# Supplementary material for: Genome-wide characterization of simple sequence repeats in Palmae genomes
Source: Genes Genomics. 2020 Apr 3;42(5):597–608. doi: 10.1007/s13258-020-00924-w (PMC7181556; doi:10.1007/s13258-020-00924-w)
Supplement: Supplementary file 1 — Supplementary material 1 (bed 19458 KB) [file 13258_2020_924_MOESM1_ESM.bed]

UESW01000001.1	13958	13970	A	12	-	12	T	1
UESW01000001.1	30429	30447	A	18	-	18	T	1
UESW01000001.1	31336	31348	A	12	+	12	A	1
UESW01000001.1	33245	33268	A	23	-	23	T	1
UESW01000001.1	43519	43536	A	17	+	17	A	1
UESW01000001.1	69714	69733	C	19	-	19	G	1
UESW01000001.1	89374	89389	A	15	+	15	A	1
UESW01000001.1	90115	90130	A	15	+	15	A	1
UESW01000001.1	109887	109905	A	18	-	18	T	1
UESW01000001.1	111807	111829	A	22	+	22	A	1
UESW01000001.1	119735	119751	A	16	+	16	A	1
UESW01000001.1	122988	123004	A	16	+	16	A	1
UESW01000001.1	136949	136967	A	18	+	18	A	1
UESW01000001.1	151049	151063	A	14	+	14	A	1
UESW01000001.1	151217	151236	A	19	-	19	T	1
UESW01000001.1	151708	151722	A	14	-	14	T	1
UESW01000001.1	152088	152100	A	12	+	12	A	1
UESW01000001.1	157078	157105	A	27	+	27	A	1
UESW01000001.1	157639	157654	A	15	+	15	A	1
UESW01000001.1	159602	159620	A	18	+	18	A	1
UESW01000001.1	160177	160193	A	16	-	16	T	1
UESW01000001.1	160344	160358	A	14	+	14	A	1
UESW01000001.1	160564	160586	A	22	-	22	T	1
UESW01000001.1	160701	160713	A	12	+	12	A	1
UESW01000001.1	161158	161171	A	13	+	13	A	1
UESW01000001.1	163054	163067	A	13	+	13	A	1
UESW01000001.1	163756	163773	A	17	-	17	T	1
UESW01000001.1	165156	165181	A	25	-	25	T	1
UESW01000001.1	185429	185441	A	12	+	12	A	1
UESW01000001.1	185527	185539	A	12	-	12	T	1
UESW01000001.1	188431	188446	A	15	-	15	T	1
UESW01000001.1	239735	239754	A	19	+	19	A	1
UESW01000001.1	245405	245417	A	12	+	12	A	1
UESW01000001.1	248530	248542	A	12	-	12	T	1
UESW01000001.1	253257	253271	A	14	+	14	A	1
UESW01000001.1	286115	286128	C	13	+	13	C	1
UESW01000001.1	287530	287554	A	24	+	24	A	1
UESW01000001.1	318509	318521	A	12	-	12	T	1
UESW01000001.1	319774	319789	A	15	-	15	T	1
UESW01000001.1	337612	337628	A	16	+	16	A	1
UESW01000001.1	343834	343852	A	18	-	18	T	1
UESW01000001.1	385580	385592	A	12	+	12	A	1
UESW01000001.1	385759	385775	A	16	-	16	T	1
UESW01000001.1	392737	392752	A	15	+	15	A	1
UESW01000001.1	410863	410877	A	14	-	14	T	1
UESW01000001.1	439665	439691	A	26	+	26	A	1
UESW01000002.1	12407	12421	A	14	+	14	A	1
UESW01000002.1	17281	17295	A	14	+	14	A	1
UESW01000002.1	28676	28690	A	14	-	14	T	1
UESW01000002.1	31086	31099	A	13	+	13	A	1
UESW01000002.1	31424	31451	C	27	-	27	G	1
UESW01000002.1	32556	32572	A	16	-	16	T	1
UESW01000002.1	34072	34084	A	12	+	12	A	1
UESW01000002.1	34705	34720	A	15	+	15	A	1
UESW01000002.1	34738	34754	A	16	-	16	T	1
UESW01000002.1	34792	34815	C	23	+	23	C	1
UESW01000002.1	45228	45247	A	19	-	19	T	1
UESW01000002.1	47378	47390	A	12	+	12	A	1
UESW01000002.1	53863	53878	A	15	+	15	A	1
UESW01000002.1	55848	55862	A	14	-	14	T	1
UESW01000002.1	58164	58182	A	18	-	18	T	1
UESW01000002.1	66029	66042	A	13	-	13	T	1
UESW01000002.1	66049	66063	C	14	-	14	G	1
UESW01000002.1	87157	87173	A	16	+	16	A	1
UESW01000002.1	90860	90873	C	13	-	13	G	1
UESW01000002.1	104459	104473	A	14	+	14	A	1
UESW01000002.1	121298	121311	C	13	+	13	C	1
UESW01000002.1	150247	150259	A	12	-	12	T	1
UESW01000002.1	151203	151218	A	15	-	15	T	1
UESW01000002.1	189945	189957	A	12	+	12	A	1
UESW01000002.1	190334	190348	C	14	+	14	C	1
UESW01000002.1	191066	191081	A	15	-	15	T	1
UESW01000002.1	205274	205286	A	12	-	12	T	1
UESW01000002.1	205643	205658	A	15	+	15	A	1
UESW01000002.1	206189	206202	A	13	+	13	A	1
UESW01000002.1	216327	216344	A	17	-	17	T	1
UESW01000002.1	232765	232778	C	13	-	13	G	1
UESW01000002.1	268532	268544	A	12	+	12	A	1
UESW01000002.1	269406	269421	A	15	-	15	T	1
UESW01000002.1	277486	277500	A	14	-	14	T	1
UESW01000002.1	310820	310832	C	12	-	12	G	1
UESW01000002.1	334173	334189	A	16	-	16	T	1
UESW01000002.1	334669	334688	C	19	+	19	C	1
UESW01000002.1	334688	334705	A	17	-	17	T	1
UESW01000002.1	335530	335543	A	13	+	13	A	1
UESW01000002.1	338085	338101	A	16	+	16	A	1
UESW01000002.1	409588	409600	A	12	+	12	A	1
UESW01000002.1	409887	409900	A	13	+	13	A	1
UESW01000002.1	410187	410203	A	16	+	16	A	1
UESW01000002.1	410915	410930	A	15	-	15	T	1
UESW01000002.1	413275	413290	A	15	+	15	A	1
UESW01000002.1	423212	423233	C	21	-	21	G	1
UESW01000002.1	423289	423304	A	15	-	15	T	1
UESW01000002.1	439325	439339	A	14	+	14	A	1
UESW01000002.1	439649	439661	A	12	+	12	A	1
UESW01000002.1	444925	444939	A	14	-	14	T	1
UESW01000002.1	444944	444958	C	14	-	14	G	1
UESW01000002.1	448675	448687	A	12	-	12	T	1
UESW01000003.1	5811	5824	A	13	-	13	T	1
UESW01000003.1	14765	14783	A	18	+	18	A	1
UESW01000003.1	15389	15404	A	15	-	15	T	1
UESW01000003.1	15880	15894	A	14	+	14	A	1
UESW01000003.1	47063	47084	A	21	-	21	T	1
UESW01000003.1	54206	54219	A	13	-	13	T	1
UESW01000003.1	76196	76208	A	12	+	12	A	1
UESW01000003.1	80443	80456	A	13	+	13	A	1
UESW01000003.1	94246	94261	A	15	-	15	T	1
UESW01000003.1	97013	97025	A	12	-	12	T	1
UESW01000003.1	135398	135414	A	16	+	16	A	1
UESW01000003.1	135792	135810	A	18	-	18	T	1
UESW01000003.1	158497	158515	A	18	+	18	A	1
UESW01000003.1	163079	163092	A	13	+	13	A	1
UESW01000003.1	166056	166072	A	16	-	16	T	1
UESW01000003.1	175290	175303	A	13	+	13	A	1
UESW01000003.1	178208	178220	A	12	-	12	T	1
UESW01000003.1	184313	184325	A	12	-	12	T	1
UESW01000003.1	184613	184626	A	13	+	13	A	1
UESW01000003.1	187646	187658	A	12	+	12	A	1
UESW01000003.1	197996	198009	A	13	-	13	T	1
UESW01000003.1	198261	198274	A	13	+	13	A	1
UESW01000003.1	202412	202429	A	17	+	17	A	1
UESW01000003.1	216466	216478	A	12	+	12	A	1
UESW01000003.1	217260	217285	C	25	-	25	G	1
UESW01000003.1	237186	237201	C	15	+	15	C	1
UESW01000003.1	239893	239909	A	16	+	16	A	1
UESW01000003.1	242822	242844	A	22	+	22	A	1
UESW01000003.1	255935	255952	A	17	-	17	T	1
UESW01000003.1	258951	258963	C	12	+	12	C	1
UESW01000003.1	263280	263296	A	16	+	16	A	1
UESW01000003.1	264831	264846	A	15	-	15	T	1
UESW01000003.1	265083	265097	A	14	-	14	T	1
UESW01000003.1	267830	267842	A	12	-	12	T	1
UESW01000003.1	269614	269631	A	17	+	17	A	1
UESW01000003.1	270936	270949	A	13	+	13	A	1
UESW01000003.1	275266	275278	A	12	-	12	T	1
UESW01000003.1	285562	285579	A	17	+	17	A	1
UESW01000003.1	287530	287542	A	12	-	12	T	1
UESW01000003.1	287777	287795	A	18	-	18	T	1
UESW01000003.1	299845	299858	A	13	-	13	T	1
UESW01000003.1	304533	304555	A	22	+	22	A	1
UESW01000003.1	311985	312002	A	17	+	17	A	1
UESW01000003.1	313732	313751	A	19	+	19	A	1
UESW01000003.1	321796	321813	A	17	-	17	T	1
UESW01000003.1	327588	327607	A	19	-	19	T	1
UESW01000003.1	348157	348170	A	13	+	13	A	1
UESW01000003.1	364102	364119	C	17	-	17	G	1
UESW01000003.1	366248	366269	A	21	+	21	A	1
UESW01000003.1	377028	377040	A	12	-	12	T	1
UESW01000003.1	378826	378840	A	14	+	14	A	1
UESW01000003.1	385432	385446	A	14	+	14	A	1
UESW01000003.1	397342	397354	C	12	+	12	C	1
UESW01000003.1	405896	405909	A	13	+	13	A	1
UESW01000003.1	412104	412117	A	13	+	13	A	1
UESW01000004.1	3133	3146	A	13	+	13	A	1
UESW01000004.1	3260	3278	A	18	+	18	A	1
UESW01000004.1	4060	4072	A	12	+	12	A	1
UESW01000004.1	33139	33151	A	12	+	12	A	1
UESW01000004.1	33301	33314	A	13	+	13	A	1
UESW01000004.1	33343	33355	C	12	+	12	C	1
UESW01000004.1	33423	33437	A	14	+	14	A	1
UESW01000004.1	33460	33475	C	15	+	15	C	1
UESW01000004.1	33608	33620	A	12	+	12	A	1
UESW01000004.1	33645	33661	C	16	+	16	C	1
UESW01000004.1	33757	33776	C	19	+	19	C	1
UESW01000004.1	40168	40181	A	13	-	13	T	1
UESW01000004.1	41505	41519	A	14	-	14	T	1
UESW01000004.1	45180	45196	A	16	+	16	A	1
UESW01000004.1	49821	49834	A	13	+	13	A	1
UESW01000004.1	70019	70034	A	15	+	15	A	1
UESW01000004.1	71562	71574	A	12	-	12	T	1
UESW01000004.1	93960	93977	A	17	+	17	A	1
UESW01000004.1	116315	116331	C	16	+	16	C	1
UESW01000004.1	126750	126762	A	12	-	12	T	1
UESW01000004.1	127448	127465	C	17	+	17	C	1
UESW01000004.1	130369	130387	A	18	-	18	T	1
UESW01000004.1	134036	134049	A	13	-	13	T	1
UESW01000004.1	149690	149703	A	13	+	13	A	1
UESW01000004.1	157148	157168	A	20	-	20	T	1
UESW01000004.1	166130	166145	A	15	+	15	A	1
UESW01000004.1	168119	168138	A	19	+	19	A	1
UESW01000004.1	170647	170659	A	12	-	12	T	1
UESW01000004.1	206433	206452	A	19	-	19	T	1
UESW01000004.1	207583	207598	A	15	-	15	T	1
UESW01000004.1	219790	219814	C	24	-	24	G	1
UESW01000004.1	242870	242882	A	12	+	12	A	1
UESW01000004.1	255166	255181	A	15	+	15	A	1
UESW01000004.1	259889	259904	A	15	+	15	A	1
UESW01000004.1	279965	279978	A	13	+	13	A	1
UESW01000004.1	289643	289656	C	13	+	13	C	1
UESW01000004.1	311296	311311	A	15	+	15	A	1
UESW01000004.1	312478	312492	A	14	+	14	A	1
UESW01000004.1	313193	313205	A	12	+	12	A	1
UESW01000004.1	332806	332821	A	15	+	15	A	1
UESW01000004.1	339151	339171	C	20	+	20	C	1
UESW01000004.1	341126	341140	A	14	-	14	T	1
UESW01000004.1	356044	356061	A	17	-	17	T	1
UESW01000005.1	14955	14971	A	16	-	16	T	1
UESW01000005.1	15326	15338	A	12	-	12	T	1
UESW01000005.1	29742	29761	A	19	+	19	A	1
UESW01000005.1	31048	31066	A	18	+	18	A	1
UESW01000005.1	47678	47694	A	16	+	16	A	1
UESW01000005.1	71627	71643	A	16	+	16	A	1
UESW01000005.1	72914	72927	A	13	+	13	A	1
UESW01000005.1	72982	72997	A	15	+	15	A	1
UESW01000005.1	75259	75273	A	14	+	14	A	1
UESW01000005.1	78093	78106	A	13	+	13	A	1
UESW01000005.1	78647	78660	A	13	-	13	T	1
UESW01000005.1	84350	84366	A	16	+	16	A	1
UESW01000005.1	86041	86054	A	13	-	13	T	1
UESW01000005.1	88644	88657	A	13	-	13	T	1
UESW01000005.1	91327	91347	A	20	-	20	T	1
UESW01000005.1	93983	93999	A	16	-	16	T	1
UESW01000005.1	97700	97714	C	14	+	14	C	1
UESW01000005.1	97933	97947	A	14	-	14	T	1
UESW01000005.1	98330	98344	A	14	+	14	A	1
UESW01000005.1	99035	99055	A	20	+	20	A	1
UESW01000005.1	132791	132803	C	12	-	12	G	1
UESW01000005.1	140724	140739	A	15	-	15	T	1
UESW01000005.1	163709	163725	A	16	-	16	T	1
UESW01000005.1	165356	165373	A	17	-	17	T	1
UESW01000005.1	167392	167404	A	12	+	12	A	1
UESW01000005.1	169207	169220	A	13	+	13	A	1
UESW01000005.1	170302	170316	A	14	-	14	T	1
UESW01000005.1	209933	209946	A	13	-	13	T	1
UESW01000005.1	212210	212222	A	12	-	12	T	1
UESW01000005.1	219293	219305	A	12	-	12	T	1
UESW01000005.1	237482	237494	A	12	+	12	A	1
UESW01000005.1	238779	238793	A	14	-	14	T	1
UESW01000005.1	250704	250719	A	15	+	15	A	1
UESW01000005.1	251180	251199	A	19	+	19	A	1
UESW01000005.1	309014	309038	A	24	+	24	A	1
UESW01000005.1	320961	320975	A	14	+	14	A	1
UESW01000005.1	321410	321432	A	22	+	22	A	1
UESW01000005.1	344516	344536	A	20	-	20	T	1
UESW01000005.1	359899	359913	A	14	+	14	A	1
UESW01000005.1	361641	361655	A	14	+	14	A	1
UESW01000006.1	7105	7121	A	16	+	16	A	1
UESW01000006.1	17105	17126	A	21	-	21	T	1
UESW01000006.1	19288	19302	A	14	-	14	T	1
UESW01000006.1	20911	20923	A	12	+	12	A	1
UESW01000006.1	21613	21625	A	12	-	12	T	1
UESW01000006.1	27591	27620	A	29	+	29	A	1
UESW01000006.1	33865	33883	A	18	-	18	T	1
UESW01000006.1	57040	57052	A	12	+	12	A	1
UESW01000006.1	64267	64279	A	12	-	12	T	1
UESW01000006.1	76027	76044	A	17	-	17	T	1
UESW01000006.1	77284	77297	A	13	-	13	T	1
UESW01000006.1	97579	97594	A	15	+	15	A	1
UESW01000006.1	127405	127420	A	15	+	15	A	1
UESW01000006.1	129063	129075	A	12	-	12	T	1
UESW01000006.1	138898	138913	A	15	-	15	T	1
UESW01000006.1	141618	141631	A	13	-	13	T	1
UESW01000006.1	151471	151486	A	15	-	15	T	1
UESW01000006.1	176648	176660	A	12	+	12	A	1
UESW01000006.1	207845	207857	C	12	-	12	G	1
UESW01000006.1	214047	214059	A	12	+	12	A	1
UESW01000006.1	222218	222230	A	12	+	12	A	1
UESW01000006.1	228905	228920	A	15	+	15	A	1
UESW01000006.1	236654	236666	A	12	+	12	A	1
UESW01000006.1	238647	238665	A	18	-	18	T	1
UESW01000006.1	241275	241293	A	18	+	18	A	1
UESW01000006.1	252216	252234	A	18	-	18	T	1
UESW01000006.1	253023	253052	A	29	-	29	T	1
UESW01000006.1	253447	253466	A	19	-	19	T	1
UESW01000006.1	256629	256641	A	12	+	12	A	1
UESW01000006.1	256757	256772	A	15	-	15	T	1
UESW01000006.1	258355	258379	A	24	+	24	A	1
UESW01000006.1	258832	258847	A	15	-	15	T	1
UESW01000006.1	262646	262658	A	12	+	12	A	1
UESW01000006.1	263145	263158	A	13	+	13	A	1
UESW01000006.1	263555	263569	A	14	+	14	A	1
UESW01000006.1	285887	285902	A	15	+	15	A	1
UESW01000006.1	288576	288589	A	13	-	13	T	1
UESW01000006.1	300169	300192	A	23	+	23	A	1
UESW01000006.1	300565	300577	A	12	-	12	T	1
UESW01000006.1	300951	300963	A	12	+	12	A	1
UESW01000006.1	301215	301231	A	16	+	16	A	1
UESW01000006.1	301243	301255	C	12	-	12	G	1
UESW01000006.1	302162	302181	A	19	-	19	T	1
UESW01000006.1	302500	302515	A	15	-	15	T	1
UESW01000006.1	311903	311915	A	12	+	12	A	1
UESW01000006.1	312742	312755	A	13	-	13	T	1
UESW01000006.1	320245	320262	A	17	-	17	T	1
UESW01000006.1	335240	335252	C	12	-	12	G	1
UESW01000006.1	335367	335380	C	13	+	13	C	1
UESW01000006.1	335683	335695	A	12	+	12	A	1
UESW01000006.1	358776	358788	A	12	-	12	T	1
UESW01000006.1	363458	363470	A	12	+	12	A	1
UESW01000006.1	364050	364065	A	15	+	15	A	1
UESW01000007.1	6490	6503	A	13	+	13	A	1
UESW01000007.1	14671	14684	A	13	+	13	A	1
UESW01000007.1	35755	35774	A	19	-	19	T	1
UESW01000007.1	43832	43847	A	15	-	15	T	1
UESW01000007.1	43851	43870	C	19	-	19	G	1
UESW01000007.1	44972	44984	A	12	-	12	T	1
UESW01000007.1	61445	61459	A	14	+	14	A	1
UESW01000007.1	61903	61915	C	12	+	12	C	1
UESW01000007.1	65162	65176	A	14	-	14	T	1
UESW01000007.1	72465	72477	A	12	-	12	T	1
UESW01000007.1	83316	83329	A	13	+	13	A	1
UESW01000007.1	85346	85358	C	12	+	12	C	1
UESW01000007.1	85700	85713	A	13	+	13	A	1
UESW01000007.1	88645	88660	A	15	-	15	T	1
UESW01000007.1	94933	94945	A	12	+	12	A	1
UESW01000007.1	104602	104619	C	17	-	17	G	1
UESW01000007.1	122124	122138	A	14	+	14	A	1
UESW01000007.1	126511	126525	A	14	+	14	A	1
UESW01000007.1	133438	133455	A	17	-	17	T	1
UESW01000007.1	135353	135366	A	13	-	13	T	1
UESW01000007.1	141474	141491	A	17	+	17	A	1
UESW01000007.1	161678	161695	A	17	-	17	T	1
UESW01000007.1	169249	169267	A	18	+	18	A	1
UESW01000007.1	169414	169433	A	19	+	19	A	1
UESW01000007.1	203661	203674	C	13	-	13	G	1
UESW01000007.1	203676	203688	A	12	-	12	T	1
UESW01000007.1	203688	203714	C	26	-	26	G	1
UESW01000007.1	203728	203742	A	14	+	14	A	1
UESW01000007.1	203886	203904	C	18	-	18	G	1
UESW01000007.1	204183	204196	C	13	-	13	G	1
UESW01000007.1	204336	204349	C	13	-	13	G	1
UESW01000007.1	229641	229656	A	15	+	15	A	1
UESW01000007.1	244965	244978	A	13	+	13	A	1
UESW01000007.1	276009	276024	A	15	-	15	T	1
UESW01000007.1	278797	278820	A	23	+	23	A	1
UESW01000007.1	292781	292793	A	12	+	12	A	1
UESW01000007.1	294934	294950	A	16	-	16	T	1
UESW01000007.1	305665	305677	A	12	+	12	A	1
UESW01000007.1	311828	311852	A	24	+	24	A	1
UESW01000007.1	329762	329774	C	12	-	12	G	1
UESW01000007.1	330824	330836	A	12	-	12	T	1
UESW01000007.1	332232	332246	A	14	-	14	T	1
UESW01000008.1	1786	1798	C	12	+	12	C	1
UESW01000008.1	19361	19376	A	15	+	15	A	1
UESW01000008.1	44008	44026	A	18	-	18	T	1
UESW01000008.1	44700	44713	A	13	+	13	A	1
UESW01000008.1	52554	52569	A	15	+	15	A	1
UESW01000008.1	55438	55452	A	14	-	14	T	1
UESW01000008.1	56130	56142	A	12	+	12	A	1
UESW01000008.1	59434	59447	A	13	+	13	A	1
UESW01000008.1	62899	62921	C	22	+	22	C	1
UESW01000008.1	84852	84865	C	13	-	13	G	1
UESW01000008.1	94727	94744	A	17	+	17	A	1
UESW01000008.1	105750	105762	A	12	-	12	T	1
UESW01000008.1	154340	154353	A	13	-	13	T	1
UESW01000008.1	156447	156461	A	14	-	14	T	1
UESW01000008.1	181397	181418	A	21	-	21	T	1
UESW01000008.1	182150	182167	A	17	+	17	A	1
UESW01000008.1	182301	182319	A	18	+	18	A	1
UESW01000008.1	183077	183089	A	12	-	12	T	1
UESW01000008.1	201917	201930	A	13	-	13	T	1
UESW01000008.1	203129	203141	A	12	+	12	A	1
UESW01000008.1	204311	204324	A	13	-	13	T	1
UESW01000008.1	224364	224377	C	13	-	13	G	1
UESW01000008.1	232283	232296	A	13	-	13	T	1
UESW01000008.1	241816	241831	A	15	+	15	A	1
UESW01000008.1	244598	244613	A	15	+	15	A	1
UESW01000008.1	245449	245473	A	24	+	24	A	1
UESW01000008.1	246317	246334	A	17	+	17	A	1
UESW01000008.1	246735	246748	A	13	-	13	T	1
UESW01000008.1	247549	247565	A	16	+	16	A	1
UESW01000008.1	247827	247848	A	21	+	21	A	1
UESW01000008.1	251755	251779	C	24	+	24	C	1
UESW01000008.1	253786	253798	A	12	-	12	T	1
UESW01000008.1	254505	254517	A	12	-	12	T	1
UESW01000008.1	254604	254632	A	28	+	28	A	1
UESW01000008.1	255514	255526	A	12	+	12	A	1
UESW01000008.1	258388	258406	A	18	+	18	A	1
UESW01000008.1	262445	262461	A	16	+	16	A	1
UESW01000008.1	263817	263829	A	12	-	12	T	1
UESW01000008.1	264225	264250	A	25	+	25	A	1
UESW01000008.1	264556	264569	A	13	+	13	A	1
UESW01000008.1	266274	266286	A	12	-	12	T	1
UESW01000008.1	284521	284541	A	20	+	20	A	1
UESW01000008.1	285105	285117	A	12	-	12	T	1
UESW01000008.1	299299	299314	A	15	+	15	A	1
UESW01000008.1	302990	303003	A	13	-	13	T	1
UESW01000008.1	309471	309483	A	12	-	12	T	1
UESW01000008.1	312762	312778	A	16	-	16	T	1
UESW01000008.1	317342	317354	A	12	-	12	T	1
UESW01000008.1	317545	317566	A	21	-	21	T	1
UESW01000008.1	318128	318147	A	19	-	19	T	1
UESW01000008.1	318643	318656	A	13	+	13	A	1
UESW01000009.1	4014	4030	A	16	-	16	T	1
UESW01000009.1	5253	5270	A	17	-	17	T	1
UESW01000009.1	33489	33504	A	15	-	15	T	1
UESW01000009.1	41853	41867	A	14	+	14	A	1
UESW01000009.1	42971	42984	A	13	+	13	A	1
UESW01000009.1	66756	66770	A	14	-	14	T	1
UESW01000009.1	72345	72365	A	20	-	20	T	1
UESW01000009.1	72983	72997	A	14	-	14	T	1
UESW01000009.1	91809	91824	A	15	-	15	T	1
UESW01000009.1	92853	92865	A	12	-	12	T	1
UESW01000009.1	103093	103109	A	16	-	16	T	1
UESW01000009.1	103405	103417	A	12	-	12	T	1
UESW01000009.1	109360	109375	A	15	-	15	T	1
UESW01000009.1	134518	134534	A	16	+	16	A	1
UESW01000009.1	135860	135878	A	18	-	18	T	1
UESW01000009.1	148339	148359	A	20	-	20	T	1
UESW01000009.1	148496	148508	A	12	+	12	A	1
UESW01000009.1	160035	160048	A	13	+	13	A	1
UESW01000009.1	164599	164615	A	16	-	16	T	1
UESW01000009.1	172217	172230	A	13	-	13	T	1
UESW01000009.1	232807	232820	A	13	+	13	A	1
UESW01000009.1	235770	235782	A	12	-	12	T	1
UESW01000009.1	255359	255372	A	13	-	13	T	1
UESW01000009.1	298497	298511	A	14	-	14	T	1
UESW01000009.1	311923	311935	A	12	-	12	T	1
UESW01000009.1	313833	313853	C	20	-	20	G	1
UESW01000009.1	316499	316515	A	16	+	16	A	1
UESW01000009.1	316877	316892	A	15	-	15	T	1
UESW01000009.1	319649	319661	A	12	+	12	A	1
UESW01000009.1	320506	320518	A	12	+	12	A	1
UESW01000009.1	320811	320825	A	14	-	14	T	1
UESW01000010.1	21106	21121	A	15	+	15	A	1
UESW01000010.1	62743	62760	A	17	+	17	A	1
UESW01000010.1	62782	62800	A	18	+	18	A	1
UESW01000010.1	62998	63012	A	14	+	14	A	1
UESW01000010.1	91890	91905	C	15	-	15	G	1
UESW01000010.1	111005	111018	A	13	+	13	A	1
UESW01000010.1	119251	119263	A	12	+	12	A	1
UESW01000010.1	120489	120501	A	12	-	12	T	1
UESW01000010.1	120812	120825	A	13	+	13	A	1
UESW01000010.1	128612	128633	A	21	-	21	T	1
UESW01000010.1	131352	131371	A	19	-	19	T	1
UESW01000010.1	133161	133174	A	13	+	13	A	1
UESW01000010.1	153778	153794	A	16	+	16	A	1
UESW01000010.1	179301	179313	A	12	+	12	A	1
UESW01000010.1	200391	200403	A	12	+	12	A	1
UESW01000010.1	200675	200692	A	17	+	17	A	1
UESW01000010.1	203087	203101	A	14	+	14	A	1
UESW01000010.1	206578	206590	A	12	+	12	A	1
UESW01000010.1	209570	209584	A	14	-	14	T	1
UESW01000010.1	216726	216738	A	12	+	12	A	1
UESW01000010.1	229672	229684	A	12	-	12	T	1
UESW01000010.1	232728	232742	A	14	+	14	A	1
UESW01000010.1	233963	233975	A	12	-	12	T	1
UESW01000010.1	246392	246404	A	12	+	12	A	1
UESW01000010.1	246509	246522	A	13	+	13	A	1
UESW01000010.1	246545	246558	C	13	+	13	C	1
UESW01000010.1	246629	246643	A	14	+	14	A	1
UESW01000010.1	246665	246677	C	12	+	12	C	1
UESW01000010.1	259546	259559	A	13	-	13	T	1
UESW01000010.1	261299	261312	A	13	+	13	A	1
UESW01000010.1	280678	280692	A	14	+	14	A	1
UESW01000010.1	281490	281503	A	13	+	13	A	1
UESW01000011.1	17881	17895	A	14	+	14	A	1
UESW01000011.1	27060	27075	A	15	-	15	T	1
UESW01000011.1	28534	28546	A	12	-	12	T	1
UESW01000011.1	31198	31219	A	21	+	21	A	1
UESW01000011.1	31623	31636	A	13	-	13	T	1
UESW01000011.1	34123	34158	A	35	-	35	T	1
UESW01000011.1	58611	58625	A	14	-	14	T	1
UESW01000011.1	66892	66916	A	24	-	24	T	1
UESW01000011.1	83942	83960	A	18	-	18	T	1
UESW01000011.1	103634	103651	C	17	-	17	G	1
UESW01000011.1	139172	139185	A	13	-	13	T	1
UESW01000011.1	167633	167649	C	16	-	16	G	1
UESW01000011.1	186330	186342	A	12	-	12	T	1
UESW01000011.1	211411	211423	A	12	+	12	A	1
UESW01000011.1	211978	211990	A	12	-	12	T	1
UESW01000011.1	213824	213839	C	15	+	15	C	1
UESW01000011.1	223753	223767	A	14	-	14	T	1
UESW01000011.1	226449	226468	A	19	-	19	T	1
UESW01000011.1	242546	242564	C	18	-	18	G	1
UESW01000011.1	248437	248451	C	14	+	14	C	1
UESW01000012.1	19912	19926	A	14	-	14	T	1
UESW01000012.1	25015	25033	A	18	+	18	A	1
UESW01000012.1	43416	43428	A	12	-	12	T	1
UESW01000012.1	43806	43821	A	15	-	15	T	1
UESW01000012.1	44279	44297	A	18	+	18	A	1
UESW01000012.1	44575	44589	A	14	-	14	T	1
UESW01000012.1	73170	73184	A	14	+	14	A	1
UESW01000012.1	73277	73289	A	12	-	12	T	1
UESW01000012.1	85136	85148	A	12	+	12	A	1
UESW01000012.1	86965	86977	A	12	+	12	A	1
UESW01000012.1	93360	93373	A	13	+	13	A	1
UESW01000012.1	136737	136750	A	13	+	13	A	1
UESW01000012.1	137149	137161	A	12	+	12	A	1
UESW01000012.1	165875	165887	A	12	-	12	T	1
UESW01000012.1	186240	186252	A	12	-	12	T	1
UESW01000012.1	193513	193526	A	13	+	13	A	1
UESW01000012.1	204482	204497	A	15	+	15	A	1
UESW01000012.1	208832	208846	C	14	+	14	C	1
UESW01000012.1	215799	215812	A	13	+	13	A	1
UESW01000012.1	216128	216142	A	14	-	14	T	1
UESW01000013.1	36802	36814	A	12	-	12	T	1
UESW01000013.1	157125	157141	A	16	-	16	T	1
UESW01000013.1	187123	187135	A	12	-	12	T	1
UESW01000013.1	207199	207211	C	12	+	12	C	1
UESW01000013.1	233224	233236	C	12	+	12	C	1
UESW01000014.1	2913	2929	A	16	-	16	T	1
UESW01000014.1	3402	3414	A	12	+	12	A	1
UESW01000014.1	4148	4163	A	15	-	15	T	1
UESW01000014.1	29584	29599	A	15	-	15	T	1
UESW01000014.1	30563	30580	A	17	+	17	A	1
UESW01000014.1	30600	30614	A	14	-	14	T	1
UESW01000014.1	31099	31111	A	12	+	12	A	1
UESW01000014.1	31128	31141	A	13	+	13	A	1
UESW01000014.1	31911	31927	A	16	+	16	A	1
UESW01000014.1	34328	34344	A	16	+	16	A	1
UESW01000014.1	41515	41528	A	13	+	13	A	1
UESW01000014.1	54664	54677	C	13	+	13	C	1
UESW01000014.1	55476	55492	A	16	-	16	T	1
UESW01000014.1	56039	56054	A	15	+	15	A	1
UESW01000014.1	58681	58695	A	14	+	14	A	1
UESW01000014.1	66132	66148	A	16	+	16	A	1
UESW01000014.1	66348	66363	A	15	-	15	T	1
UESW01000014.1	66383	66400	C	17	-	17	G	1
UESW01000014.1	69928	69940	A	12	+	12	A	1
UESW01000014.1	69998	70012	A	14	+	14	A	1
UESW01000014.1	70364	70377	A	13	+	13	A	1
UESW01000014.1	70536	70548	A	12	-	12	T	1
UESW01000014.1	93958	93976	C	18	-	18	G	1
UESW01000014.1	108678	108691	A	13	-	13	T	1
UESW01000014.1	110919	110931	A	12	-	12	T	1
UESW01000014.1	117123	117145	C	22	-	22	G	1
UESW01000014.1	119012	119026	A	14	+	14	A	1
UESW01000014.1	124111	124123	A	12	-	12	T	1
UESW01000014.1	146368	146380	C	12	+	12	C	1
UESW01000014.1	149575	149590	A	15	-	15	T	1
UESW01000014.1	149746	149761	A	15	+	15	A	1
UESW01000014.1	193865	193879	C	14	-	14	G	1
UESW01000014.1	214748	214762	A	14	-	14	T	1
UESW01000014.1	215421	215439	A	18	+	18	A	1
UESW01000015.1	2134	2146	A	12	+	12	A	1
UESW01000015.1	8369	8382	C	13	-	13	G	1
UESW01000015.1	8419	8432	A	13	-	13	T	1
UESW01000015.1	19148	19160	A	12	+	12	A	1
UESW01000015.1	22491	22507	A	16	+	16	A	1
UESW01000015.1	23530	23543	A	13	+	13	A	1
UESW01000015.1	25962	25981	A	19	-	19	T	1
UESW01000015.1	27193	27206	A	13	+	13	A	1
UESW01000015.1	27358	27386	A	28	-	28	T	1
UESW01000015.1	31021	31036	A	15	-	15	T	1
UESW01000015.1	32004	32016	A	12	-	12	T	1
UESW01000015.1	32762	32778	A	16	+	16	A	1
UESW01000015.1	52389	52406	C	17	-	17	G	1
UESW01000015.1	62806	62828	C	22	+	22	C	1
UESW01000015.1	62828	62844	A	16	+	16	A	1
UESW01000015.1	63187	63204	C	17	+	17	C	1
UESW01000015.1	63448	63468	C	20	+	20	C	1
UESW01000015.1	63473	63492	A	19	+	19	A	1
UESW01000015.1	66336	66355	A	19	-	19	T	1
UESW01000015.1	72730	72747	A	17	-	17	T	1
UESW01000015.1	97540	97552	A	12	-	12	T	1
UESW01000015.1	100701	100714	A	13	+	13	A	1
UESW01000015.1	101141	101153	A	12	+	12	A	1
UESW01000015.1	101269	101284	A	15	-	15	T	1
UESW01000015.1	102209	102224	A	15	+	15	A	1
UESW01000015.1	112349	112362	A	13	-	13	T	1
UESW01000015.1	115605	115622	A	17	-	17	T	1
UESW01000015.1	124876	124892	A	16	-	16	T	1
UESW01000015.1	139826	139840	A	14	-	14	T	1
UESW01000015.1	140365	140385	A	20	-	20	T	1
UESW01000015.1	143738	143754	A	16	-	16	T	1
UESW01000015.1	182576	182590	A	14	-	14	T	1
UESW01000015.1	183893	183907	A	14	+	14	A	1
UESW01000015.1	189606	189621	A	15	+	15	A	1
UESW01000016.1	11782	11796	A	14	+	14	A	1
UESW01000016.1	11884	11897	A	13	-	13	T	1
UESW01000016.1	50221	50235	A	14	-	14	T	1
UESW01000016.1	54233	54260	A	27	+	27	A	1
UESW01000016.1	62214	62231	C	17	+	17	C	1
UESW01000016.1	70956	70969	A	13	+	13	A	1
UESW01000016.1	72255	72268	A	13	-	13	T	1
UESW01000016.1	95777	95792	C	15	+	15	C	1
UESW01000016.1	108939	108953	A	14	-	14	T	1
UESW01000016.1	124342	124354	C	12	+	12	C	1
UESW01000016.1	124993	125007	C	14	-	14	G	1
UESW01000016.1	125415	125432	A	17	-	17	T	1
UESW01000016.1	128087	128108	A	21	-	21	T	1
UESW01000016.1	140558	140570	A	12	+	12	A	1
UESW01000016.1	152855	152867	A	12	+	12	A	1
UESW01000016.1	157325	157337	A	12	-	12	T	1
UESW01000016.1	197241	197255	A	14	+	14	A	1
UESW01000016.1	211026	211041	A	15	-	15	T	1
UESW01000017.1	22459	22474	A	15	+	15	A	1
UESW01000017.1	26186	26199	A	13	-	13	T	1
UESW01000017.1	31337	31349	A	12	+	12	A	1
UESW01000017.1	35240	35252	A	12	+	12	A	1
UESW01000017.1	44832	44847	A	15	+	15	A	1
UESW01000017.1	50775	50795	A	20	+	20	A	1
UESW01000017.1	87678	87692	C	14	+	14	C	1
UESW01000017.1	96996	97014	A	18	-	18	T	1
UESW01000017.1	97019	97034	C	15	-	15	G	1
UESW01000017.1	100110	100135	A	25	-	25	T	1
UESW01000017.1	100329	100342	A	13	-	13	T	1
UESW01000017.1	129425	129437	A	12	-	12	T	1
UESW01000017.1	190982	191000	A	18	-	18	T	1
UESW01000017.1	197957	197969	A	12	+	12	A	1
UESW01000017.1	199513	199527	A	14	+	14	A	1
UESW01000017.1	204076	204100	A	24	-	24	T	1
UESW01000017.1	206765	206778	A	13	+	13	A	1
UESW01000018.1	41662	41674	C	12	+	12	C	1
UESW01000018.1	69476	69488	C	12	+	12	C	1
UESW01000018.1	94919	94934	A	15	-	15	T	1
UESW01000018.1	161564	161581	A	17	-	17	T	1
UESW01000018.1	177721	177734	A	13	+	13	A	1
UESW01000018.1	183180	183194	A	14	+	14	A	1
UESW01000018.1	191124	191145	A	21	+	21	A	1
UESW01000018.1	207223	207246	A	23	-	23	T	1
UESW01000019.1	15650	15664	A	14	+	14	A	1
UESW01000019.1	63894	63906	A	12	+	12	A	1
UESW01000019.1	70707	70719	A	12	-	12	T	1
UESW01000019.1	88194	88206	A	12	+	12	A	1
UESW01000019.1	97627	97641	A	14	-	14	T	1
UESW01000019.1	111435	111449	A	14	-	14	T	1
UESW01000019.1	114802	114816	A	14	+	14	A	1
UESW01000019.1	115515	115527	A	12	-	12	T	1
UESW01000019.1	120180	120193	A	13	+	13	A	1
UESW01000019.1	121447	121459	A	12	+	12	A	1
UESW01000019.1	122536	122553	A	17	-	17	T	1
UESW01000019.1	161275	161291	A	16	-	16	T	1
UESW01000019.1	179542	179554	A	12	-	12	T	1
UESW01000019.1	190041	190055	A	14	+	14	A	1
UESW01000019.1	191480	191511	A	31	+	31	A	1
UESW01000019.1	206289	206303	A	14	+	14	A	1
UESW01000019.1	206477	206490	A	13	+	13	A	1
UESW01000019.1	206645	206658	A	13	+	13	A	1
UESW01000019.1	206817	206831	A	14	+	14	A	1
UESW01000019.1	206840	206853	C	13	-	13	G	1
UESW01000019.1	207096	207112	A	16	+	16	A	1
UESW01000019.1	207121	207137	C	16	-	16	G	1
UESW01000020.1	9208	9223	A	15	+	15	A	1
UESW01000020.1	10827	10839	C	12	-	12	G	1
UESW01000020.1	12491	12510	A	19	-	19	T	1
UESW01000020.1	14930	14944	A	14	-	14	T	1
UESW01000020.1	18929	18946	A	17	+	17	A	1
UESW01000020.1	19119	19139	A	20	+	20	A	1
UESW01000020.1	21244	21256	A	12	+	12	A	1
UESW01000020.1	39313	39325	A	12	+	12	A	1
UESW01000020.1	42784	42796	A	12	+	12	A	1
UESW01000020.1	43502	43518	C	16	-	16	G	1
UESW01000020.1	46554	46571	A	17	-	17	T	1
UESW01000020.1	50311	50323	A	12	-	12	T	1
UESW01000020.1	52959	52976	A	17	+	17	A	1
UESW01000020.1	72507	72520	A	13	+	13	A	1
UESW01000020.1	84865	84877	A	12	-	12	T	1
UESW01000020.1	85015	85035	A	20	+	20	A	1
UESW01000020.1	86034	86046	A	12	+	12	A	1
UESW01000020.1	90401	90416	A	15	-	15	T	1
UESW01000020.1	95207	95219	A	12	-	12	T	1
UESW01000020.1	96926	96945	C	19	+	19	C	1
UESW01000020.1	111048	111064	A	16	+	16	A	1
UESW01000020.1	125452	125469	A	17	-	17	T	1
UESW01000020.1	125961	125975	A	14	+	14	A	1
UESW01000020.1	126172	126189	A	17	-	17	T	1
UESW01000020.1	145988	146005	A	17	+	17	A	1
UESW01000020.1	155415	155427	C	12	-	12	G	1
UESW01000020.1	165733	165745	A	12	+	12	A	1
UESW01000020.1	178237	178251	A	14	-	14	T	1
UESW01000020.1	179082	179095	A	13	+	13	A	1
UESW01000020.1	185951	185968	A	17	+	17	A	1
UESW01000021.1	25894	25906	A	12	-	12	T	1
UESW01000021.1	45600	45618	A	18	-	18	T	1
UESW01000021.1	46021	46033	A	12	+	12	A	1
UESW01000021.1	59914	59926	A	12	+	12	A	1
UESW01000021.1	77004	77017	A	13	-	13	T	1
UESW01000021.1	117632	117645	A	13	+	13	A	1
UESW01000021.1	132128	132143	A	15	-	15	T	1
UESW01000021.1	132939	132953	A	14	-	14	T	1
UESW01000021.1	134215	134228	C	13	-	13	G	1
UESW01000021.1	145936	145952	C	16	-	16	G	1
UESW01000021.1	155211	155223	A	12	+	12	A	1
UESW01000021.1	191685	191698	A	13	+	13	A	1
UESW01000022.1	321	338	A	17	-	17	T	1
UESW01000022.1	1567	1583	A	16	+	16	A	1
UESW01000022.1	6512	6524	A	12	-	12	T	1
UESW01000022.1	7754	7770	A	16	+	16	A	1
UESW01000022.1	8825	8841	A	16	-	16	T	1
UESW01000022.1	14058	14077	A	19	+	19	A	1
UESW01000022.1	29957	29973	A	16	+	16	A	1
UESW01000022.1	77144	77160	C	16	+	16	C	1
UESW01000022.1	87890	87903	A	13	-	13	T	1
UESW01000022.1	100672	100686	A	14	+	14	A	1
UESW01000022.1	100771	100783	A	12	+	12	A	1
UESW01000022.1	110657	110670	A	13	+	13	A	1
UESW01000022.1	118973	118987	A	14	-	14	T	1
UESW01000022.1	123033	123047	A	14	+	14	A	1
UESW01000022.1	125972	125987	A	15	+	15	A	1
UESW01000022.1	149450	149464	A	14	-	14	T	1
UESW01000022.1	159338	159354	A	16	+	16	A	1
UESW01000022.1	161257	161269	A	12	+	12	A	1
UESW01000022.1	165802	165839	A	37	+	37	A	1
UESW01000022.1	166703	166724	A	21	+	21	A	1
UESW01000022.1	167674	167686	A	12	+	12	A	1
UESW01000022.1	194943	194956	C	13	+	13	C	1
UESW01000023.1	41313	41333	A	20	+	20	A	1
UESW01000023.1	44478	44491	A	13	+	13	A	1
UESW01000023.1	46140	46154	A	14	+	14	A	1
UESW01000023.1	46327	46343	A	16	+	16	A	1
UESW01000023.1	47966	47979	A	13	+	13	A	1
UESW01000023.1	48244	48257	A	13	+	13	A	1
UESW01000023.1	49515	49529	A	14	+	14	A	1
UESW01000023.1	57610	57624	A	14	+	14	A	1
UESW01000023.1	59577	59590	A	13	+	13	A	1
UESW01000023.1	62452	62465	A	13	-	13	T	1
UESW01000023.1	66511	66523	A	12	-	12	T	1
UESW01000023.1	71228	71243	A	15	+	15	A	1
UESW01000023.1	72237	72260	A	23	+	23	A	1
UESW01000023.1	91249	91261	A	12	-	12	T	1
UESW01000023.1	106165	106177	A	12	+	12	A	1
UESW01000023.1	107670	107682	A	12	+	12	A	1
UESW01000023.1	112991	113015	A	24	+	24	A	1
UESW01000023.1	130787	130801	A	14	-	14	T	1
UESW01000023.1	130887	130904	A	17	-	17	T	1
UESW01000023.1	131004	131017	A	13	+	13	A	1
UESW01000023.1	131408	131420	A	12	-	12	T	1
UESW01000023.1	131523	131536	A	13	-	13	T	1
UESW01000023.1	139728	139747	A	19	+	19	A	1
UESW01000023.1	148491	148504	A	13	+	13	A	1
UESW01000023.1	149159	149179	A	20	+	20	A	1
UESW01000023.1	149408	149422	A	14	-	14	T	1
UESW01000023.1	155595	155608	A	13	-	13	T	1
UESW01000023.1	155874	155886	A	12	+	12	A	1
UESW01000023.1	157210	157227	A	17	+	17	A	1
UESW01000023.1	157949	157961	A	12	-	12	T	1
UESW01000023.1	158391	158409	A	18	+	18	A	1
UESW01000023.1	159452	159466	A	14	-	14	T	1
UESW01000023.1	161628	161648	A	20	-	20	T	1
UESW01000023.1	161663	161694	C	31	-	31	G	1
UESW01000023.1	168543	168557	C	14	-	14	G	1
UESW01000023.1	180825	180837	A	12	-	12	T	1
UESW01000023.1	189139	189154	A	15	-	15	T	1
UESW01000024.1	10398	10412	A	14	-	14	T	1
UESW01000024.1	55991	56005	A	14	+	14	A	1
UESW01000024.1	61950	61962	C	12	+	12	C	1
UESW01000024.1	121704	121718	A	14	-	14	T	1
UESW01000024.1	127093	127105	A	12	-	12	T	1
UESW01000024.1	168520	168535	A	15	+	15	A	1
UESW01000025.1	1895	1913	A	18	-	18	T	1
UESW01000025.1	2604	2617	A	13	-	13	T	1
UESW01000025.1	24055	24067	C	12	+	12	C	1
UESW01000025.1	27631	27644	A	13	-	13	T	1
UESW01000025.1	27881	27901	C	20	-	20	G	1
UESW01000025.1	61934	61951	A	17	+	17	A	1
UESW01000025.1	66269	66281	A	12	+	12	A	1
UESW01000025.1	84248	84262	A	14	-	14	T	1
UESW01000025.1	109738	109751	A	13	-	13	T	1
UESW01000025.1	109952	109966	A	14	-	14	T	1
UESW01000025.1	116844	116858	A	14	-	14	T	1
UESW01000025.1	127206	127220	C	14	-	14	G	1
UESW01000025.1	131540	131555	A	15	-	15	T	1
UESW01000025.1	148617	148636	A	19	+	19	A	1
UESW01000025.1	159461	159476	A	15	-	15	T	1
UESW01000025.1	159576	159589	A	13	+	13	A	1
UESW01000025.1	159619	159631	C	12	+	12	C	1
UESW01000025.1	159678	159692	A	14	+	14	A	1
UESW01000025.1	165059	165071	A	12	-	12	T	1
UESW01000025.1	185291	185303	C	12	-	12	G	1
UESW01000026.1	7183	7200	A	17	+	17	A	1
UESW01000026.1	13499	13511	A	12	-	12	T	1
UESW01000026.1	13694	13707	C	13	-	13	G	1
UESW01000026.1	13900	13917	A	17	-	17	T	1
UESW01000026.1	14029	14046	A	17	-	17	T	1
UESW01000026.1	14221	14234	A	13	-	13	T	1
UESW01000026.1	14400	14414	C	14	-	14	G	1
UESW01000026.1	14442	14454	A	12	-	12	T	1
UESW01000026.1	14762	14778	A	16	-	16	T	1
UESW01000026.1	31921	31941	A	20	+	20	A	1
UESW01000026.1	33818	33834	A	16	-	16	T	1
UESW01000026.1	35216	35229	A	13	+	13	A	1
UESW01000026.1	36386	36401	A	15	+	15	A	1
UESW01000026.1	51126	51142	A	16	-	16	T	1
UESW01000026.1	68696	68708	A	12	+	12	A	1
UESW01000026.1	70364	70376	A	12	-	12	T	1
UESW01000026.1	110457	110472	A	15	-	15	T	1
UESW01000026.1	112730	112743	A	13	-	13	T	1
UESW01000026.1	113600	113612	A	12	+	12	A	1
UESW01000026.1	132053	132070	A	17	-	17	T	1
UESW01000026.1	132125	132138	A	13	-	13	T	1
UESW01000026.1	138550	138563	A	13	-	13	T	1
UESW01000026.1	140053	140067	A	14	+	14	A	1
UESW01000026.1	140499	140511	A	12	-	12	T	1
UESW01000026.1	141906	141922	A	16	-	16	T	1
UESW01000026.1	153235	153247	A	12	-	12	T	1
UESW01000027.1	2186	2202	C	16	-	16	G	1
UESW01000027.1	2955	2969	A	14	+	14	A	1
UESW01000027.1	4167	4181	A	14	+	14	A	1
UESW01000027.1	14247	14262	A	15	-	15	T	1
UESW01000027.1	14266	14280	C	14	-	14	G	1
UESW01000027.1	18579	18596	A	17	-	17	T	1
UESW01000027.1	19331	19345	A	14	-	14	T	1
UESW01000027.1	23672	23685	A	13	+	13	A	1
UESW01000027.1	29291	29306	A	15	-	15	T	1
UESW01000027.1	29647	29660	A	13	+	13	A	1
UESW01000027.1	53168	53180	C	12	-	12	G	1
UESW01000027.1	53426	53445	A	19	-	19	T	1
UESW01000027.1	62029	62043	A	14	+	14	A	1
UESW01000027.1	62884	62900	A	16	-	16	T	1
UESW01000027.1	63562	63574	A	12	-	12	T	1
UESW01000027.1	67204	67216	A	12	+	12	A	1
UESW01000027.1	86189	86206	A	17	+	17	A	1
UESW01000027.1	86925	86940	A	15	+	15	A	1
UESW01000027.1	95041	95056	A	15	+	15	A	1
UESW01000027.1	102006	102020	A	14	-	14	T	1
UESW01000027.1	103306	103321	A	15	-	15	T	1
UESW01000027.1	103660	103674	A	14	+	14	A	1
UESW01000027.1	118361	118373	A	12	-	12	T	1
UESW01000027.1	135632	135652	A	20	-	20	T	1
UESW01000027.1	142848	142860	A	12	+	12	A	1
UESW01000027.1	160625	160648	C	23	-	23	G	1
UESW01000027.1	165927	165940	A	13	-	13	T	1
UESW01000027.1	168991	169017	A	26	-	26	T	1
UESW01000028.1	1583	1597	A	14	+	14	A	1
UESW01000028.1	93901	93914	A	13	-	13	T	1
UESW01000028.1	95570	95586	A	16	-	16	T	1
UESW01000028.1	98809	98821	A	12	-	12	T	1
UESW01000028.1	116630	116648	A	18	-	18	T	1
UESW01000028.1	117092	117108	C	16	-	16	G	1
UESW01000028.1	120446	120460	A	14	-	14	T	1
UESW01000028.1	120892	120905	A	13	-	13	T	1
UESW01000028.1	122440	122454	A	14	-	14	T	1
UESW01000028.1	122531	122548	A	17	+	17	A	1
UESW01000028.1	123486	123498	A	12	-	12	T	1
UESW01000028.1	138551	138563	A	12	-	12	T	1
UESW01000028.1	139850	139864	A	14	+	14	A	1
UESW01000028.1	164131	164143	A	12	+	12	A	1
UESW01000028.1	180508	180520	A	12	-	12	T	1
UESW01000029.1	3587	3601	A	14	-	14	T	1
UESW01000029.1	15351	15374	A	23	+	23	A	1
UESW01000029.1	27953	27965	A	12	-	12	T	1
UESW01000029.1	35805	35817	A	12	+	12	A	1
UESW01000029.1	39439	39455	A	16	+	16	A	1
UESW01000029.1	45629	45641	A	12	+	12	A	1
UESW01000029.1	80877	80890	A	13	-	13	T	1
UESW01000029.1	93897	93909	A	12	+	12	A	1
UESW01000029.1	104357	104370	A	13	-	13	T	1
UESW01000029.1	161040	161052	A	12	+	12	A	1
UESW01000029.1	169398	169411	A	13	-	13	T	1
UESW01000029.1	177251	177263	A	12	+	12	A	1
UESW01000030.1	1123	1138	A	15	+	15	A	1
UESW01000030.1	2363	2380	A	17	-	17	T	1
UESW01000030.1	4586	4605	A	19	-	19	T	1
UESW01000030.1	8707	8719	C	12	+	12	C	1
UESW01000030.1	28700	28715	C	15	+	15	C	1
UESW01000030.1	40837	40854	A	17	+	17	A	1
UESW01000030.1	53841	53853	A	12	+	12	A	1
UESW01000030.1	54527	54539	A	12	+	12	A	1
UESW01000030.1	86325	86338	A	13	+	13	A	1
UESW01000030.1	88277	88295	A	18	-	18	T	1
UESW01000030.1	89799	89813	A	14	+	14	A	1
UESW01000030.1	102705	102718	A	13	+	13	A	1
UESW01000030.1	107147	107177	C	30	-	30	G	1
UESW01000030.1	111647	111663	C	16	+	16	C	1
UESW01000030.1	117162	117175	A	13	+	13	A	1
UESW01000030.1	124301	124314	A	13	+	13	A	1
UESW01000030.1	126494	126507	C	13	+	13	C	1
UESW01000030.1	137582	137594	A	12	-	12	T	1
UESW01000030.1	160441	160454	A	13	+	13	A	1
UESW01000030.1	163995	164007	A	12	+	12	A	1
UESW01000030.1	166782	166802	A	20	-	20	T	1
UESW01000030.1	167590	167603	A	13	+	13	A	1
UESW01000031.1	23191	23208	A	17	+	17	A	1
UESW01000031.1	23364	23376	A	12	+	12	A	1
UESW01000031.1	27116	27129	A	13	-	13	T	1
UESW01000031.1	30310	30325	A	15	-	15	T	1
UESW01000031.1	39759	39771	A	12	-	12	T	1
UESW01000031.1	62886	62899	C	13	-	13	G	1
UESW01000031.1	77677	77691	C	14	-	14	G	1
UESW01000031.1	126386	126399	A	13	-	13	T	1
UESW01000031.1	134514	134529	A	15	-	15	T	1
UESW01000031.1	137265	137279	A	14	-	14	T	1
UESW01000031.1	142084	142113	C	29	+	29	C	1
UESW01000031.1	142265	142278	C	13	+	13	C	1
UESW01000031.1	143158	143171	A	13	+	13	A	1
UESW01000032.1	10364	10380	A	16	+	16	A	1
UESW01000032.1	11087	11100	A	13	-	13	T	1
UESW01000032.1	15226	15239	C	13	+	13	C	1
UESW01000032.1	31196	31209	A	13	+	13	A	1
UESW01000032.1	31879	31891	A	12	+	12	A	1
UESW01000032.1	56121	56138	C	17	+	17	C	1
UESW01000032.1	60394	60406	A	12	-	12	T	1
UESW01000032.1	69353	69370	A	17	-	17	T	1
UESW01000032.1	69378	69395	C	17	-	17	G	1
UESW01000032.1	69840	69857	A	17	-	17	T	1
UESW01000032.1	74820	74832	A	12	-	12	T	1
UESW01000032.1	76504	76516	A	12	-	12	T	1
UESW01000032.1	78880	78892	A	12	-	12	T	1
UESW01000032.1	87188	87203	A	15	-	15	T	1
UESW01000032.1	100906	100920	A	14	+	14	A	1
UESW01000032.1	111592	111605	A	13	+	13	A	1
UESW01000032.1	120432	120445	A	13	+	13	A	1
UESW01000032.1	155293	155306	A	13	-	13	T	1
UESW01000032.1	155400	155416	A	16	+	16	A	1
UESW01000032.1	155434	155449	A	15	-	15	T	1
UESW01000033.1	22127	22139	A	12	+	12	A	1
UESW01000033.1	24359	24375	A	16	+	16	A	1
UESW01000033.1	28044	28056	A	12	-	12	T	1
UESW01000033.1	29280	29295	A	15	+	15	A	1
UESW01000033.1	31197	31214	A	17	+	17	A	1
UESW01000033.1	47421	47434	A	13	-	13	T	1
UESW01000033.1	49264	49277	A	13	-	13	T	1
UESW01000033.1	56919	56932	A	13	-	13	T	1
UESW01000033.1	57948	57961	A	13	+	13	A	1
UESW01000033.1	70735	70751	A	16	-	16	T	1
UESW01000033.1	73733	73748	A	15	-	15	T	1
UESW01000033.1	77447	77460	A	13	-	13	T	1
UESW01000033.1	79797	79814	C	17	-	17	G	1
UESW01000033.1	98260	98273	A	13	-	13	T	1
UESW01000033.1	98310	98330	A	20	-	20	T	1
UESW01000033.1	118296	118308	C	12	-	12	G	1
UESW01000033.1	148795	148812	A	17	-	17	T	1
UESW01000033.1	161947	161959	A	12	+	12	A	1
UESW01000034.1	6244	6262	A	18	+	18	A	1
UESW01000034.1	35633	35646	A	13	+	13	A	1
UESW01000034.1	42884	42904	C	20	-	20	G	1
UESW01000034.1	62131	62152	A	21	-	21	T	1
UESW01000034.1	89298	89314	A	16	+	16	A	1
UESW01000034.1	90114	90127	A	13	-	13	T	1
UESW01000034.1	93090	93110	A	20	+	20	A	1
UESW01000034.1	93231	93245	A	14	+	14	A	1
UESW01000034.1	95629	95643	A	14	-	14	T	1
UESW01000034.1	133313	133328	A	15	-	15	T	1
UESW01000034.1	133354	133369	A	15	-	15	T	1
UESW01000034.1	144274	144290	A	16	+	16	A	1
UESW01000034.1	144995	145009	A	14	-	14	T	1
UESW01000034.1	145470	145491	A	21	+	21	A	1
UESW01000034.1	147662	147675	A	13	+	13	A	1
UESW01000034.1	158991	159006	A	15	+	15	A	1
UESW01000035.1	18916	18943	C	27	-	27	G	1
UESW01000035.1	27309	27326	A	17	+	17	A	1
UESW01000035.1	40187	40199	A	12	+	12	A	1
UESW01000035.1	56289	56307	A	18	-	18	T	1
UESW01000035.1	59236	59248	A	12	-	12	T	1
UESW01000035.1	77771	77783	A	12	+	12	A	1
UESW01000035.1	87306	87332	C	26	-	26	G	1
UESW01000035.1	131763	131782	C	19	-	19	G	1
UESW01000035.1	146090	146104	A	14	+	14	A	1
UESW01000036.1	26775	26791	C	16	-	16	G	1
UESW01000036.1	43772	43797	C	25	-	25	G	1
UESW01000036.1	48163	48175	A	12	-	12	T	1
UESW01000036.1	50081	50094	A	13	+	13	A	1
UESW01000036.1	51347	51361	C	14	-	14	G	1
UESW01000036.1	51502	51518	C	16	-	16	G	1
UESW01000036.1	51667	51686	A	19	+	19	A	1
UESW01000036.1	51978	51991	A	13	-	13	T	1
UESW01000036.1	55759	55771	A	12	+	12	A	1
UESW01000036.1	63510	63527	A	17	+	17	A	1
UESW01000036.1	77979	77992	A	13	-	13	T	1
UESW01000036.1	78810	78826	A	16	+	16	A	1
UESW01000036.1	78979	78991	A	12	-	12	T	1
UESW01000036.1	89700	89713	A	13	-	13	T	1
UESW01000036.1	91122	91135	A	13	+	13	A	1
UESW01000036.1	92627	92639	A	12	+	12	A	1
UESW01000036.1	97372	97389	A	17	+	17	A	1
UESW01000036.1	98178	98194	A	16	+	16	A	1
UESW01000036.1	135276	135289	A	13	+	13	A	1
UESW01000036.1	136696	136717	A	21	+	21	A	1
UESW01000036.1	137391	137405	A	14	-	14	T	1
UESW01000036.1	138205	138217	A	12	+	12	A	1
UESW01000036.1	142206	142219	A	13	-	13	T	1
UESW01000036.1	143839	143853	A	14	+	14	A	1
UESW01000036.1	145066	145080	A	14	-	14	T	1
UESW01000036.1	145117	145130	A	13	+	13	A	1
UESW01000036.1	146909	146925	A	16	+	16	A	1
UESW01000036.1	146995	147013	A	18	+	18	A	1
UESW01000036.1	153756	153768	A	12	+	12	A	1
UESW01000036.1	155072	155087	A	15	+	15	A	1
UESW01000037.1	37712	37732	A	20	-	20	T	1
UESW01000037.1	43966	43981	A	15	+	15	A	1
UESW01000037.1	76912	76927	A	15	+	15	A	1
UESW01000037.1	92167	92181	A	14	+	14	A	1
UESW01000037.1	102215	102231	A	16	+	16	A	1
UESW01000037.1	120875	120889	A	14	+	14	A	1
UESW01000037.1	122811	122824	A	13	-	13	T	1
UESW01000037.1	123525	123550	A	25	-	25	T	1
UESW01000037.1	127644	127656	C	12	-	12	G	1
UESW01000038.1	3590	3606	A	16	-	16	T	1
UESW01000038.1	3912	3925	A	13	+	13	A	1
UESW01000038.1	4134	4146	A	12	+	12	A	1
UESW01000038.1	4146	4158	A	12	-	12	T	1
UESW01000038.1	4448	4467	A	19	+	19	A	1
UESW01000038.1	4491	4506	C	15	+	15	C	1
UESW01000038.1	4578	4596	A	18	+	18	A	1
UESW01000038.1	4621	4635	C	14	+	14	C	1
UESW01000038.1	18630	18649	A	19	-	19	T	1
UESW01000038.1	29693	29708	A	15	-	15	T	1
UESW01000038.1	57976	57992	A	16	+	16	A	1
UESW01000038.1	58378	58392	A	14	-	14	T	1
UESW01000038.1	61220	61241	A	21	-	21	T	1
UESW01000038.1	72789	72810	A	21	+	21	A	1
UESW01000038.1	73299	73319	A	20	+	20	A	1
UESW01000038.1	112672	112688	A	16	+	16	A	1
UESW01000038.1	114886	114908	C	22	+	22	C	1
UESW01000038.1	114908	114920	A	12	+	12	A	1
UESW01000038.1	118577	118589	A	12	+	12	A	1
UESW01000038.1	137834	137851	A	17	-	17	T	1
UESW01000039.1	5485	5498	C	13	-	13	G	1
UESW01000039.1	30683	30700	A	17	-	17	T	1
UESW01000039.1	33666	33678	A	12	-	12	T	1
UESW01000039.1	33897	33910	A	13	+	13	A	1
UESW01000039.1	34311	34326	A	15	+	15	A	1
UESW01000039.1	35800	35814	A	14	-	14	T	1
UESW01000039.1	40959	40988	A	29	+	29	A	1
UESW01000039.1	41213	41228	A	15	+	15	A	1
UESW01000039.1	53912	53925	A	13	-	13	T	1
UESW01000039.1	54193	54213	A	20	-	20	T	1
UESW01000039.1	55826	55839	C	13	-	13	G	1
UESW01000039.1	56799	56815	A	16	+	16	A	1
UESW01000039.1	60480	60497	A	17	+	17	A	1
UESW01000039.1	65386	65398	A	12	+	12	A	1
UESW01000039.1	67193	67207	A	14	+	14	A	1
UESW01000039.1	69448	69465	A	17	-	17	T	1
UESW01000039.1	71376	71395	A	19	+	19	A	1
UESW01000039.1	76296	76309	A	13	-	13	T	1
UESW01000039.1	99246	99263	A	17	+	17	A	1
UESW01000039.1	100385	100398	A	13	-	13	T	1
UESW01000039.1	100569	100581	A	12	-	12	T	1
UESW01000039.1	105547	105564	A	17	+	17	A	1
UESW01000039.1	111606	111621	A	15	+	15	A	1
UESW01000039.1	134458	134475	A	17	-	17	T	1
UESW01000039.1	143717	143729	A	12	-	12	T	1
UESW01000039.1	151715	151729	A	14	-	14	T	1
UESW01000039.1	151943	151958	A	15	-	15	T	1
UESW01000039.1	152032	152048	C	16	-	16	G	1
UESW01000039.1	152079	152091	A	12	-	12	T	1
UESW01000039.1	152215	152231	A	16	-	16	T	1
UESW01000039.1	152464	152478	A	14	+	14	A	1
UESW01000039.1	152611	152623	A	12	+	12	A	1
UESW01000039.1	152800	152813	A	13	-	13	T	1
UESW01000039.1	152912	152925	A	13	-	13	T	1
UESW01000039.1	153140	153155	A	15	-	15	T	1
UESW01000040.1	49322	49336	A	14	+	14	A	1
UESW01000040.1	56137	56156	A	19	+	19	A	1
UESW01000040.1	56188	56200	A	12	+	12	A	1
UESW01000040.1	57651	57672	C	21	+	21	C	1
UESW01000040.1	65964	65979	C	15	-	15	G	1
UESW01000040.1	67670	67682	C	12	+	12	C	1
UESW01000040.1	69522	69536	A	14	+	14	A	1
UESW01000040.1	72075	72087	A	12	+	12	A	1
UESW01000040.1	75447	75466	A	19	+	19	A	1
UESW01000040.1	86555	86571	A	16	+	16	A	1
UESW01000040.1	86623	86635	A	12	+	12	A	1
UESW01000040.1	109018	109036	A	18	-	18	T	1
UESW01000040.1	128309	128336	A	27	+	27	A	1
UESW01000040.1	129086	129101	C	15	-	15	G	1
UESW01000040.1	130359	130372	A	13	+	13	A	1
UESW01000040.1	134054	134085	C	31	+	31	C	1
UESW01000040.1	135439	135458	A	19	-	19	T	1
UESW01000040.1	136916	136929	A	13	-	13	T	1
UESW01000041.1	4076	4088	A	12	+	12	A	1
UESW01000041.1	9307	9319	A	12	-	12	T	1
UESW01000041.1	15812	15824	A	12	+	12	A	1
UESW01000041.1	75103	75119	A	16	-	16	T	1
UESW01000041.1	105175	105191	A	16	-	16	T	1
UESW01000041.1	125426	125438	A	12	-	12	T	1
UESW01000041.1	139332	139344	A	12	-	12	T	1
UESW01000041.1	147073	147088	A	15	+	15	A	1
UESW01000042.1	8633	8646	A	13	-	13	T	1
UESW01000042.1	11256	11269	A	13	-	13	T	1
UESW01000042.1	11326	11338	A	12	+	12	A	1
UESW01000042.1	11552	11567	A	15	+	15	A	1
UESW01000042.1	12875	12887	C	12	-	12	G	1
UESW01000042.1	16198	16211	A	13	-	13	T	1
UESW01000042.1	17320	17335	A	15	-	15	T	1
UESW01000042.1	18412	18424	A	12	+	12	A	1
UESW01000042.1	19573	19585	A	12	+	12	A	1
UESW01000042.1	20478	20499	A	21	+	21	A	1
UESW01000042.1	28966	28980	A	14	-	14	T	1
UESW01000042.1	37749	37763	C	14	+	14	C	1
UESW01000042.1	43253	43273	A	20	-	20	T	1
UESW01000042.1	43347	43363	A	16	-	16	T	1
UESW01000042.1	48206	48223	A	17	+	17	A	1
UESW01000042.1	63685	63701	A	16	+	16	A	1
UESW01000042.1	73165	73182	A	17	-	17	T	1
UESW01000042.1	88341	88354	A	13	-	13	T	1
UESW01000042.1	90848	90860	A	12	+	12	A	1
UESW01000042.1	92779	92793	A	14	-	14	T	1
UESW01000042.1	97035	97047	A	12	+	12	A	1
UESW01000042.1	109702	109718	A	16	+	16	A	1
UESW01000042.1	111693	111708	A	15	-	15	T	1
UESW01000042.1	111726	111739	A	13	-	13	T	1
UESW01000042.1	118065	118082	A	17	-	17	T	1
UESW01000042.1	118793	118810	A	17	+	17	A	1
UESW01000042.1	121721	121733	A	12	-	12	T	1
UESW01000042.1	121909	121926	A	17	+	17	A	1
UESW01000042.1	123127	123141	A	14	+	14	A	1
UESW01000042.1	123973	123986	A	13	-	13	T	1
UESW01000042.1	139282	139294	C	12	-	12	G	1
UESW01000042.1	150497	150509	A	12	+	12	A	1
UESW01000042.1	150796	150811	A	15	+	15	A	1
UESW01000042.1	150833	150847	C	14	+	14	C	1
UESW01000042.1	150945	150957	A	12	+	12	A	1
UESW01000043.1	11841	11856	A	15	+	15	A	1
UESW01000043.1	15674	15705	A	31	+	31	A	1
UESW01000043.1	16691	16705	A	14	+	14	A	1
UESW01000043.1	16790	16803	A	13	+	13	A	1
UESW01000043.1	24637	24650	A	13	-	13	T	1
UESW01000043.1	26273	26289	A	16	-	16	T	1
UESW01000043.1	46200	46215	A	15	+	15	A	1
UESW01000043.1	46527	46540	A	13	-	13	T	1
UESW01000043.1	47090	47107	A	17	-	17	T	1
UESW01000043.1	53352	53368	A	16	+	16	A	1
UESW01000043.1	70676	70692	C	16	-	16	G	1
UESW01000043.1	93401	93414	A	13	-	13	T	1
UESW01000043.1	128328	128342	C	14	-	14	G	1
UESW01000044.1	19057	19069	A	12	-	12	T	1
UESW01000044.1	24722	24734	A	12	+	12	A	1
UESW01000044.1	51058	51072	C	14	+	14	C	1
UESW01000044.1	51360	51377	C	17	+	17	C	1
UESW01000044.1	77648	77661	A	13	-	13	T	1
UESW01000044.1	80079	80092	A	13	-	13	T	1
UESW01000044.1	80889	80906	A	17	+	17	A	1
UESW01000044.1	82526	82540	A	14	+	14	A	1
UESW01000044.1	83977	83990	A	13	-	13	T	1
UESW01000044.1	87412	87424	A	12	+	12	A	1
UESW01000044.1	110025	110040	A	15	+	15	A	1
UESW01000044.1	111105	111117	A	12	+	12	A	1
UESW01000044.1	111294	111307	A	13	-	13	T	1
UESW01000045.1	34425	34437	A	12	-	12	T	1
UESW01000045.1	36636	36655	A	19	-	19	T	1
UESW01000045.1	40817	40829	A	12	+	12	A	1
UESW01000045.1	43337	43355	A	18	+	18	A	1
UESW01000045.1	43608	43625	A	17	+	17	A	1
UESW01000045.1	44052	44064	A	12	-	12	T	1
UESW01000045.1	44794	44808	A	14	+	14	A	1
UESW01000045.1	44835	44848	A	13	-	13	T	1
UESW01000045.1	55378	55392	A	14	+	14	A	1
UESW01000045.1	56904	56916	A	12	-	12	T	1
UESW01000045.1	57366	57382	A	16	-	16	T	1
UESW01000045.1	107063	107079	A	16	-	16	T	1
UESW01000045.1	107130	107143	A	13	+	13	A	1
UESW01000045.1	107370	107385	A	15	-	15	T	1
UESW01000045.1	110414	110432	C	18	+	18	C	1
UESW01000046.1	16382	16403	A	21	+	21	A	1
UESW01000046.1	26238	26251	A	13	+	13	A	1
UESW01000046.1	33407	33432	C	25	+	25	C	1
UESW01000046.1	37961	37990	C	29	-	29	G	1
UESW01000046.1	39437	39449	A	12	+	12	A	1
UESW01000046.1	39871	39883	A	12	+	12	A	1
UESW01000046.1	41952	41964	A	12	+	12	A	1
UESW01000046.1	44638	44652	C	14	-	14	G	1
UESW01000046.1	46551	46566	A	15	+	15	A	1
UESW01000046.1	51946	51968	A	22	-	22	T	1
UESW01000046.1	52660	52675	A	15	-	15	T	1
UESW01000046.1	57602	57619	A	17	-	17	T	1
UESW01000046.1	74497	74509	A	12	+	12	A	1
UESW01000046.1	75604	75616	A	12	-	12	T	1
UESW01000046.1	80500	80512	A	12	-	12	T	1
UESW01000046.1	80614	80626	A	12	+	12	A	1
UESW01000046.1	83793	83809	A	16	-	16	T	1
UESW01000046.1	89908	89920	A	12	-	12	T	1
UESW01000046.1	91482	91498	A	16	+	16	A	1
UESW01000046.1	91622	91635	A	13	+	13	A	1
UESW01000046.1	92097	92111	A	14	-	14	T	1
UESW01000046.1	99949	99962	A	13	-	13	T	1
UESW01000046.1	99991	100003	A	12	-	12	T	1
UESW01000046.1	102437	102450	A	13	-	13	T	1
UESW01000046.1	105132	105155	C	23	+	23	C	1
UESW01000046.1	106163	106178	A	15	-	15	T	1
UESW01000046.1	113323	113337	A	14	-	14	T	1
UESW01000046.1	114237	114255	A	18	-	18	T	1
UESW01000046.1	114447	114460	A	13	-	13	T	1
UESW01000046.1	121432	121448	C	16	-	16	G	1
UESW01000047.1	23435	23447	A	12	-	12	T	1
UESW01000047.1	34540	34556	A	16	-	16	T	1
UESW01000047.1	52335	52349	C	14	+	14	C	1
UESW01000047.1	59743	59761	A	18	+	18	A	1
UESW01000047.1	60263	60279	A	16	+	16	A	1
UESW01000047.1	103309	103324	A	15	+	15	A	1
UESW01000047.1	103533	103547	A	14	+	14	A	1
UESW01000047.1	110178	110194	A	16	+	16	A	1
UESW01000047.1	111024	111040	A	16	-	16	T	1
UESW01000047.1	133293	133305	C	12	+	12	C	1
UESW01000047.1	137316	137336	C	20	+	20	C	1
UESW01000047.1	141139	141171	A	32	-	32	T	1
UESW01000047.1	142513	142527	A	14	-	14	T	1
UESW01000048.1	1276	1296	A	20	+	20	A	1
UESW01000048.1	2848	2864	A	16	+	16	A	1
UESW01000048.1	3427	3443	A	16	-	16	T	1
UESW01000048.1	21441	21453	A	12	-	12	T	1
UESW01000048.1	37473	37486	A	13	+	13	A	1
UESW01000048.1	40487	40504	A	17	+	17	A	1
UESW01000048.1	49067	49079	A	12	-	12	T	1
UESW01000048.1	49449	49464	A	15	-	15	T	1
UESW01000048.1	50368	50380	C	12	-	12	G	1
UESW01000048.1	55769	55781	A	12	-	12	T	1
UESW01000048.1	62566	62587	A	21	-	21	T	1
UESW01000048.1	64338	64350	A	12	-	12	T	1
UESW01000048.1	88521	88536	A	15	+	15	A	1
UESW01000048.1	95972	95984	A	12	-	12	T	1
UESW01000048.1	127855	127868	A	13	-	13	T	1
UESW01000049.1	1266	1281	A	15	+	15	A	1
UESW01000049.1	1301	1315	C	14	+	14	C	1
UESW01000049.1	1379	1391	A	12	+	12	A	1
UESW01000049.1	1400	1413	C	13	-	13	G	1
UESW01000049.1	1530	1542	A	12	+	12	A	1
UESW01000049.1	1703	1716	C	13	+	13	C	1
UESW01000049.1	1820	1837	A	17	+	17	A	1
UESW01000049.1	1929	1944	A	15	+	15	A	1
UESW01000049.1	5281	5294	A	13	+	13	A	1
UESW01000049.1	10959	10978	A	19	+	19	A	1
UESW01000049.1	13322	13337	A	15	+	15	A	1
UESW01000049.1	13617	13629	A	12	+	12	A	1
UESW01000049.1	15376	15391	A	15	+	15	A	1
UESW01000049.1	16787	16799	A	12	-	12	T	1
UESW01000049.1	17111	17126	A	15	+	15	A	1
UESW01000049.1	18298	18315	A	17	+	17	A	1
UESW01000049.1	18518	18530	A	12	+	12	A	1
UESW01000049.1	23308	23324	A	16	+	16	A	1
UESW01000049.1	38235	38250	A	15	-	15	T	1
UESW01000049.1	56100	56114	A	14	+	14	A	1
UESW01000049.1	77943	77955	A	12	-	12	T	1
UESW01000049.1	94292	94309	A	17	-	17	T	1
UESW01000049.1	100567	100582	A	15	-	15	T	1
UESW01000049.1	101295	101307	A	12	+	12	A	1
UESW01000049.1	102397	102411	A	14	-	14	T	1
UESW01000049.1	105695	105711	A	16	-	16	T	1
UESW01000049.1	109123	109137	A	14	-	14	T	1
UESW01000049.1	109279	109292	A	13	+	13	A	1
UESW01000049.1	111222	111242	A	20	+	20	A	1
UESW01000049.1	116324	116336	A	12	-	12	T	1
UESW01000049.1	117332	117355	A	23	-	23	T	1
UESW01000049.1	117737	117752	A	15	-	15	T	1
UESW01000049.1	119968	119981	A	13	+	13	A	1
UESW01000049.1	120310	120322	A	12	+	12	A	1
UESW01000049.1	121406	121422	A	16	-	16	T	1
UESW01000049.1	121961	121979	A	18	-	18	T	1
UESW01000049.1	122511	122523	A	12	-	12	T	1
UESW01000049.1	130982	130996	A	14	-	14	T	1
UESW01000049.1	131352	131366	A	14	-	14	T	1
UESW01000049.1	133028	133042	A	14	-	14	T	1
UESW01000049.1	134868	134883	A	15	-	15	T	1
UESW01000049.1	135508	135526	A	18	-	18	T	1
UESW01000050.1	5594	5608	A	14	-	14	T	1
UESW01000050.1	18954	18972	A	18	-	18	T	1
UESW01000050.1	28876	28889	A	13	+	13	A	1
UESW01000050.1	29165	29179	A	14	+	14	A	1
UESW01000050.1	33241	33253	A	12	-	12	T	1
UESW01000050.1	41672	41685	A	13	+	13	A	1
UESW01000050.1	43367	43386	A	19	+	19	A	1
UESW01000050.1	49553	49565	A	12	+	12	A	1
UESW01000050.1	52667	52679	A	12	-	12	T	1
UESW01000050.1	53467	53483	A	16	+	16	A	1
UESW01000050.1	81551	81565	A	14	-	14	T	1
UESW01000050.1	85984	86000	A	16	-	16	T	1
UESW01000050.1	92460	92476	A	16	+	16	A	1
UESW01000050.1	93793	93805	A	12	-	12	T	1
UESW01000050.1	127365	127378	A	13	-	13	T	1
UESW01000050.1	127715	127730	A	15	+	15	A	1
UESW01000050.1	131144	131168	A	24	-	24	T	1
UESW01000050.1	131815	131827	A	12	-	12	T	1
UESW01000050.1	132418	132430	A	12	-	12	T	1
UESW01000050.1	141184	141197	A	13	-	13	T	1
UESW01000051.1	5518	5530	A	12	+	12	A	1
UESW01000051.1	11600	11612	A	12	-	12	T	1
UESW01000051.1	11744	11763	A	19	-	19	T	1
UESW01000051.1	11801	11813	C	12	-	12	G	1
UESW01000051.1	11843	11855	A	12	-	12	T	1
UESW01000051.1	12136	12149	A	13	-	13	T	1
UESW01000051.1	27503	27515	A	12	-	12	T	1
UESW01000051.1	31822	31836	C	14	+	14	C	1
UESW01000051.1	46461	46476	A	15	-	15	T	1
UESW01000051.1	54079	54094	C	15	+	15	C	1
UESW01000051.1	55480	55492	C	12	-	12	G	1
UESW01000051.1	56599	56617	A	18	+	18	A	1
UESW01000051.1	67332	67346	A	14	+	14	A	1
UESW01000051.1	74854	74866	C	12	-	12	G	1
UESW01000051.1	74875	74892	C	17	+	17	C	1
UESW01000051.1	90826	90839	A	13	+	13	A	1
UESW01000051.1	93242	93255	A	13	-	13	T	1
UESW01000051.1	93838	93851	A	13	-	13	T	1
UESW01000051.1	95015	95030	A	15	-	15	T	1
UESW01000051.1	99853	99870	A	17	-	17	T	1
UESW01000051.1	132704	132719	C	15	+	15	C	1
UESW01000052.1	11170	11186	A	16	-	16	T	1
UESW01000052.1	12766	12778	A	12	-	12	T	1
UESW01000052.1	23313	23346	A	33	+	33	A	1
UESW01000052.1	23355	23391	A	36	+	36	A	1
UESW01000052.1	23393	23442	A	49	+	49	A	1
UESW01000052.1	23444	23488	A	44	+	44	A	1
UESW01000052.1	23600	23615	A	15	+	15	A	1
UESW01000052.1	26809	26825	A	16	+	16	A	1
UESW01000052.1	32777	32790	A	13	+	13	A	1
UESW01000052.1	36973	36989	A	16	-	16	T	1
UESW01000052.1	60591	60605	A	14	+	14	A	1
UESW01000052.1	70990	71002	A	12	-	12	T	1
UESW01000052.1	75190	75206	A	16	-	16	T	1
UESW01000052.1	78570	78582	C	12	+	12	C	1
UESW01000052.1	80099	80114	A	15	-	15	T	1
UESW01000052.1	97395	97410	A	15	-	15	T	1
UESW01000052.1	118380	118397	A	17	+	17	A	1
UESW01000052.1	118435	118455	A	20	+	20	A	1
UESW01000052.1	118687	118702	A	15	+	15	A	1
UESW01000052.1	119383	119396	A	13	-	13	T	1
UESW01000052.1	134943	134959	A	16	-	16	T	1
UESW01000053.1	3264	3276	A	12	+	12	A	1
UESW01000053.1	5011	5023	A	12	+	12	A	1
UESW01000053.1	15342	15360	A	18	+	18	A	1
UESW01000053.1	16008	16021	A	13	-	13	T	1
UESW01000053.1	64584	64596	A	12	-	12	T	1
UESW01000053.1	70086	70099	C	13	-	13	G	1
UESW01000053.1	107015	107027	A	12	+	12	A	1
UESW01000053.1	112589	112603	A	14	-	14	T	1
UESW01000053.1	114815	114829	A	14	+	14	A	1
UESW01000054.1	12034	12048	A	14	+	14	A	1
UESW01000054.1	27376	27390	A	14	+	14	A	1
UESW01000054.1	28509	28522	A	13	-	13	T	1
UESW01000054.1	66222	66237	A	15	+	15	A	1
UESW01000054.1	67354	67367	A	13	-	13	T	1
UESW01000054.1	90746	90762	A	16	+	16	A	1
UESW01000054.1	106976	106992	A	16	+	16	A	1
UESW01000055.1	16110	16123	A	13	-	13	T	1
UESW01000055.1	25437	25457	A	20	-	20	T	1
UESW01000055.1	29705	29718	A	13	-	13	T	1
UESW01000055.1	29827	29849	A	22	+	22	A	1
UESW01000055.1	35924	35939	A	15	+	15	A	1
UESW01000055.1	65573	65592	A	19	-	19	T	1
UESW01000055.1	67266	67287	A	21	+	21	A	1
UESW01000055.1	68030	68042	A	12	-	12	T	1
UESW01000055.1	69665	69679	A	14	-	14	T	1
UESW01000055.1	70128	70148	A	20	-	20	T	1
UESW01000055.1	70745	70757	A	12	-	12	T	1
UESW01000055.1	73295	73307	A	12	-	12	T	1
UESW01000055.1	73868	73881	A	13	+	13	A	1
UESW01000055.1	80043	80059	C	16	-	16	G	1
UESW01000055.1	90542	90561	A	19	+	19	A	1
UESW01000055.1	90971	90995	C	24	+	24	C	1
UESW01000055.1	91380	91394	A	14	-	14	T	1
UESW01000055.1	97799	97816	A	17	-	17	T	1
UESW01000055.1	98235	98248	A	13	+	13	A	1
UESW01000055.1	121382	121404	C	22	-	22	G	1
UESW01000055.1	123441	123467	A	26	+	26	A	1
UESW01000055.1	123751	123765	A	14	-	14	T	1
UESW01000055.1	128993	129006	C	13	-	13	G	1
UESW01000056.1	34358	34374	C	16	+	16	C	1
UESW01000056.1	45907	45930	A	23	+	23	A	1
UESW01000056.1	49563	49585	C	22	-	22	G	1
UESW01000056.1	52639	52652	A	13	-	13	T	1
UESW01000056.1	59882	59896	A	14	+	14	A	1
UESW01000056.1	67998	68018	A	20	+	20	A	1
UESW01000056.1	69303	69326	A	23	+	23	A	1
UESW01000056.1	86623	86635	A	12	+	12	A	1
UESW01000056.1	86990	87003	A	13	-	13	T	1
UESW01000056.1	88403	88418	A	15	+	15	A	1
UESW01000056.1	93828	93845	A	17	+	17	A	1
UESW01000056.1	93983	93999	A	16	-	16	T	1
UESW01000056.1	94204	94218	A	14	-	14	T	1
UESW01000056.1	97875	97888	A	13	-	13	T	1
UESW01000056.1	100167	100193	A	26	-	26	T	1
UESW01000056.1	100522	100534	A	12	+	12	A	1
UESW01000056.1	100554	100567	A	13	-	13	T	1
UESW01000056.1	100689	100702	A	13	+	13	A	1
UESW01000056.1	103977	103989	A	12	-	12	T	1
UESW01000056.1	105552	105572	A	20	-	20	T	1
UESW01000056.1	107518	107530	A	12	+	12	A	1
UESW01000056.1	108855	108868	A	13	-	13	T	1
UESW01000056.1	109893	109912	C	19	+	19	C	1
UESW01000056.1	129499	129519	A	20	+	20	A	1
UESW01000056.1	131041	131061	A	20	+	20	A	1
UESW01000056.1	131856	131869	A	13	+	13	A	1
UESW01000057.1	2346	2363	C	17	+	17	C	1
UESW01000057.1	6064	6081	C	17	-	17	G	1
UESW01000057.1	13403	13415	A	12	-	12	T	1
UESW01000057.1	25907	25919	A	12	-	12	T	1
UESW01000057.1	44173	44195	C	22	+	22	C	1
UESW01000057.1	50012	50024	A	12	+	12	A	1
UESW01000057.1	51540	51554	A	14	+	14	A	1
UESW01000057.1	51715	51729	A	14	-	14	T	1
UESW01000057.1	62849	62861	A	12	-	12	T	1
UESW01000057.1	78985	78999	A	14	-	14	T	1
UESW01000057.1	79953	79965	A	12	+	12	A	1
UESW01000057.1	80284	80301	A	17	-	17	T	1
UESW01000057.1	100321	100334	C	13	+	13	C	1
UESW01000057.1	106559	106571	A	12	-	12	T	1
UESW01000057.1	106645	106659	A	14	-	14	T	1
UESW01000058.1	35998	36012	A	14	-	14	T	1
UESW01000058.1	44036	44050	A	14	-	14	T	1
UESW01000058.1	48240	48259	A	19	-	19	T	1
UESW01000058.1	50487	50503	A	16	+	16	A	1
UESW01000058.1	56698	56718	A	20	+	20	A	1
UESW01000058.1	116258	116277	C	19	-	19	G	1
UESW01000058.1	116529	116544	C	15	-	15	G	1
UESW01000058.1	116594	116609	C	15	-	15	G	1
UESW01000058.1	116780	116793	C	13	-	13	G	1
UESW01000058.1	116875	116889	C	14	-	14	G	1
UESW01000058.1	116995	117016	C	21	-	21	G	1
UESW01000059.1	1817	1829	A	12	-	12	T	1
UESW01000059.1	4140	4152	A	12	+	12	A	1
UESW01000059.1	15894	15907	A	13	+	13	A	1
UESW01000059.1	59376	59402	A	26	+	26	A	1
UESW01000059.1	60345	60358	A	13	+	13	A	1
UESW01000059.1	71116	71129	A	13	-	13	T	1
UESW01000059.1	74975	74993	C	18	-	18	G	1
UESW01000059.1	75306	75318	A	12	+	12	A	1
UESW01000059.1	97561	97578	A	17	-	17	T	1
UESW01000059.1	123461	123474	C	13	+	13	C	1
UESW01000059.1	123894	123909	A	15	+	15	A	1
UESW01000059.1	128953	128973	C	20	-	20	G	1
UESW01000060.1	89630	89644	A	14	-	14	T	1
UESW01000060.1	102635	102647	A	12	+	12	A	1
UESW01000060.1	111524	111538	A	14	-	14	T	1
UESW01000061.1	10552	10571	A	19	+	19	A	1
UESW01000061.1	13309	13322	A	13	-	13	T	1
UESW01000061.1	17107	17119	A	12	-	12	T	1
UESW01000061.1	17387	17406	A	19	+	19	A	1
UESW01000061.1	41036	41049	A	13	-	13	T	1
UESW01000061.1	51348	51360	A	12	+	12	A	1
UESW01000061.1	54359	54378	A	19	+	19	A	1
UESW01000061.1	56168	56186	A	18	+	18	A	1
UESW01000061.1	68169	68182	A	13	+	13	A	1
UESW01000061.1	68225	68238	A	13	-	13	T	1
UESW01000061.1	73446	73458	A	12	+	12	A	1
UESW01000061.1	73508	73520	A	12	+	12	A	1
UESW01000061.1	74209	74223	A	14	+	14	A	1
UESW01000061.1	74662	74674	A	12	+	12	A	1
UESW01000061.1	74813	74826	A	13	+	13	A	1
UESW01000061.1	77133	77152	C	19	+	19	C	1
UESW01000061.1	82354	82372	C	18	+	18	C	1
UESW01000061.1	84651	84663	A	12	-	12	T	1
UESW01000061.1	84814	84827	A	13	-	13	T	1
UESW01000061.1	85712	85724	A	12	+	12	A	1
UESW01000061.1	114722	114735	A	13	+	13	A	1
UESW01000061.1	116953	116977	A	24	+	24	A	1
UESW01000061.1	118240	118255	A	15	+	15	A	1
UESW01000061.1	120969	120987	A	18	+	18	A	1
UESW01000061.1	121461	121474	A	13	+	13	A	1
UESW01000061.1	121762	121774	A	12	-	12	T	1
UESW01000062.1	10367	10382	A	15	+	15	A	1
UESW01000062.1	16549	16564	A	15	+	15	A	1
UESW01000062.1	20201	20216	A	15	-	15	T	1
UESW01000062.1	31454	31468	A	14	-	14	T	1
UESW01000062.1	36839	36858	A	19	-	19	T	1
UESW01000062.1	38176	38190	A	14	+	14	A	1
UESW01000062.1	41977	41990	A	13	-	13	T	1
UESW01000062.1	45964	45977	A	13	+	13	A	1
UESW01000062.1	52354	52375	A	21	+	21	A	1
UESW01000062.1	69171	69186	A	15	+	15	A	1
UESW01000062.1	86490	86506	A	16	+	16	A	1
UESW01000062.1	98469	98482	C	13	-	13	G	1
UESW01000063.1	46286	46298	A	12	-	12	T	1
UESW01000063.1	51259	51272	A	13	+	13	A	1
UESW01000063.1	51529	51541	A	12	+	12	A	1
UESW01000063.1	51563	51579	C	16	+	16	C	1
UESW01000063.1	59652	59666	A	14	-	14	T	1
UESW01000063.1	65238	65250	A	12	+	12	A	1
UESW01000063.1	66176	66189	A	13	+	13	A	1
UESW01000063.1	67424	67439	A	15	+	15	A	1
UESW01000063.1	106822	106836	A	14	-	14	T	1
UESW01000064.1	29815	29832	A	17	-	17	T	1
UESW01000064.1	33157	33172	C	15	-	15	G	1
UESW01000064.1	37233	37254	A	21	-	21	T	1
UESW01000064.1	39503	39516	A	13	+	13	A	1
UESW01000064.1	54129	54148	C	19	+	19	C	1
UESW01000064.1	54150	54165	A	15	+	15	A	1
UESW01000064.1	55936	55948	A	12	-	12	T	1
UESW01000064.1	58878	58890	A	12	+	12	A	1
UESW01000064.1	67191	67204	A	13	-	13	T	1
UESW01000064.1	69266	69281	A	15	-	15	T	1
UESW01000064.1	81483	81495	A	12	+	12	A	1
UESW01000064.1	81934	81951	A	17	+	17	A	1
UESW01000064.1	116020	116033	A	13	-	13	T	1
UESW01000064.1	119963	119978	A	15	-	15	T	1
UESW01000065.1	8928	8940	A	12	-	12	T	1
UESW01000065.1	10428	10441	A	13	-	13	T	1
UESW01000065.1	11125	11139	A	14	-	14	T	1
UESW01000065.1	11144	11161	A	17	-	17	T	1
UESW01000065.1	13916	13930	A	14	-	14	T	1
UESW01000065.1	14642	14654	C	12	-	12	G	1
UESW01000065.1	19252	19265	A	13	-	13	T	1
UESW01000065.1	19906	19918	A	12	-	12	T	1
UESW01000065.1	20502	20515	A	13	-	13	T	1
UESW01000065.1	23419	23433	C	14	+	14	C	1
UESW01000065.1	23608	23620	C	12	+	12	C	1
UESW01000065.1	23937	23951	A	14	-	14	T	1
UESW01000065.1	26578	26592	C	14	+	14	C	1
UESW01000065.1	26770	26782	C	12	+	12	C	1
UESW01000065.1	28170	28184	C	14	+	14	C	1
UESW01000065.1	28330	28347	A	17	+	17	A	1
UESW01000065.1	28689	28704	A	15	-	15	T	1
UESW01000065.1	28941	28962	C	21	+	21	C	1
UESW01000065.1	33090	33103	A	13	-	13	T	1
UESW01000065.1	33606	33620	A	14	-	14	T	1
UESW01000065.1	36282	36300	A	18	+	18	A	1
UESW01000065.1	37332	37344	A	12	-	12	T	1
UESW01000065.1	41657	41674	C	17	+	17	C	1
UESW01000065.1	42014	42030	A	16	-	16	T	1
UESW01000065.1	44015	44029	A	14	-	14	T	1
UESW01000065.1	44286	44310	C	24	+	24	C	1
UESW01000065.1	44470	44483	C	13	-	13	G	1
UESW01000065.1	50242	50255	A	13	+	13	A	1
UESW01000065.1	56181	56193	A	12	-	12	T	1
UESW01000065.1	58991	59003	A	12	+	12	A	1
UESW01000065.1	59832	59844	A	12	-	12	T	1
UESW01000065.1	64909	64930	C	21	+	21	C	1
UESW01000065.1	67675	67687	A	12	+	12	A	1
UESW01000065.1	68536	68549	A	13	+	13	A	1
UESW01000065.1	70621	70633	A	12	-	12	T	1
UESW01000065.1	71467	71480	A	13	-	13	T	1
UESW01000065.1	76172	76184	A	12	-	12	T	1
UESW01000065.1	76586	76598	A	12	+	12	A	1
UESW01000065.1	76810	76829	A	19	+	19	A	1
UESW01000065.1	79242	79260	A	18	-	18	T	1
UESW01000065.1	88358	88370	A	12	+	12	A	1
UESW01000065.1	92986	93001	A	15	+	15	A	1
UESW01000065.1	96305	96320	A	15	-	15	T	1
UESW01000065.1	98627	98641	A	14	-	14	T	1
UESW01000066.1	25226	25242	A	16	-	16	T	1
UESW01000066.1	53543	53560	A	17	+	17	A	1
UESW01000066.1	61308	61324	A	16	-	16	T	1
UESW01000066.1	63367	63383	C	16	+	16	C	1
UESW01000066.1	84162	84175	C	13	-	13	G	1
UESW01000067.1	18327	18345	A	18	-	18	T	1
UESW01000067.1	18866	18879	A	13	+	13	A	1
UESW01000067.1	20332	20353	A	21	-	21	T	1
UESW01000067.1	20872	20887	A	15	+	15	A	1
UESW01000067.1	21781	21794	A	13	+	13	A	1
UESW01000067.1	23654	23669	A	15	-	15	T	1
UESW01000067.1	24343	24359	A	16	+	16	A	1
UESW01000067.1	27081	27093	A	12	+	12	A	1
UESW01000067.1	27725	27739	A	14	+	14	A	1
UESW01000067.1	29476	29489	A	13	+	13	A	1
UESW01000067.1	36298	36317	A	19	+	19	A	1
UESW01000067.1	37480	37492	A	12	+	12	A	1
UESW01000067.1	52027	52047	A	20	+	20	A	1
UESW01000067.1	59995	60016	A	21	+	21	A	1
UESW01000067.1	63858	63873	A	15	-	15	T	1
UESW01000067.1	74873	74885	A	12	+	12	A	1
UESW01000067.1	90247	90263	A	16	+	16	A	1
UESW01000067.1	93267	93286	A	19	+	19	A	1
UESW01000067.1	93554	93570	A	16	+	16	A	1
UESW01000067.1	94149	94166	A	17	-	17	T	1
UESW01000067.1	94970	94985	A	15	-	15	T	1
UESW01000067.1	96633	96650	A	17	-	17	T	1
UESW01000067.1	96854	96866	A	12	+	12	A	1
UESW01000067.1	96904	96919	A	15	+	15	A	1
UESW01000068.1	25447	25463	A	16	+	16	A	1
UESW01000068.1	25677	25689	A	12	+	12	A	1
UESW01000068.1	25795	25811	A	16	-	16	T	1
UESW01000068.1	26027	26049	C	22	+	22	C	1
UESW01000068.1	26247	26262	A	15	+	15	A	1
UESW01000068.1	26273	26285	C	12	-	12	G	1
UESW01000068.1	26295	26309	C	14	+	14	C	1
UESW01000068.1	26383	26396	A	13	+	13	A	1
UESW01000068.1	26549	26563	C	14	+	14	C	1
UESW01000068.1	26636	26649	A	13	+	13	A	1
UESW01000068.1	26676	26690	C	14	+	14	C	1
UESW01000068.1	26752	26766	A	14	+	14	A	1
UESW01000068.1	45403	45415	A	12	-	12	T	1
UESW01000068.1	46623	46639	A	16	+	16	A	1
UESW01000068.1	49004	49016	A	12	-	12	T	1
UESW01000068.1	49191	49203	A	12	-	12	T	1
UESW01000068.1	51369	51381	A	12	+	12	A	1
UESW01000068.1	57569	57589	A	20	+	20	A	1
UESW01000068.1	58745	58773	A	28	-	28	T	1
UESW01000068.1	62584	62602	A	18	-	18	T	1
UESW01000068.1	62954	62966	A	12	+	12	A	1
UESW01000068.1	63122	63140	A	18	-	18	T	1
UESW01000068.1	73186	73202	A	16	+	16	A	1
UESW01000068.1	90495	90509	A	14	-	14	T	1
UESW01000068.1	99750	99764	A	14	-	14	T	1
UESW01000068.1	100354	100367	A	13	-	13	T	1
UESW01000068.1	102980	102994	A	14	-	14	T	1
UESW01000068.1	108695	108712	A	17	-	17	T	1
UESW01000068.1	109480	109497	A	17	+	17	A	1
UESW01000069.1	3543	3560	A	17	+	17	A	1
UESW01000069.1	13319	13331	A	12	+	12	A	1
UESW01000069.1	15445	15458	A	13	+	13	A	1
UESW01000069.1	15754	15766	A	12	+	12	A	1
UESW01000069.1	16303	16319	A	16	-	16	T	1
UESW01000069.1	21910	21931	C	21	+	21	C	1
UESW01000069.1	21931	21943	A	12	-	12	T	1
UESW01000069.1	22592	22606	A	14	+	14	A	1
UESW01000069.1	26909	26927	A	18	+	18	A	1
UESW01000069.1	33486	33505	A	19	-	19	T	1
UESW01000069.1	46283	46297	A	14	-	14	T	1
UESW01000069.1	47833	47850	A	17	-	17	T	1
UESW01000069.1	62373	62386	A	13	-	13	T	1
UESW01000069.1	69186	69198	A	12	+	12	A	1
UESW01000069.1	69786	69798	A	12	+	12	A	1
UESW01000069.1	78660	78680	A	20	-	20	T	1
UESW01000069.1	82742	82761	A	19	-	19	T	1
UESW01000070.1	5695	5707	C	12	-	12	G	1
UESW01000070.1	6160	6176	C	16	-	16	G	1
UESW01000070.1	10268	10280	C	12	+	12	C	1
UESW01000070.1	18311	18332	A	21	-	21	T	1
UESW01000070.1	18936	18951	A	15	-	15	T	1
UESW01000070.1	85705	85719	A	14	+	14	A	1
UESW01000071.1	8784	8796	A	12	+	12	A	1
UESW01000071.1	21077	21089	A	12	+	12	A	1
UESW01000071.1	26049	26061	A	12	+	12	A	1
UESW01000071.1	29280	29295	A	15	-	15	T	1
UESW01000071.1	49917	49934	A	17	-	17	T	1
UESW01000071.1	61830	61844	C	14	+	14	C	1
UESW01000071.1	81716	81731	A	15	-	15	T	1
UESW01000071.1	98085	98098	A	13	-	13	T	1
UESW01000071.1	116754	116779	C	25	+	25	C	1
UESW01000072.1	19677	19689	A	12	-	12	T	1
UESW01000072.1	19794	19808	A	14	-	14	T	1
UESW01000072.1	32603	32620	C	17	-	17	G	1
UESW01000072.1	32633	32647	C	14	+	14	C	1
UESW01000072.1	32938	32953	A	15	-	15	T	1
UESW01000072.1	33210	33227	A	17	-	17	T	1
UESW01000072.1	33348	33360	A	12	-	12	T	1
UESW01000072.1	33434	33449	C	15	-	15	G	1
UESW01000072.1	33481	33493	A	12	+	12	A	1
UESW01000072.1	33671	33685	A	14	+	14	A	1
UESW01000072.1	34050	34065	A	15	-	15	T	1
UESW01000072.1	40582	40606	A	24	-	24	T	1
UESW01000072.1	68374	68389	A	15	+	15	A	1
UESW01000072.1	69388	69403	A	15	+	15	A	1
UESW01000072.1	69841	69858	C	17	-	17	G	1
UESW01000072.1	77176	77189	C	13	-	13	G	1
UESW01000072.1	109385	109402	A	17	+	17	A	1
UESW01000073.1	20093	20108	A	15	+	15	A	1
UESW01000073.1	64641	64654	A	13	+	13	A	1
UESW01000073.1	90106	90121	A	15	+	15	A	1
UESW01000073.1	96591	96609	A	18	-	18	T	1
UESW01000073.1	106786	106800	A	14	-	14	T	1
UESW01000073.1	107198	107219	A	21	+	21	A	1
UESW01000073.1	109513	109525	A	12	+	12	A	1
UESW01000073.1	109626	109644	A	18	+	18	A	1
UESW01000073.1	110332	110344	A	12	-	12	T	1
UESW01000073.1	113032	113049	A	17	+	17	A	1
UESW01000074.1	14936	14950	A	14	+	14	A	1
UESW01000074.1	15397	15411	A	14	+	14	A	1
UESW01000074.1	32579	32591	A	12	-	12	T	1
UESW01000074.1	37534	37554	C	20	-	20	G	1
UESW01000074.1	40097	40110	A	13	-	13	T	1
UESW01000074.1	55907	55919	A	12	-	12	T	1
UESW01000074.1	88503	88518	A	15	-	15	T	1
UESW01000074.1	112935	112947	C	12	-	12	G	1
UESW01000074.1	115013	115033	C	20	-	20	G	1
UESW01000075.1	4228	4240	C	12	+	12	C	1
UESW01000075.1	19937	19953	A	16	+	16	A	1
UESW01000075.1	46807	46820	A	13	+	13	A	1
UESW01000075.1	47423	47436	A	13	-	13	T	1
UESW01000075.1	50431	50443	A	12	+	12	A	1
UESW01000075.1	52706	52724	C	18	+	18	C	1
UESW01000075.1	83881	83897	A	16	+	16	A	1
UESW01000075.1	90981	90997	C	16	+	16	C	1
UESW01000076.1	9163	9176	A	13	-	13	T	1
UESW01000076.1	20559	20572	A	13	-	13	T	1
UESW01000076.1	21185	21201	A	16	-	16	T	1
UESW01000076.1	22641	22656	A	15	-	15	T	1
UESW01000076.1	34284	34299	A	15	+	15	A	1
UESW01000076.1	34659	34681	A	22	-	22	T	1
UESW01000076.1	35496	35514	A	18	-	18	T	1
UESW01000076.1	38119	38136	A	17	+	17	A	1
UESW01000076.1	41910	41929	A	19	+	19	A	1
UESW01000076.1	44654	44670	A	16	+	16	A	1
UESW01000076.1	45392	45406	A	14	-	14	T	1
UESW01000076.1	53525	53537	A	12	+	12	A	1
UESW01000076.1	66852	66866	A	14	-	14	T	1
UESW01000076.1	97374	97386	A	12	+	12	A	1
UESW01000076.1	107821	107834	A	13	-	13	T	1
UESW01000076.1	109054	109067	A	13	+	13	A	1
UESW01000076.1	110208	110221	A	13	+	13	A	1
UESW01000076.1	111234	111250	A	16	+	16	A	1
UESW01000077.1	18050	18070	A	20	-	20	T	1
UESW01000077.1	18612	18627	A	15	+	15	A	1
UESW01000077.1	37423	37439	A	16	-	16	T	1
UESW01000077.1	44530	44542	A	12	-	12	T	1
UESW01000077.1	47633	47646	A	13	+	13	A	1
UESW01000077.1	52391	52404	A	13	-	13	T	1
UESW01000077.1	52683	52695	A	12	-	12	T	1
UESW01000077.1	62843	62855	A	12	-	12	T	1
UESW01000077.1	65787	65804	A	17	+	17	A	1
UESW01000077.1	66291	66304	C	13	+	13	C	1
UESW01000077.1	66319	66346	A	27	+	27	A	1
UESW01000077.1	71062	71080	A	18	+	18	A	1
UESW01000077.1	72097	72117	C	20	+	20	C	1
UESW01000077.1	72117	72138	A	21	+	21	A	1
UESW01000077.1	75047	75062	A	15	+	15	A	1
UESW01000077.1	78055	78068	A	13	+	13	A	1
UESW01000077.1	80126	80138	A	12	-	12	T	1
UESW01000077.1	89988	90000	A	12	-	12	T	1
UESW01000077.1	100681	100697	A	16	+	16	A	1
UESW01000077.1	100877	100890	A	13	+	13	A	1
UESW01000077.1	102391	102412	A	21	+	21	A	1
UESW01000077.1	102607	102623	A	16	+	16	A	1
UESW01000077.1	104657	104675	A	18	-	18	T	1
UESW01000077.1	105548	105565	A	17	-	17	T	1
UESW01000077.1	111234	111247	A	13	-	13	T	1
UESW01000077.1	111465	111490	C	25	-	25	G	1
UESW01000078.1	11727	11740	A	13	+	13	A	1
UESW01000078.1	18449	18461	A	12	+	12	A	1
UESW01000078.1	39713	39731	A	18	-	18	T	1
UESW01000078.1	48705	48718	A	13	-	13	T	1
UESW01000078.1	51262	51282	A	20	-	20	T	1
UESW01000078.1	51300	51319	A	19	-	19	T	1
UESW01000078.1	66021	66033	C	12	-	12	G	1
UESW01000078.1	78041	78054	A	13	-	13	T	1
UESW01000078.1	91208	91223	C	15	+	15	C	1
UESW01000079.1	13981	13995	A	14	+	14	A	1
UESW01000079.1	38736	38753	A	17	-	17	T	1
UESW01000079.1	57798	57810	A	12	+	12	A	1
UESW01000079.1	58824	58844	A	20	-	20	T	1
UESW01000079.1	60649	60664	A	15	+	15	A	1
UESW01000079.1	70874	70888	A	14	-	14	T	1
UESW01000079.1	86176	86189	C	13	-	13	G	1
UESW01000079.1	97058	97075	A	17	+	17	A	1
UESW01000079.1	98677	98694	A	17	-	17	T	1
UESW01000079.1	105627	105639	A	12	+	12	A	1
UESW01000080.1	11042	11055	A	13	+	13	A	1
UESW01000080.1	12702	12715	A	13	+	13	A	1
UESW01000080.1	13529	13543	A	14	+	14	A	1
UESW01000080.1	19538	19558	C	20	+	20	C	1
UESW01000080.1	19575	19588	A	13	-	13	T	1
UESW01000080.1	57814	57827	A	13	+	13	A	1
UESW01000080.1	58641	58656	A	15	+	15	A	1
UESW01000080.1	58875	58887	A	12	+	12	A	1
UESW01000080.1	71927	71939	A	12	+	12	A	1
UESW01000080.1	108471	108483	A	12	+	12	A	1
UESW01000080.1	109293	109309	A	16	+	16	A	1
UESW01000080.1	109528	109541	A	13	+	13	A	1
UESW01000081.1	12205	12224	A	19	-	19	T	1
UESW01000081.1	29703	29717	C	14	+	14	C	1
UESW01000081.1	39825	39839	A	14	-	14	T	1
UESW01000081.1	64229	64242	A	13	-	13	T	1
UESW01000081.1	92873	92885	C	12	+	12	C	1
UESW01000081.1	93087	93099	A	12	+	12	A	1
UESW01000081.1	93205	93224	C	19	+	19	C	1
UESW01000081.1	104056	104070	A	14	-	14	T	1
UESW01000081.1	104313	104326	A	13	-	13	T	1
UESW01000082.1	73958	73973	A	15	-	15	T	1
UESW01000082.1	79869	79891	C	22	-	22	G	1
UESW01000083.1	4030	4045	C	15	-	15	G	1
UESW01000083.1	7014	7030	A	16	+	16	A	1
UESW01000083.1	7693	7705	A	12	+	12	A	1
UESW01000083.1	10984	10999	A	15	+	15	A	1
UESW01000083.1	28092	28106	A	14	+	14	A	1
UESW01000083.1	29699	29711	A	12	-	12	T	1
UESW01000083.1	30126	30145	A	19	+	19	A	1
UESW01000083.1	33129	33149	A	20	+	20	A	1
UESW01000083.1	34295	34310	A	15	-	15	T	1
UESW01000083.1	41693	41724	A	31	+	31	A	1
UESW01000083.1	42993	43009	A	16	+	16	A	1
UESW01000083.1	43559	43571	A	12	+	12	A	1
UESW01000083.1	47963	47977	A	14	+	14	A	1
UESW01000083.1	64056	64071	A	15	-	15	T	1
UESW01000083.1	80489	80503	A	14	+	14	A	1
UESW01000083.1	83829	83846	A	17	-	17	T	1
UESW01000083.1	84236	84248	A	12	-	12	T	1
UESW01000083.1	97241	97254	A	13	-	13	T	1
UESW01000084.1	11299	11317	A	18	-	18	T	1
UESW01000084.1	14005	14022	A	17	-	17	T	1
UESW01000084.1	14339	14351	A	12	+	12	A	1
UESW01000084.1	14777	14790	A	13	-	13	T	1
UESW01000084.1	14942	14957	A	15	+	15	A	1
UESW01000084.1	15722	15734	A	12	+	12	A	1
UESW01000084.1	18048	18065	A	17	-	17	T	1
UESW01000084.1	19706	19718	A	12	+	12	A	1
UESW01000084.1	36196	36214	A	18	+	18	A	1
UESW01000084.1	79868	79881	A	13	-	13	T	1
UESW01000084.1	96448	96467	A	19	-	19	T	1
UESW01000084.1	99129	99145	A	16	-	16	T	1
UESW01000084.1	99464	99476	A	12	+	12	A	1
UESW01000084.1	99902	99917	A	15	-	15	T	1
UESW01000084.1	100069	100086	A	17	+	17	A	1
UESW01000084.1	100850	100863	A	13	+	13	A	1
UESW01000084.1	102177	102189	A	12	-	12	T	1
UESW01000084.1	103152	103167	A	15	-	15	T	1
UESW01000085.1	35810	35827	A	17	-	17	T	1
UESW01000085.1	36802	36814	A	12	+	12	A	1
UESW01000085.1	37491	37506	A	15	+	15	A	1
UESW01000085.1	39477	39493	A	16	-	16	T	1
UESW01000085.1	62396	62409	A	13	-	13	T	1
UESW01000085.1	63186	63198	A	12	-	12	T	1
UESW01000085.1	73413	73429	A	16	+	16	A	1
UESW01000085.1	86910	86922	A	12	-	12	T	1
UESW01000086.1	6429	6441	C	12	-	12	G	1
UESW01000086.1	29906	29926	C	20	-	20	G	1
UESW01000086.1	35908	35926	A	18	+	18	A	1
UESW01000086.1	37878	37896	A	18	-	18	T	1
UESW01000086.1	69253	69268	A	15	-	15	T	1
UESW01000086.1	70428	70443	C	15	-	15	G	1
UESW01000086.1	72314	72332	A	18	-	18	T	1
UESW01000086.1	72993	73006	A	13	+	13	A	1
UESW01000086.1	75677	75689	A	12	-	12	T	1
UESW01000086.1	80394	80414	C	20	+	20	C	1
UESW01000086.1	89644	89662	A	18	-	18	T	1
UESW01000087.1	6992	7011	A	19	-	19	T	1
UESW01000087.1	16402	16415	A	13	-	13	T	1
UESW01000087.1	20161	20174	A	13	+	13	A	1
UESW01000087.1	21584	21596	C	12	+	12	C	1
UESW01000087.1	32229	32241	A	12	-	12	T	1
UESW01000087.1	40569	40585	A	16	-	16	T	1
UESW01000087.1	54182	54198	A	16	+	16	A	1
UESW01000087.1	62506	62518	A	12	-	12	T	1
UESW01000087.1	76329	76344	A	15	-	15	T	1
UESW01000087.1	93919	93940	C	21	+	21	C	1
UESW01000088.1	9303	9317	A	14	+	14	A	1
UESW01000088.1	9568	9584	A	16	-	16	T	1
UESW01000088.1	9709	9722	A	13	-	13	T	1
UESW01000088.1	9855	9872	A	17	-	17	T	1
UESW01000088.1	16651	16663	A	12	+	12	A	1
UESW01000088.1	30510	30522	A	12	-	12	T	1
UESW01000088.1	30957	30974	A	17	-	17	T	1
UESW01000088.1	37139	37151	A	12	-	12	T	1
UESW01000088.1	37354	37369	A	15	-	15	T	1
UESW01000088.1	44450	44462	A	12	+	12	A	1
UESW01000088.1	53734	53755	A	21	-	21	T	1
UESW01000088.1	58218	58232	A	14	-	14	T	1
UESW01000088.1	100508	100525	A	17	+	17	A	1
UESW01000089.1	1373	1385	A	12	-	12	T	1
UESW01000089.1	3417	3430	A	13	+	13	A	1
UESW01000089.1	3795	3810	A	15	-	15	T	1
UESW01000089.1	4432	4448	A	16	-	16	T	1
UESW01000089.1	4474	4488	A	14	-	14	T	1
UESW01000089.1	6305	6320	A	15	+	15	A	1
UESW01000089.1	58392	58404	A	12	-	12	T	1
UESW01000089.1	75021	75034	A	13	-	13	T	1
UESW01000090.1	65052	65067	A	15	-	15	T	1
UESW01000090.1	69281	69294	C	13	-	13	G	1
UESW01000090.1	77401	77417	A	16	+	16	A	1
UESW01000090.1	78448	78467	A	19	+	19	A	1
UESW01000090.1	87386	87402	A	16	+	16	A	1
UESW01000090.1	90040	90063	A	23	+	23	A	1
UESW01000090.1	96562	96577	A	15	-	15	T	1
UESW01000090.1	97535	97550	A	15	+	15	A	1
UESW01000091.1	22963	22975	A	12	-	12	T	1
UESW01000091.1	29445	29461	A	16	+	16	A	1
UESW01000091.1	35808	35824	A	16	+	16	A	1
UESW01000091.1	80126	80156	A	30	+	30	A	1
UESW01000091.1	82168	82182	A	14	+	14	A	1
UESW01000091.1	83146	83161	A	15	-	15	T	1
UESW01000092.1	5433	5447	A	14	+	14	A	1
UESW01000092.1	6184	6196	A	12	+	12	A	1
UESW01000092.1	23071	23084	A	13	+	13	A	1
UESW01000092.1	32252	32266	A	14	+	14	A	1
UESW01000092.1	34794	34806	A	12	-	12	T	1
UESW01000092.1	63584	63597	A	13	+	13	A	1
UESW01000092.1	66705	66720	A	15	-	15	T	1
UESW01000092.1	80108	80121	A	13	-	13	T	1
UESW01000092.1	83712	83724	A	12	-	12	T	1
UESW01000092.1	93819	93836	C	17	-	17	G	1
UESW01000092.1	97698	97710	A	12	-	12	T	1
UESW01000093.1	23646	23662	A	16	-	16	T	1
UESW01000093.1	24359	24375	A	16	+	16	A	1
UESW01000093.1	24747	24764	A	17	+	17	A	1
UESW01000093.1	24953	24971	A	18	-	18	T	1
UESW01000093.1	27998	28016	A	18	-	18	T	1
UESW01000093.1	47622	47635	A	13	-	13	T	1
UESW01000093.1	52903	52925	A	22	+	22	A	1
UESW01000093.1	54068	54087	A	19	+	19	A	1
UESW01000093.1	55015	55029	A	14	+	14	A	1
UESW01000093.1	56604	56616	A	12	-	12	T	1
UESW01000093.1	57915	57933	A	18	+	18	A	1
UESW01000093.1	63643	63655	C	12	+	12	C	1
UESW01000093.1	64468	64484	A	16	+	16	A	1
UESW01000093.1	64942	64954	A	12	-	12	T	1
UESW01000093.1	67610	67623	C	13	-	13	G	1
UESW01000093.1	74401	74416	A	15	-	15	T	1
UESW01000093.1	78145	78157	A	12	-	12	T	1
UESW01000093.1	79561	79573	A	12	-	12	T	1
UESW01000093.1	79805	79818	A	13	-	13	T	1
UESW01000093.1	94114	94126	A	12	-	12	T	1
UESW01000094.1	3510	3526	A	16	+	16	A	1
UESW01000094.1	3816	3828	A	12	+	12	A	1
UESW01000094.1	15526	15543	A	17	+	17	A	1
UESW01000094.1	19170	19182	A	12	-	12	T	1
UESW01000094.1	19251	19267	A	16	+	16	A	1
UESW01000094.1	23211	23230	C	19	+	19	C	1
UESW01000094.1	23449	23464	A	15	-	15	T	1
UESW01000094.1	23569	23584	A	15	-	15	T	1
UESW01000094.1	23687	23699	A	12	-	12	T	1
UESW01000094.1	23802	23814	A	12	+	12	A	1
UESW01000094.1	27730	27742	A	12	+	12	A	1
UESW01000094.1	28386	28404	A	18	-	18	T	1
UESW01000094.1	39653	39666	A	13	-	13	T	1
UESW01000094.1	49384	49400	A	16	-	16	T	1
UESW01000094.1	50363	50378	A	15	-	15	T	1
UESW01000094.1	50378	50394	C	16	-	16	G	1
UESW01000094.1	58951	58964	A	13	+	13	A	1
UESW01000094.1	58986	59000	C	14	+	14	C	1
UESW01000094.1	59069	59082	A	13	+	13	A	1
UESW01000094.1	59180	59194	A	14	+	14	A	1
UESW01000094.1	59216	59229	C	13	+	13	C	1
UESW01000094.1	59306	59322	A	16	+	16	A	1
UESW01000094.1	59330	59342	C	12	-	12	G	1
UESW01000094.1	59461	59474	A	13	+	13	A	1
UESW01000094.1	59576	59588	A	12	+	12	A	1
UESW01000094.1	68353	68369	A	16	-	16	T	1
UESW01000094.1	78281	78294	A	13	-	13	T	1
UESW01000094.1	85124	85137	A	13	+	13	A	1
UESW01000094.1	85433	85445	A	12	+	12	A	1
UESW01000094.1	97089	97107	A	18	+	18	A	1
UESW01000095.1	9772	9789	C	17	+	17	C	1
UESW01000095.1	14854	14867	A	13	+	13	A	1
UESW01000095.1	75119	75132	C	13	+	13	C	1
UESW01000096.1	1349	1363	C	14	+	14	C	1
UESW01000096.1	4018	4030	A	12	+	12	A	1
UESW01000096.1	34199	34218	A	19	-	19	T	1
UESW01000096.1	45685	45698	A	13	+	13	A	1
UESW01000096.1	67264	67276	A	12	+	12	A	1
UESW01000096.1	67617	67632	A	15	-	15	T	1
UESW01000096.1	69085	69100	C	15	+	15	C	1
UESW01000096.1	74208	74222	C	14	-	14	G	1
UESW01000096.1	84783	84795	A	12	-	12	T	1
UESW01000097.1	30288	30310	A	22	-	22	T	1
UESW01000097.1	34041	34054	A	13	+	13	A	1
UESW01000097.1	34203	34220	A	17	-	17	T	1
UESW01000097.1	35614	35626	A	12	+	12	A	1
UESW01000097.1	42051	42067	A	16	-	16	T	1
UESW01000097.1	42108	42120	A	12	-	12	T	1
UESW01000097.1	63630	63647	A	17	-	17	T	1
UESW01000097.1	73255	73268	A	13	+	13	A	1
UESW01000097.1	73378	73391	C	13	-	13	G	1
UESW01000097.1	94109	94126	A	17	+	17	A	1
UESW01000097.1	94271	94287	A	16	-	16	T	1
UESW01000097.1	95884	95904	C	20	-	20	G	1
UESW01000097.1	95905	95919	C	14	-	14	G	1
UESW01000097.1	96894	96909	A	15	-	15	T	1
UESW01000098.1	2172	2189	A	17	-	17	T	1
UESW01000098.1	2307	2322	A	15	-	15	T	1
UESW01000098.1	2466	2482	A	16	-	16	T	1
UESW01000098.1	2629	2645	A	16	-	16	T	1
UESW01000098.1	2790	2806	A	16	-	16	T	1
UESW01000098.1	2920	2936	A	16	+	16	A	1
UESW01000098.1	3056	3070	A	14	+	14	A	1
UESW01000098.1	3105	3117	C	12	+	12	C	1
UESW01000098.1	3196	3214	A	18	+	18	A	1
UESW01000098.1	3333	3346	A	13	+	13	A	1
UESW01000098.1	3466	3484	A	18	+	18	A	1
UESW01000098.1	10969	10984	A	15	-	15	T	1
UESW01000098.1	14634	14648	A	14	-	14	T	1
UESW01000098.1	25705	25717	C	12	-	12	G	1
UESW01000098.1	26280	26294	A	14	-	14	T	1
UESW01000098.1	44641	44653	A	12	-	12	T	1
UESW01000098.1	76534	76548	A	14	-	14	T	1
UESW01000098.1	79679	79697	A	18	-	18	T	1
UESW01000098.1	94419	94431	A	12	-	12	T	1
UESW01000099.1	16483	16496	C	13	+	13	C	1
UESW01000099.1	16594	16613	C	19	+	19	C	1
UESW01000099.1	22185	22207	A	22	+	22	A	1
UESW01000099.1	26296	26309	C	13	+	13	C	1
UESW01000099.1	26309	26325	A	16	+	16	A	1
UESW01000099.1	38173	38185	C	12	-	12	G	1
UESW01000099.1	42818	42833	A	15	-	15	T	1
UESW01000099.1	52582	52600	A	18	-	18	T	1
UESW01000100.1	14673	14691	A	18	-	18	T	1
UESW01000100.1	24894	24909	A	15	-	15	T	1
UESW01000100.1	26079	26091	A	12	+	12	A	1
UESW01000100.1	64514	64526	A	12	+	12	A	1
UESW01000100.1	64707	64722	A	15	-	15	T	1
UESW01000100.1	64833	64848	A	15	-	15	T	1
UESW01000100.1	65182	65199	A	17	-	17	T	1
UESW01000100.1	70186	70205	A	19	-	19	T	1
UESW01000100.1	71656	71673	A	17	+	17	A	1
UESW01000100.1	71683	71697	A	14	+	14	A	1
UESW01000100.1	73675	73687	C	12	-	12	G	1
UESW01000101.1	6332	6355	A	23	+	23	A	1
UESW01000101.1	58322	58338	A	16	-	16	T	1
UESW01000102.1	3790	3808	A	18	-	18	T	1
UESW01000102.1	4753	4765	A	12	-	12	T	1
UESW01000102.1	8715	8727	A	12	-	12	T	1
UESW01000102.1	10613	10625	A	12	-	12	T	1
UESW01000102.1	18102	18119	A	17	-	17	T	1
UESW01000102.1	34536	34553	A	17	-	17	T	1
UESW01000102.1	38220	38240	A	20	+	20	A	1
UESW01000102.1	38357	38386	C	29	+	29	C	1
UESW01000102.1	38386	38398	A	12	+	12	A	1
UESW01000102.1	47628	47641	A	13	+	13	A	1
UESW01000102.1	74460	74473	A	13	+	13	A	1
UESW01000102.1	74671	74683	A	12	-	12	T	1
UESW01000102.1	75131	75146	A	15	+	15	A	1
UESW01000102.1	76148	76160	A	12	+	12	A	1
UESW01000102.1	82915	82934	A	19	+	19	A	1
UESW01000102.1	84833	84847	A	14	-	14	T	1
UESW01000103.1	21637	21649	A	12	-	12	T	1
UESW01000103.1	22450	22464	A	14	+	14	A	1
UESW01000103.1	73926	73939	A	13	+	13	A	1
UESW01000103.1	79509	79523	A	14	+	14	A	1
UESW01000103.1	80249	80263	A	14	-	14	T	1
UESW01000103.1	81213	81227	A	14	-	14	T	1
UESW01000103.1	91855	91867	C	12	+	12	C	1
UESW01000104.1	4186	4200	A	14	+	14	A	1
UESW01000104.1	4527	4539	A	12	-	12	T	1
UESW01000104.1	9724	9736	A	12	+	12	A	1
UESW01000104.1	20124	20141	A	17	-	17	T	1
UESW01000104.1	22339	22352	A	13	-	13	T	1
UESW01000104.1	22456	22490	A	34	-	34	T	1
UESW01000104.1	24892	24905	A	13	+	13	A	1
UESW01000104.1	40581	40594	A	13	+	13	A	1
UESW01000104.1	51234	51246	A	12	-	12	T	1
UESW01000104.1	55905	55917	A	12	+	12	A	1
UESW01000104.1	72047	72059	A	12	+	12	A	1
UESW01000105.1	199	213	A	14	+	14	A	1
UESW01000105.1	8354	8371	A	17	-	17	T	1
UESW01000105.1	19852	19869	A	17	-	17	T	1
UESW01000105.1	22082	22094	A	12	+	12	A	1
UESW01000105.1	22159	22179	A	20	-	20	T	1
UESW01000105.1	22703	22715	A	12	+	12	A	1
UESW01000105.1	78209	78231	A	22	-	22	T	1
UESW01000105.1	78852	78865	A	13	-	13	T	1
UESW01000106.1	1564	1579	A	15	-	15	T	1
UESW01000106.1	3536	3548	A	12	+	12	A	1
UESW01000106.1	8252	8275	C	23	+	23	C	1
UESW01000106.1	8727	8740	A	13	-	13	T	1
UESW01000106.1	9035	9049	A	14	-	14	T	1
UESW01000106.1	9051	9063	A	12	+	12	A	1
UESW01000107.1	19049	19061	A	12	-	12	T	1
UESW01000107.1	76777	76793	A	16	+	16	A	1
UESW01000107.1	77549	77562	C	13	+	13	C	1
UESW01000108.1	6529	6541	A	12	+	12	A	1
UESW01000108.1	18730	18742	A	12	+	12	A	1
UESW01000108.1	28907	28920	A	13	-	13	T	1
UESW01000108.1	30355	30367	A	12	+	12	A	1
[truncated: 448,753 more rows]
