# Supplementary material for: Genome-wide characterization of simple sequence repeats in Palmae genomes
Source: Genes Genomics. 2020 Apr 3;42(5):597–608. doi: 10.1007/s13258-020-00924-w (PMC7181556; doi:10.1007/s13258-020-00924-w)
Supplement: Supplementary file 2 — Supplementary material 2 (bed 13773 KB) [file 13258_2020_924_MOESM2_ESM.bed]

PDMH01000001.1	27305	27320	A	15	+	15	A	1
PDMH01000001.1	28781	28815	A	34	-	34	T	1
PDMH01000001.1	30036	30048	A	12	+	12	A	1
PDMH01000001.1	74061	74088	A	27	+	27	A	1
PDMH01000001.1	74110	74137	A	27	+	27	A	1
PDMH01000001.1	74807	74828	A	21	-	21	T	1
PDMH01000001.1	74871	74885	A	14	-	14	T	1
PDMH01000001.1	75072	75086	A	14	+	14	A	1
PDMH01000001.1	75388	75417	A	29	+	29	A	1
PDMH01000001.1	75419	75459	A	40	+	40	A	1
PDMH01000001.1	82836	82877	A	41	-	41	T	1
PDMH01000001.1	84235	84250	A	15	+	15	A	1
PDMH01000001.1	84301	84320	A	19	+	19	A	1
PDMH01000001.1	85390	85406	C	16	+	16	C	1
PDMH01000001.1	87311	87331	C	20	-	20	G	1
PDMH01000001.1	87336	87377	C	41	-	41	G	1
PDMH01000001.1	89534	89547	A	13	+	13	A	1
PDMH01000001.1	90988	91003	A	15	+	15	A	1
PDMH01000001.1	96802	96843	C	41	-	41	G	1
PDMH01000001.1	105113	105125	A	12	-	12	T	1
PDMH01000001.1	105890	105902	A	12	+	12	A	1
PDMH01000001.1	140075	140087	A	12	+	12	A	1
PDMH01000001.1	140142	140157	A	15	+	15	A	1
PDMH01000001.1	140969	140983	A	14	+	14	A	1
PDMH01000001.1	143173	143193	C	20	+	20	C	1
PDMH01000001.1	143193	143205	A	12	+	12	A	1
PDMH01000001.1	144173	144193	A	20	-	20	T	1
PDMH01000001.1	151901	151942	A	41	+	41	A	1
PDMH01000001.1	152968	152986	A	18	-	18	T	1
PDMH01000001.1	153341	153353	A	12	+	12	A	1
PDMH01000001.1	157779	157791	A	12	-	12	T	1
PDMH01000001.1	160774	160787	C	13	+	13	C	1
PDMH01000001.1	160978	161019	C	41	-	41	G	1
PDMH01000001.1	162617	162630	A	13	-	13	T	1
PDMH01000001.1	178369	178383	A	14	-	14	T	1
PDMH01000001.1	193385	193398	A	13	+	13	A	1
PDMH01000001.1	194970	194988	A	18	+	18	A	1
PDMH01000001.1	198981	198995	A	14	-	14	T	1
PDMH01000001.1	199081	199095	A	14	-	14	T	1
PDMH01000001.1	199872	199884	A	12	+	12	A	1
PDMH01000001.1	203918	203931	A	13	-	13	T	1
PDMH01000001.1	205522	205535	A	13	+	13	A	1
PDMH01000001.1	215860	215872	A	12	-	12	T	1
PDMH01000001.1	245882	245904	C	22	+	22	C	1
PDMH01000001.1	246657	246672	A	15	-	15	T	1
PDMH01000001.1	253900	253917	A	17	+	17	A	1
PDMH01000001.1	262849	262861	A	12	-	12	T	1
PDMH01000001.1	271792	271807	A	15	+	15	A	1
PDMH01000001.1	271849	271882	A	33	+	33	A	1
PDMH01000001.1	272972	272984	A	12	-	12	T	1
PDMH01000001.1	277734	277749	A	15	+	15	A	1
PDMH01000001.1	283150	283162	A	12	+	12	A	1
PDMH01000001.1	283853	283865	A	12	+	12	A	1
PDMH01000001.1	283912	283925	C	13	+	13	C	1
PDMH01000001.1	298971	298983	A	12	+	12	A	1
PDMH01000001.1	299195	299209	A	14	-	14	T	1
PDMH01000001.1	309705	309719	A	14	+	14	A	1
PDMH01000001.1	328235	328252	A	17	+	17	A	1
PDMH01000001.1	328720	328732	A	12	-	12	T	1
PDMH01000001.1	333612	333627	A	15	-	15	T	1
PDMH01000001.1	350387	350402	A	15	+	15	A	1
PDMH01000001.1	350406	350418	A	12	+	12	A	1
PDMH01000001.1	350426	350461	A	35	+	35	A	1
PDMH01000001.1	350465	350477	A	12	+	12	A	1
PDMH01000001.1	350994	351006	A	12	+	12	A	1
PDMH01000001.1	359866	359879	A	13	-	13	T	1
PDMH01000001.1	361072	361088	A	16	-	16	T	1
PDMH01000001.1	387133	387146	A	13	-	13	T	1
PDMH01000001.1	397077	397093	A	16	-	16	T	1
PDMH01000001.1	400438	400454	A	16	+	16	A	1
PDMH01000001.1	400830	400842	A	12	-	12	T	1
PDMH01000001.1	406803	406815	A	12	+	12	A	1
PDMH01000001.1	423358	423371	A	13	+	13	A	1
PDMH01000001.1	424778	424793	A	15	-	15	T	1
PDMH01000001.1	425215	425228	A	13	+	13	A	1
PDMH01000001.1	432268	432295	C	27	-	27	G	1
PDMH01000001.1	436694	436710	A	16	-	16	T	1
PDMH01000001.1	441223	441243	A	20	+	20	A	1
PDMH01000001.1	441548	441561	A	13	-	13	T	1
PDMH01000001.1	443798	443811	A	13	-	13	T	1
PDMH01000001.1	468865	468878	A	13	-	13	T	1
PDMH01000001.1	470260	470273	A	13	+	13	A	1
PDMH01000001.1	490666	490678	A	12	+	12	A	1
PDMH01000001.1	496910	496922	A	12	-	12	T	1
PDMH01000001.1	545483	545524	A	41	-	41	T	1
PDMH01000001.1	560643	560657	A	14	-	14	T	1
PDMH01000001.1	563271	563284	A	13	-	13	T	1
PDMH01000001.1	573252	573266	A	14	-	14	T	1
PDMH01000001.1	592115	592128	A	13	-	13	T	1
PDMH01000001.1	594918	594931	A	13	-	13	T	1
PDMH01000001.1	596764	596779	A	15	-	15	T	1
PDMH01000001.1	630758	630770	A	12	-	12	T	1
PDMH01000001.1	656099	656112	A	13	-	13	T	1
PDMH01000001.1	659793	659808	A	15	-	15	T	1
PDMH01000001.1	682805	682821	A	16	-	16	T	1
PDMH01000001.1	691666	691682	A	16	-	16	T	1
PDMH01000001.1	700880	700908	C	28	+	28	C	1
PDMH01000001.1	732265	732277	A	12	+	12	A	1
PDMH01000001.1	746430	746448	A	18	+	18	A	1
PDMH01000001.1	754288	754301	A	13	-	13	T	1
PDMH01000001.1	756141	756153	A	12	+	12	A	1
PDMH01000001.1	756670	756686	A	16	-	16	T	1
PDMH01000001.1	767739	767752	A	13	+	13	A	1
PDMH01000001.1	769185	769206	A	21	+	21	A	1
PDMH01000001.1	769215	769235	A	20	+	20	A	1
PDMH01000001.1	769236	769274	A	38	+	38	A	1
PDMH01000001.1	772322	772357	A	35	-	35	T	1
PDMH01000001.1	772366	772378	A	12	-	12	T	1
PDMH01000001.1	772383	772411	A	28	-	28	T	1
PDMH01000001.1	778603	778619	A	16	+	16	A	1
PDMH01000001.1	810037	810050	A	13	-	13	T	1
PDMH01000001.1	811032	811049	C	17	+	17	C	1
PDMH01000001.1	812283	812303	A	20	-	20	T	1
PDMH01000001.1	813466	813500	A	34	-	34	T	1
PDMH01000001.1	813776	813799	A	23	-	23	T	1
PDMH01000001.1	814130	814144	A	14	-	14	T	1
PDMH01000001.1	814557	814574	A	17	-	17	T	1
PDMH01000001.1	814598	814630	A	32	-	32	T	1
PDMH01000001.1	814682	814702	A	20	-	20	T	1
PDMH01000001.1	815177	815191	A	14	-	14	T	1
PDMH01000001.1	817678	817711	A	33	+	33	A	1
PDMH01000001.1	825399	825415	A	16	-	16	T	1
PDMH01000002.1	46303	46329	C	26	-	26	G	1
PDMH01000002.1	46332	46365	C	33	-	33	G	1
PDMH01000002.1	47504	47532	A	28	+	28	A	1
PDMH01000002.1	47546	47587	A	41	+	41	A	1
PDMH01000002.1	53373	53394	A	21	-	21	T	1
PDMH01000002.1	73825	73841	A	16	+	16	A	1
PDMH01000002.1	77085	77102	A	17	+	17	A	1
PDMH01000002.1	77145	77186	A	41	+	41	A	1
PDMH01000002.1	84019	84039	A	20	-	20	T	1
PDMH01000002.1	85777	85791	A	14	+	14	A	1
PDMH01000002.1	91267	91282	A	15	+	15	A	1
PDMH01000002.1	91299	91337	A	38	+	38	A	1
PDMH01000002.1	92081	92108	A	27	-	27	T	1
PDMH01000002.1	92113	92133	A	20	-	20	T	1
PDMH01000002.1	100986	100999	A	13	+	13	A	1
PDMH01000002.1	121162	121185	A	23	+	23	A	1
PDMH01000002.1	125695	125709	A	14	+	14	A	1
PDMH01000002.1	126168	126183	A	15	+	15	A	1
PDMH01000002.1	133045	133060	A	15	+	15	A	1
PDMH01000002.1	134856	134868	A	12	+	12	A	1
PDMH01000002.1	141816	141830	A	14	+	14	A	1
PDMH01000002.1	142481	142497	A	16	-	16	T	1
PDMH01000002.1	143133	143146	A	13	+	13	A	1
PDMH01000002.1	144957	144970	A	13	+	13	A	1
PDMH01000002.1	147950	147965	A	15	+	15	A	1
PDMH01000002.1	148509	148523	A	14	-	14	T	1
PDMH01000002.1	149064	149079	A	15	+	15	A	1
PDMH01000002.1	150927	150955	A	28	-	28	T	1
PDMH01000002.1	150973	150994	A	21	-	21	T	1
PDMH01000002.1	163449	163462	A	13	-	13	T	1
PDMH01000002.1	164461	164478	A	17	+	17	A	1
PDMH01000002.1	168501	168513	A	12	-	12	T	1
PDMH01000002.1	171062	171079	A	17	+	17	A	1
PDMH01000002.1	171381	171403	A	22	-	22	T	1
PDMH01000002.1	171421	171440	A	19	-	19	T	1
PDMH01000002.1	172518	172534	A	16	+	16	A	1
PDMH01000002.1	173127	173139	A	12	+	12	A	1
PDMH01000002.1	188780	188792	A	12	-	12	T	1
PDMH01000002.1	189799	189811	A	12	-	12	T	1
PDMH01000002.1	202470	202511	A	41	-	41	T	1
PDMH01000002.1	202764	202776	A	12	-	12	T	1
PDMH01000002.1	221583	221596	A	13	+	13	A	1
PDMH01000002.1	221790	221802	C	12	-	12	G	1
PDMH01000002.1	239532	239545	A	13	+	13	A	1
PDMH01000002.1	257999	258013	A	14	-	14	T	1
PDMH01000002.1	260897	260910	A	13	+	13	A	1
PDMH01000002.1	263008	263021	A	13	+	13	A	1
PDMH01000002.1	263287	263314	A	27	-	27	T	1
PDMH01000002.1	263547	263565	A	18	-	18	T	1
PDMH01000002.1	267323	267340	A	17	+	17	A	1
PDMH01000002.1	270404	270416	A	12	-	12	T	1
PDMH01000002.1	273258	273285	A	27	-	27	T	1
PDMH01000002.1	273285	273299	A	14	+	14	A	1
PDMH01000002.1	273763	273778	A	15	+	15	A	1
PDMH01000002.1	281590	281603	A	13	+	13	A	1
PDMH01000002.1	281918	281938	A	20	+	20	A	1
PDMH01000002.1	281948	281986	A	38	+	38	A	1
PDMH01000002.1	302413	302428	A	15	-	15	T	1
PDMH01000002.1	302445	302461	A	16	-	16	T	1
PDMH01000002.1	306681	306700	A	19	-	19	T	1
PDMH01000002.1	306741	306760	A	19	-	19	T	1
PDMH01000002.1	308540	308554	A	14	+	14	A	1
PDMH01000002.1	316473	316492	A	19	+	19	A	1
PDMH01000002.1	316503	316525	A	22	+	22	A	1
PDMH01000002.1	320878	320891	A	13	-	13	T	1
PDMH01000002.1	323551	323566	A	15	+	15	A	1
PDMH01000002.1	327754	327766	A	12	+	12	A	1
PDMH01000002.1	329330	329342	A	12	+	12	A	1
PDMH01000002.1	338585	338600	A	15	+	15	A	1
PDMH01000002.1	354956	354969	A	13	-	13	T	1
PDMH01000002.1	371050	371067	A	17	+	17	A	1
PDMH01000002.1	376517	376530	A	13	+	13	A	1
PDMH01000002.1	379896	379910	A	14	-	14	T	1
PDMH01000002.1	379923	379938	A	15	-	15	T	1
PDMH01000002.1	381160	381177	A	17	+	17	A	1
PDMH01000002.1	383625	383645	A	20	-	20	T	1
PDMH01000002.1	385756	385770	A	14	-	14	T	1
PDMH01000002.1	388338	388350	A	12	-	12	T	1
PDMH01000002.1	390852	390864	A	12	+	12	A	1
PDMH01000002.1	395960	395974	A	14	-	14	T	1
PDMH01000002.1	420756	420770	A	14	-	14	T	1
PDMH01000002.1	421836	421849	A	13	+	13	A	1
PDMH01000002.1	434674	434686	A	12	+	12	A	1
PDMH01000002.1	436850	436870	A	20	+	20	A	1
PDMH01000002.1	436904	436945	A	41	+	41	A	1
PDMH01000002.1	447336	447348	A	12	-	12	T	1
PDMH01000002.1	450071	450096	A	25	+	25	A	1
PDMH01000002.1	450108	450135	A	27	+	27	A	1
PDMH01000002.1	451866	451878	A	12	+	12	A	1
PDMH01000002.1	457091	457103	A	12	-	12	T	1
PDMH01000002.1	466711	466723	A	12	-	12	T	1
PDMH01000002.1	467652	467668	A	16	+	16	A	1
PDMH01000002.1	494935	494976	A	41	-	41	T	1
PDMH01000002.1	494989	495011	A	22	-	22	T	1
PDMH01000002.1	506890	506903	A	13	+	13	A	1
PDMH01000002.1	509649	509661	A	12	+	12	A	1
PDMH01000002.1	509723	509737	A	14	-	14	T	1
PDMH01000002.1	510490	510502	A	12	-	12	T	1
PDMH01000002.1	510751	510792	A	41	+	41	A	1
PDMH01000002.1	510828	510869	A	41	+	41	A	1
PDMH01000002.1	511500	511518	A	18	+	18	A	1
PDMH01000002.1	511526	511556	A	30	+	30	A	1
PDMH01000002.1	515693	515705	A	12	-	12	T	1
PDMH01000002.1	549963	549995	A	32	+	32	A	1
PDMH01000002.1	551760	551779	A	19	+	19	A	1
PDMH01000002.1	551795	551820	A	25	+	25	A	1
PDMH01000002.1	551836	551851	A	15	+	15	A	1
PDMH01000002.1	554073	554090	A	17	+	17	A	1
PDMH01000002.1	555936	555951	A	15	+	15	A	1
PDMH01000002.1	557099	557113	A	14	+	14	A	1
PDMH01000002.1	581434	581447	A	13	-	13	T	1
PDMH01000002.1	584093	584107	A	14	-	14	T	1
PDMH01000002.1	587339	587353	A	14	-	14	T	1
PDMH01000002.1	587546	587564	A	18	+	18	A	1
PDMH01000002.1	587627	587641	A	14	+	14	A	1
PDMH01000002.1	591052	591064	A	12	-	12	T	1
PDMH01000002.1	619228	619240	A	12	-	12	T	1
PDMH01000002.1	622817	622832	A	15	+	15	A	1
PDMH01000002.1	623212	623253	A	41	-	41	T	1
PDMH01000002.1	623885	623904	A	19	+	19	A	1
PDMH01000002.1	623911	623952	A	41	+	41	A	1
PDMH01000002.1	634690	634702	A	12	+	12	A	1
PDMH01000002.1	649162	649174	A	12	-	12	T	1
PDMH01000002.1	649939	649952	A	13	+	13	A	1
PDMH01000002.1	658087	658100	A	13	+	13	A	1
PDMH01000002.1	658127	658141	A	14	+	14	A	1
PDMH01000002.1	658548	658560	A	12	-	12	T	1
PDMH01000002.1	660126	660167	C	41	-	41	G	1
PDMH01000002.1	663523	663538	A	15	-	15	T	1
PDMH01000002.1	676319	676334	A	15	-	15	T	1
PDMH01000002.1	676338	676366	A	28	+	28	A	1
PDMH01000002.1	683894	683909	A	15	+	15	A	1
PDMH01000002.1	683967	683980	A	13	+	13	A	1
PDMH01000002.1	685583	685613	A	30	-	30	T	1
PDMH01000002.1	685624	685640	A	16	-	16	T	1
PDMH01000002.1	687199	687211	A	12	+	12	A	1
PDMH01000002.1	689261	689273	A	12	+	12	A	1
PDMH01000002.1	691975	691991	A	16	-	16	T	1
PDMH01000002.1	692220	692233	A	13	+	13	A	1
PDMH01000002.1	695240	695252	A	12	-	12	T	1
PDMH01000002.1	696909	696922	A	13	-	13	T	1
PDMH01000002.1	707003	707015	A	12	+	12	A	1
PDMH01000002.1	707192	707220	A	28	+	28	A	1
PDMH01000002.1	712382	712394	A	12	+	12	A	1
PDMH01000002.1	718943	718960	A	17	-	17	T	1
PDMH01000003.1	8975	8987	A	12	+	12	A	1
PDMH01000003.1	10092	10108	A	16	+	16	A	1
PDMH01000003.1	17201	17238	A	37	-	37	T	1
PDMH01000003.1	17265	17293	A	28	-	28	T	1
PDMH01000003.1	22704	22721	A	17	+	17	A	1
PDMH01000003.1	22761	22781	A	20	+	20	A	1
PDMH01000003.1	23353	23368	C	15	+	15	C	1
PDMH01000003.1	26789	26810	A	21	+	21	A	1
PDMH01000003.1	32566	32578	A	12	+	12	A	1
PDMH01000003.1	39823	39835	A	12	+	12	A	1
PDMH01000003.1	79221	79241	C	20	-	20	G	1
PDMH01000003.1	79248	79262	C	14	-	14	G	1
PDMH01000003.1	79668	79709	C	41	-	41	G	1
PDMH01000003.1	81962	81974	A	12	+	12	A	1
PDMH01000003.1	90047	90088	A	41	-	41	T	1
PDMH01000003.1	90092	90111	A	19	-	19	T	1
PDMH01000003.1	97408	97420	A	12	-	12	T	1
PDMH01000003.1	97788	97801	A	13	-	13	T	1
PDMH01000003.1	98314	98328	A	14	-	14	T	1
PDMH01000003.1	137879	137892	A	13	-	13	T	1
PDMH01000003.1	141612	141624	A	12	+	12	A	1
PDMH01000003.1	147019	147042	C	23	-	23	G	1
PDMH01000003.1	147044	147081	C	37	-	37	G	1
PDMH01000003.1	148030	148071	A	41	+	41	A	1
PDMH01000003.1	149302	149318	A	16	+	16	A	1
PDMH01000003.1	149343	149370	A	27	+	27	A	1
PDMH01000003.1	152438	152452	A	14	+	14	A	1
PDMH01000003.1	193747	193759	A	12	+	12	A	1
PDMH01000003.1	207227	207239	C	12	-	12	G	1
PDMH01000003.1	242173	242185	A	12	+	12	A	1
PDMH01000003.1	277485	277498	A	13	+	13	A	1
PDMH01000003.1	277547	277563	A	16	+	16	A	1
PDMH01000003.1	296025	296039	A	14	-	14	T	1
PDMH01000003.1	305301	305313	A	12	-	12	T	1
PDMH01000003.1	311809	311823	A	14	+	14	A	1
PDMH01000003.1	313290	313309	A	19	+	19	A	1
PDMH01000003.1	313811	313839	A	28	+	28	A	1
PDMH01000003.1	315666	315679	A	13	+	13	A	1
PDMH01000003.1	322411	322424	A	13	+	13	A	1
PDMH01000003.1	324397	324412	A	15	-	15	T	1
PDMH01000003.1	328687	328700	A	13	+	13	A	1
PDMH01000003.1	333185	333198	A	13	+	13	A	1
PDMH01000003.1	342958	342974	A	16	-	16	T	1
PDMH01000003.1	353601	353613	A	12	+	12	A	1
PDMH01000003.1	357553	357566	A	13	+	13	A	1
PDMH01000003.1	361637	361678	A	41	+	41	A	1
PDMH01000003.1	375350	375366	A	16	-	16	T	1
PDMH01000003.1	422176	422189	A	13	-	13	T	1
PDMH01000003.1	422589	422617	A	28	-	28	T	1
PDMH01000003.1	422628	422650	A	22	-	22	T	1
PDMH01000003.1	423825	423837	A	12	-	12	T	1
PDMH01000003.1	434379	434391	A	12	+	12	A	1
PDMH01000003.1	437237	437261	A	24	-	24	T	1
PDMH01000003.1	437265	437278	A	13	-	13	T	1
PDMH01000003.1	437281	437298	A	17	-	17	T	1
PDMH01000003.1	442921	442938	A	17	+	17	A	1
PDMH01000003.1	442939	442959	A	20	+	20	A	1
PDMH01000003.1	469111	469123	A	12	-	12	T	1
PDMH01000003.1	519173	519187	A	14	-	14	T	1
PDMH01000003.1	519757	519788	A	31	-	31	T	1
PDMH01000003.1	519804	519821	A	17	-	17	T	1
PDMH01000003.1	522537	522549	A	12	-	12	T	1
PDMH01000003.1	524985	524997	A	12	-	12	T	1
PDMH01000003.1	527619	527633	C	14	+	14	C	1
PDMH01000003.1	527798	527811	C	13	+	13	C	1
PDMH01000003.1	541367	541382	A	15	-	15	T	1
PDMH01000003.1	541401	541414	C	13	-	13	G	1
PDMH01000003.1	542218	542230	C	12	-	12	G	1
PDMH01000003.1	542914	542930	A	16	-	16	T	1
PDMH01000003.1	548551	548578	A	27	+	27	A	1
PDMH01000003.1	548945	548971	A	26	+	26	A	1
PDMH01000003.1	549112	549124	C	12	+	12	C	1
PDMH01000003.1	552760	552777	A	17	-	17	T	1
PDMH01000003.1	553890	553902	A	12	-	12	T	1
PDMH01000003.1	555309	555321	A	12	-	12	T	1
PDMH01000003.1	555336	555377	A	41	-	41	T	1
PDMH01000003.1	555382	555405	A	23	-	23	T	1
PDMH01000003.1	558988	559002	A	14	-	14	T	1
PDMH01000003.1	560706	560721	A	15	+	15	A	1
PDMH01000003.1	560741	560754	A	13	+	13	A	1
PDMH01000003.1	560768	560780	A	12	+	12	A	1
PDMH01000003.1	562121	562136	A	15	-	15	T	1
PDMH01000003.1	565906	565946	A	40	+	40	A	1
PDMH01000003.1	566860	566874	A	14	+	14	A	1
PDMH01000003.1	574989	575001	A	12	+	12	A	1
PDMH01000003.1	591428	591443	A	15	+	15	A	1
PDMH01000003.1	591455	591479	A	24	+	24	A	1
PDMH01000003.1	593634	593647	A	13	+	13	A	1
PDMH01000003.1	594514	594527	A	13	+	13	A	1
PDMH01000003.1	623084	623096	A	12	+	12	A	1
PDMH01000003.1	625374	625387	A	13	+	13	A	1
PDMH01000003.1	627470	627508	C	38	+	38	C	1
PDMH01000003.1	627522	627543	C	21	+	21	C	1
PDMH01000003.1	631600	631613	A	13	+	13	A	1
PDMH01000003.1	631722	631736	A	14	+	14	A	1
PDMH01000003.1	633138	633150	A	12	-	12	T	1
PDMH01000003.1	635473	635491	A	18	+	18	A	1
PDMH01000003.1	641123	641139	A	16	-	16	T	1
PDMH01000003.1	642861	642880	A	19	-	19	T	1
PDMH01000003.1	642905	642921	A	16	-	16	T	1
PDMH01000003.1	693712	693726	A	14	+	14	A	1
PDMH01000004.1	50365	50379	A	14	+	14	A	1
PDMH01000004.1	61524	61536	A	12	-	12	T	1
PDMH01000004.1	90641	90653	A	12	+	12	A	1
PDMH01000004.1	90937	90961	A	24	-	24	T	1
PDMH01000004.1	90963	90981	A	18	-	18	T	1
PDMH01000004.1	94073	94089	A	16	-	16	T	1
PDMH01000004.1	96182	96194	A	12	-	12	T	1
PDMH01000004.1	103009	103023	A	14	-	14	T	1
PDMH01000004.1	108810	108827	A	17	+	17	A	1
PDMH01000004.1	119448	119460	A	12	-	12	T	1
PDMH01000004.1	119465	119478	A	13	-	13	T	1
PDMH01000004.1	129846	129858	A	12	-	12	T	1
PDMH01000004.1	130920	130961	A	41	-	41	T	1
PDMH01000004.1	130970	130984	A	14	-	14	T	1
PDMH01000004.1	135229	135270	C	41	+	41	C	1
PDMH01000004.1	143009	143047	A	38	-	38	T	1
PDMH01000004.1	151220	151234	A	14	+	14	A	1
PDMH01000004.1	153115	153129	A	14	+	14	A	1
PDMH01000004.1	162797	162810	A	13	+	13	A	1
PDMH01000004.1	169996	170026	A	30	+	30	A	1
PDMH01000004.1	170027	170068	A	41	+	41	A	1
PDMH01000004.1	172665	172685	A	20	+	20	A	1
PDMH01000004.1	183977	183993	A	16	+	16	A	1
PDMH01000004.1	184002	184028	A	26	+	26	A	1
PDMH01000004.1	185363	185378	A	15	+	15	A	1
PDMH01000004.1	185620	185633	A	13	+	13	A	1
PDMH01000004.1	188181	188193	A	12	+	12	A	1
PDMH01000004.1	192349	192371	A	22	+	22	A	1
PDMH01000004.1	192398	192436	A	38	+	38	A	1
PDMH01000004.1	218774	218789	A	15	+	15	A	1
PDMH01000004.1	220171	220186	C	15	+	15	C	1
PDMH01000004.1	221951	221967	A	16	+	16	A	1
PDMH01000004.1	224643	224657	A	14	-	14	T	1
PDMH01000004.1	226359	226373	A	14	+	14	A	1
PDMH01000004.1	254814	254826	A	12	-	12	T	1
PDMH01000004.1	279951	279969	A	18	+	18	A	1
PDMH01000004.1	280418	280432	A	14	-	14	T	1
PDMH01000004.1	286200	286214	A	14	+	14	A	1
PDMH01000004.1	300048	300066	A	18	-	18	T	1
PDMH01000004.1	300804	300820	A	16	-	16	T	1
PDMH01000004.1	302540	302554	A	14	+	14	A	1
PDMH01000004.1	302586	302616	A	30	+	30	A	1
PDMH01000004.1	312589	312615	C	26	+	26	C	1
PDMH01000004.1	312630	312659	C	29	+	29	C	1
PDMH01000004.1	312659	312675	A	16	+	16	A	1
PDMH01000004.1	329226	329239	A	13	-	13	T	1
PDMH01000004.1	335924	335936	A	12	+	12	A	1
PDMH01000004.1	337225	337237	A	12	+	12	A	1
PDMH01000004.1	338373	338389	A	16	+	16	A	1
PDMH01000004.1	346226	346238	A	12	+	12	A	1
PDMH01000004.1	346549	346564	C	15	-	15	G	1
PDMH01000004.1	350613	350648	A	35	-	35	T	1
PDMH01000004.1	350678	350700	A	22	-	22	T	1
PDMH01000004.1	352855	352867	A	12	+	12	A	1
PDMH01000004.1	354879	354893	A	14	-	14	T	1
PDMH01000004.1	355155	355167	A	12	+	12	A	1
PDMH01000004.1	359996	360009	A	13	-	13	T	1
PDMH01000004.1	363290	363307	A	17	+	17	A	1
PDMH01000004.1	365682	365695	A	13	-	13	T	1
PDMH01000004.1	370183	370195	A	12	-	12	T	1
PDMH01000004.1	370199	370211	A	12	+	12	A	1
PDMH01000004.1	371270	371282	A	12	+	12	A	1
PDMH01000004.1	371351	371363	A	12	+	12	A	1
PDMH01000004.1	373189	373207	A	18	+	18	A	1
PDMH01000004.1	374979	374991	A	12	-	12	T	1
PDMH01000004.1	375251	375275	A	24	+	24	A	1
PDMH01000004.1	375278	375319	A	41	+	41	A	1
PDMH01000004.1	397398	397410	A	12	+	12	A	1
PDMH01000004.1	403234	403251	A	17	+	17	A	1
PDMH01000004.1	417001	417019	A	18	-	18	T	1
PDMH01000004.1	442577	442593	A	16	-	16	T	1
PDMH01000004.1	465896	465937	A	41	-	41	T	1
PDMH01000004.1	465942	465964	A	22	-	22	T	1
PDMH01000004.1	469463	469479	A	16	-	16	T	1
PDMH01000004.1	469479	469498	A	19	+	19	A	1
PDMH01000004.1	481326	481341	A	15	-	15	T	1
PDMH01000004.1	483100	483114	A	14	+	14	A	1
PDMH01000004.1	484747	484760	A	13	+	13	A	1
PDMH01000004.1	488161	488175	A	14	-	14	T	1
PDMH01000004.1	492622	492634	A	12	-	12	T	1
PDMH01000004.1	493333	493353	A	20	-	20	T	1
PDMH01000004.1	493372	493388	A	16	-	16	T	1
PDMH01000004.1	500897	500909	A	12	-	12	T	1
PDMH01000004.1	501627	501640	A	13	-	13	T	1
PDMH01000004.1	502280	502294	A	14	-	14	T	1
PDMH01000004.1	504642	504654	A	12	+	12	A	1
PDMH01000004.1	542977	542994	A	17	-	17	T	1
PDMH01000004.1	543324	543337	A	13	-	13	T	1
PDMH01000004.1	566063	566081	A	18	+	18	A	1
PDMH01000004.1	566117	566151	A	34	+	34	A	1
PDMH01000004.1	589455	589472	A	17	-	17	T	1
PDMH01000004.1	602685	602707	A	22	+	22	A	1
PDMH01000004.1	602721	602755	A	34	+	34	A	1
PDMH01000004.1	611652	611665	A	13	+	13	A	1
PDMH01000004.1	614248	614274	A	26	-	26	T	1
PDMH01000004.1	614286	614306	A	20	-	20	T	1
PDMH01000004.1	627571	627583	A	12	-	12	T	1
PDMH01000004.1	631652	631667	A	15	+	15	A	1
PDMH01000004.1	634246	634260	A	14	+	14	A	1
PDMH01000004.1	640950	640963	A	13	-	13	T	1
PDMH01000004.1	668502	668518	A	16	-	16	T	1
PDMH01000004.1	669271	669298	A	27	+	27	A	1
PDMH01000004.1	669386	669404	A	18	+	18	A	1
PDMH01000004.1	671170	671182	A	12	+	12	A	1
PDMH01000004.1	692617	692631	A	14	-	14	T	1
PDMH01000004.1	701952	701966	A	14	-	14	T	1
PDMH01000004.1	703418	703442	A	24	-	24	T	1
PDMH01000004.1	703448	703467	A	19	-	19	T	1
PDMH01000005.1	3007	3037	C	30	+	30	C	1
PDMH01000005.1	3037	3058	A	21	+	21	A	1
PDMH01000005.1	13213	13225	A	12	+	12	A	1
PDMH01000005.1	13241	13258	A	17	-	17	T	1
PDMH01000005.1	48307	48319	A	12	-	12	T	1
PDMH01000005.1	55345	55357	A	12	-	12	T	1
PDMH01000005.1	55519	55531	A	12	-	12	T	1
PDMH01000005.1	68692	68707	A	15	-	15	T	1
PDMH01000005.1	74310	74329	A	19	+	19	A	1
PDMH01000005.1	74340	74353	A	13	+	13	A	1
PDMH01000005.1	74355	74378	A	23	+	23	A	1
PDMH01000005.1	74952	74966	A	14	+	14	A	1
PDMH01000005.1	79134	79161	A	27	-	27	T	1
PDMH01000005.1	99837	99850	A	13	-	13	T	1
PDMH01000005.1	105789	105830	A	41	-	41	T	1
PDMH01000005.1	105844	105869	A	25	-	25	T	1
PDMH01000005.1	128740	128752	A	12	-	12	T	1
PDMH01000005.1	131205	131224	A	19	-	19	T	1
PDMH01000005.1	132899	132911	A	12	-	12	T	1
PDMH01000005.1	133546	133559	A	13	+	13	A	1
PDMH01000005.1	140203	140215	A	12	-	12	T	1
PDMH01000005.1	164459	164484	A	25	+	25	A	1
PDMH01000005.1	166951	166965	A	14	+	14	A	1
PDMH01000005.1	168768	168785	A	17	+	17	A	1
PDMH01000005.1	168816	168840	A	24	+	24	A	1
PDMH01000005.1	170095	170109	A	14	+	14	A	1
PDMH01000005.1	170119	170138	A	19	+	19	A	1
PDMH01000005.1	171685	171698	A	13	+	13	A	1
PDMH01000005.1	174296	174308	A	12	+	12	A	1
PDMH01000005.1	175048	175060	A	12	-	12	T	1
PDMH01000005.1	175275	175288	A	13	+	13	A	1
PDMH01000005.1	193051	193063	A	12	-	12	T	1
PDMH01000005.1	195305	195318	A	13	+	13	A	1
PDMH01000005.1	202801	202818	A	17	+	17	A	1
PDMH01000005.1	205278	205295	A	17	+	17	A	1
PDMH01000005.1	205403	205415	A	12	+	12	A	1
PDMH01000005.1	208746	208764	A	18	+	18	A	1
PDMH01000005.1	218443	218457	A	14	-	14	T	1
PDMH01000005.1	225096	225110	A	14	+	14	A	1
PDMH01000005.1	225611	225624	A	13	-	13	T	1
PDMH01000005.1	229058	229099	A	41	-	41	T	1
PDMH01000005.1	229101	229124	A	23	-	23	T	1
PDMH01000005.1	230372	230413	A	41	-	41	T	1
PDMH01000005.1	230449	230466	A	17	-	17	T	1
PDMH01000005.1	238852	238864	A	12	-	12	T	1
PDMH01000005.1	259821	259862	A	41	-	41	T	1
PDMH01000005.1	259888	259910	A	22	-	22	T	1
PDMH01000005.1	263742	263754	A	12	-	12	T	1
PDMH01000005.1	277671	277698	A	27	-	27	T	1
PDMH01000005.1	277709	277726	A	17	-	17	T	1
PDMH01000005.1	282056	282079	A	23	-	23	T	1
PDMH01000005.1	282080	282094	A	14	-	14	T	1
PDMH01000005.1	294702	294715	A	13	+	13	A	1
PDMH01000005.1	299907	299922	A	15	-	15	T	1
PDMH01000005.1	302146	302160	A	14	-	14	T	1
PDMH01000005.1	303533	303549	A	16	+	16	A	1
PDMH01000005.1	306061	306073	C	12	+	12	C	1
PDMH01000005.1	312271	312288	A	17	+	17	A	1
PDMH01000005.1	312985	312999	A	14	-	14	T	1
PDMH01000005.1	313568	313580	A	12	-	12	T	1
PDMH01000005.1	323257	323298	A	41	-	41	T	1
PDMH01000005.1	323308	323348	A	40	-	40	T	1
PDMH01000005.1	326482	326495	A	13	-	13	T	1
PDMH01000005.1	333359	333375	A	16	+	16	A	1
PDMH01000005.1	341817	341847	A	30	+	30	A	1
PDMH01000005.1	341858	341899	A	41	+	41	A	1
PDMH01000005.1	343866	343904	A	38	-	38	T	1
PDMH01000005.1	343908	343929	A	21	-	21	T	1
PDMH01000005.1	348513	348527	A	14	-	14	T	1
PDMH01000005.1	349758	349799	A	41	+	41	A	1
PDMH01000005.1	350747	350787	A	40	-	40	T	1
PDMH01000005.1	350794	350815	A	21	-	21	T	1
PDMH01000005.1	350970	350983	A	13	-	13	T	1
PDMH01000005.1	351607	351631	A	24	+	24	A	1
PDMH01000005.1	352954	352969	A	15	+	15	A	1
PDMH01000005.1	358021	358036	A	15	-	15	T	1
PDMH01000005.1	366931	366944	A	13	-	13	T	1
PDMH01000005.1	370251	370267	A	16	-	16	T	1
PDMH01000005.1	370654	370668	A	14	-	14	T	1
PDMH01000005.1	389535	389552	A	17	-	17	T	1
PDMH01000005.1	390573	390585	A	12	+	12	A	1
PDMH01000005.1	391018	391034	A	16	-	16	T	1
PDMH01000005.1	392713	392726	A	13	+	13	A	1
PDMH01000005.1	393675	393688	A	13	-	13	T	1
PDMH01000005.1	395907	395946	A	39	-	39	T	1
PDMH01000005.1	395955	395976	A	21	-	21	T	1
PDMH01000005.1	396585	396597	C	12	-	12	G	1
PDMH01000005.1	396598	396639	C	41	-	41	G	1
PDMH01000005.1	400392	400408	A	16	-	16	T	1
PDMH01000005.1	427240	427256	A	16	-	16	T	1
PDMH01000005.1	428484	428502	A	18	-	18	T	1
PDMH01000005.1	428517	428535	A	18	-	18	T	1
PDMH01000005.1	440586	440602	A	16	-	16	T	1
PDMH01000005.1	440882	440895	A	13	-	13	T	1
PDMH01000005.1	445550	445564	A	14	-	14	T	1
PDMH01000005.1	446156	446169	A	13	-	13	T	1
PDMH01000005.1	449557	449582	C	25	+	25	C	1
PDMH01000005.1	449606	449620	C	14	-	14	G	1
PDMH01000005.1	453010	453022	A	12	+	12	A	1
PDMH01000005.1	496318	496331	A	13	-	13	T	1
PDMH01000005.1	509943	509961	A	18	+	18	A	1
PDMH01000005.1	535156	535168	A	12	-	12	T	1
PDMH01000005.1	553227	553242	A	15	-	15	T	1
PDMH01000005.1	554973	554985	A	12	+	12	A	1
PDMH01000005.1	559417	559430	A	13	+	13	A	1
PDMH01000005.1	589981	589997	A	16	-	16	T	1
PDMH01000005.1	591370	591382	A	12	+	12	A	1
PDMH01000005.1	593182	593202	A	20	-	20	T	1
PDMH01000005.1	593376	593389	A	13	+	13	A	1
PDMH01000005.1	595703	595719	A	16	+	16	A	1
PDMH01000005.1	604640	604655	A	15	-	15	T	1
PDMH01000005.1	604722	604734	A	12	-	12	T	1
PDMH01000005.1	627132	627148	A	16	-	16	T	1
PDMH01000005.1	629027	629040	A	13	-	13	T	1
PDMH01000005.1	640671	640683	A	12	+	12	A	1
PDMH01000005.1	643586	643601	A	15	+	15	A	1
PDMH01000005.1	643610	643651	A	41	+	41	A	1
PDMH01000005.1	653410	653423	A	13	-	13	T	1
PDMH01000005.1	654849	654861	A	12	-	12	T	1
PDMH01000005.1	656158	656170	A	12	-	12	T	1
PDMH01000005.1	656539	656551	A	12	+	12	A	1
PDMH01000005.1	678879	678919	A	40	-	40	T	1
PDMH01000005.1	678931	678955	A	24	-	24	T	1
PDMH01000005.1	686744	686784	A	40	-	40	T	1
PDMH01000005.1	686802	686822	A	20	-	20	T	1
PDMH01000005.1	687215	687232	A	17	-	17	T	1
PDMH01000005.1	689765	689777	A	12	-	12	T	1
PDMH01000006.1	12912	12924	A	12	+	12	A	1
PDMH01000006.1	41801	41821	A	20	+	20	A	1
PDMH01000006.1	41860	41901	A	41	+	41	A	1
PDMH01000006.1	51035	51048	A	13	-	13	T	1
PDMH01000006.1	94399	94431	A	32	-	32	T	1
PDMH01000006.1	94523	94540	A	17	-	17	T	1
PDMH01000006.1	106829	106843	A	14	-	14	T	1
PDMH01000006.1	110908	110925	A	17	-	17	T	1
PDMH01000006.1	110930	110946	A	16	-	16	T	1
PDMH01000006.1	112934	112946	A	12	-	12	T	1
PDMH01000006.1	117487	117525	A	38	+	38	A	1
PDMH01000006.1	118409	118444	A	35	-	35	T	1
PDMH01000006.1	118460	118479	A	19	-	19	T	1
PDMH01000006.1	123397	123413	A	16	+	16	A	1
PDMH01000006.1	124088	124101	A	13	+	13	A	1
PDMH01000006.1	137885	137897	A	12	+	12	A	1
PDMH01000006.1	150415	150428	A	13	-	13	T	1
PDMH01000006.1	234015	234027	A	12	+	12	A	1
PDMH01000006.1	259999	260011	A	12	+	12	A	1
PDMH01000006.1	293768	293782	A	14	+	14	A	1
PDMH01000006.1	297771	297786	A	15	-	15	T	1
PDMH01000006.1	300924	300937	A	13	+	13	A	1
PDMH01000006.1	360144	360157	C	13	+	13	C	1
PDMH01000006.1	367467	367479	A	12	+	12	A	1
PDMH01000006.1	377871	377883	A	12	+	12	A	1
PDMH01000006.1	387484	387497	A	13	+	13	A	1
PDMH01000006.1	388177	388189	A	12	-	12	T	1
PDMH01000006.1	442021	442033	A	12	-	12	T	1
PDMH01000006.1	444360	444372	A	12	+	12	A	1
PDMH01000006.1	446621	446634	A	13	-	13	T	1
PDMH01000006.1	449036	449052	A	16	+	16	A	1
PDMH01000006.1	449416	449443	A	27	+	27	A	1
PDMH01000006.1	449457	449494	A	37	+	37	A	1
PDMH01000006.1	449636	449650	A	14	-	14	T	1
PDMH01000006.1	455124	455149	A	25	-	25	T	1
PDMH01000006.1	455157	455174	A	17	-	17	T	1
PDMH01000006.1	456922	456957	A	35	-	35	T	1
PDMH01000006.1	456971	456987	A	16	-	16	T	1
PDMH01000006.1	458750	458768	A	18	-	18	T	1
PDMH01000006.1	458780	458799	A	19	+	19	A	1
PDMH01000006.1	473775	473791	A	16	-	16	T	1
PDMH01000006.1	509038	509051	A	13	+	13	A	1
PDMH01000006.1	510439	510451	A	12	+	12	A	1
PDMH01000006.1	511664	511679	A	15	+	15	A	1
PDMH01000006.1	515250	515267	A	17	-	17	T	1
PDMH01000006.1	517127	517141	A	14	+	14	A	1
PDMH01000006.1	517147	517166	A	19	+	19	A	1
PDMH01000006.1	551256	551269	A	13	-	13	T	1
PDMH01000006.1	551318	551332	A	14	-	14	T	1
PDMH01000006.1	552784	552798	A	14	+	14	A	1
PDMH01000006.1	562947	562961	A	14	-	14	T	1
PDMH01000006.1	569448	569460	A	12	-	12	T	1
PDMH01000006.1	573902	573914	A	12	+	12	A	1
PDMH01000006.1	600493	600505	A	12	+	12	A	1
PDMH01000006.1	600604	600619	A	15	+	15	A	1
PDMH01000006.1	603808	603826	A	18	-	18	T	1
PDMH01000006.1	604074	604086	A	12	+	12	A	1
PDMH01000006.1	604957	604974	A	17	+	17	A	1
PDMH01000006.1	613570	613583	A	13	-	13	T	1
PDMH01000006.1	627381	627393	C	12	+	12	C	1
PDMH01000006.1	633969	633981	A	12	+	12	A	1
PDMH01000006.1	652784	652803	A	19	+	19	A	1
PDMH01000006.1	656296	656311	A	15	-	15	T	1
PDMH01000006.1	656547	656559	A	12	+	12	A	1
PDMH01000007.1	1269	1283	A	14	+	14	A	1
PDMH01000007.1	1920	1940	A	20	+	20	A	1
PDMH01000007.1	1975	2016	A	41	+	41	A	1
PDMH01000007.1	5322	5356	A	34	+	34	A	1
PDMH01000007.1	6592	6607	A	15	-	15	T	1
PDMH01000007.1	33591	33604	C	13	-	13	G	1
PDMH01000007.1	39735	39747	A	12	+	12	A	1
PDMH01000007.1	54079	54091	A	12	+	12	A	1
PDMH01000007.1	57008	57030	A	22	+	22	A	1
PDMH01000007.1	59764	59782	A	18	+	18	A	1
PDMH01000007.1	59788	59829	A	41	+	41	A	1
PDMH01000007.1	62037	62052	A	15	+	15	A	1
PDMH01000007.1	62062	62078	A	16	+	16	A	1
PDMH01000007.1	62302	62320	A	18	+	18	A	1
PDMH01000007.1	62407	62448	A	41	+	41	A	1
PDMH01000007.1	62989	63002	A	13	-	13	T	1
PDMH01000007.1	63535	63547	A	12	-	12	T	1
PDMH01000007.1	67824	67837	A	13	-	13	T	1
PDMH01000007.1	82865	82878	A	13	+	13	A	1
PDMH01000007.1	85444	85475	A	31	-	31	T	1
PDMH01000007.1	85520	85537	A	17	-	17	T	1
PDMH01000007.1	87381	87393	A	12	+	12	A	1
PDMH01000007.1	109976	110017	C	41	+	41	C	1
PDMH01000007.1	138070	138083	A	13	+	13	A	1
PDMH01000007.1	152786	152806	A	20	+	20	A	1
PDMH01000007.1	152852	152891	A	39	+	39	A	1
PDMH01000007.1	154025	154037	A	12	+	12	A	1
PDMH01000007.1	170486	170498	A	12	+	12	A	1
PDMH01000007.1	170956	170970	A	14	+	14	A	1
PDMH01000007.1	171721	171734	A	13	-	13	T	1
PDMH01000007.1	172356	172370	A	14	-	14	T	1
PDMH01000007.1	172915	172941	A	26	-	26	T	1
PDMH01000007.1	172949	172965	A	16	-	16	T	1
PDMH01000007.1	182801	182817	A	16	-	16	T	1
PDMH01000007.1	186271	186283	A	12	+	12	A	1
PDMH01000007.1	186513	186526	C	13	-	13	G	1
PDMH01000007.1	198880	198893	A	13	-	13	T	1
PDMH01000007.1	210564	210578	A	14	+	14	A	1
PDMH01000007.1	229311	229329	A	18	-	18	T	1
PDMH01000007.1	238094	238112	A	18	+	18	A	1
PDMH01000007.1	238119	238145	A	26	+	26	A	1
PDMH01000007.1	244435	244448	A	13	-	13	T	1
PDMH01000007.1	246617	246632	A	15	-	15	T	1
PDMH01000007.1	249801	249818	A	17	+	17	A	1
PDMH01000007.1	249826	249864	A	38	+	38	A	1
PDMH01000007.1	250762	250777	A	15	+	15	A	1
PDMH01000007.1	250797	250812	A	15	+	15	A	1
PDMH01000007.1	260286	260298	A	12	+	12	A	1
PDMH01000007.1	264632	264644	A	12	+	12	A	1
PDMH01000007.1	272293	272309	A	16	+	16	A	1
PDMH01000007.1	272407	272421	A	14	+	14	A	1
PDMH01000007.1	283473	283487	A	14	+	14	A	1
PDMH01000007.1	289724	289736	A	12	-	12	T	1
PDMH01000007.1	290329	290345	A	16	-	16	T	1
PDMH01000007.1	313289	313301	A	12	-	12	T	1
PDMH01000007.1	314103	314120	A	17	+	17	A	1
PDMH01000007.1	321213	321225	A	12	+	12	A	1
PDMH01000007.1	322224	322237	A	13	-	13	T	1
PDMH01000007.1	322382	322399	A	17	-	17	T	1
PDMH01000007.1	322606	322620	A	14	+	14	A	1
PDMH01000007.1	325951	325963	A	12	+	12	A	1
PDMH01000007.1	334232	334265	A	33	-	33	T	1
PDMH01000007.1	334282	334302	A	20	-	20	T	1
PDMH01000007.1	335396	335408	A	12	-	12	T	1
PDMH01000007.1	335499	335513	A	14	-	14	T	1
PDMH01000007.1	341126	341139	A	13	-	13	T	1
PDMH01000007.1	362367	362379	A	12	-	12	T	1
PDMH01000007.1	362693	362707	A	14	-	14	T	1
PDMH01000007.1	363879	363891	A	12	+	12	A	1
PDMH01000007.1	392428	392440	A	12	+	12	A	1
PDMH01000007.1	396152	396168	A	16	+	16	A	1
PDMH01000007.1	403227	403240	A	13	+	13	A	1
PDMH01000007.1	406210	406222	A	12	+	12	A	1
PDMH01000007.1	407069	407082	A	13	+	13	A	1
PDMH01000007.1	413440	413452	C	12	-	12	G	1
PDMH01000007.1	433066	433091	A	25	+	25	A	1
PDMH01000007.1	457275	457287	A	12	-	12	T	1
PDMH01000007.1	457292	457305	A	13	+	13	A	1
PDMH01000007.1	459868	459886	A	18	+	18	A	1
PDMH01000007.1	460391	460410	A	19	-	19	T	1
PDMH01000007.1	462206	462220	A	14	+	14	A	1
PDMH01000007.1	463071	463086	A	15	-	15	T	1
PDMH01000007.1	463124	463139	A	15	-	15	T	1
PDMH01000007.1	474567	474582	A	15	-	15	T	1
PDMH01000007.1	475621	475639	A	18	+	18	A	1
PDMH01000007.1	475641	475682	A	41	+	41	A	1
PDMH01000007.1	556549	556563	A	14	+	14	A	1
PDMH01000007.1	557566	557584	A	18	-	18	T	1
PDMH01000007.1	593427	593441	A	14	-	14	T	1
PDMH01000007.1	593633	593646	A	13	-	13	T	1
PDMH01000007.1	593774	593786	A	12	-	12	T	1
PDMH01000007.1	594027	594040	A	13	+	13	A	1
PDMH01000007.1	600905	600918	A	13	+	13	A	1
PDMH01000007.1	625141	625182	A	41	-	41	T	1
PDMH01000007.1	637302	637314	A	12	-	12	T	1
PDMH01000007.1	641948	641964	A	16	+	16	A	1
PDMH01000007.1	658204	658220	A	16	+	16	A	1
PDMH01000007.1	671099	671111	A	12	-	12	T	1
PDMH01000008.1	20119	20142	A	23	+	23	A	1
PDMH01000008.1	20198	20233	A	35	+	35	A	1
PDMH01000008.1	21208	21225	A	17	-	17	T	1
PDMH01000008.1	32899	32917	A	18	+	18	A	1
PDMH01000008.1	36957	36989	A	32	+	32	A	1
PDMH01000008.1	36991	37020	A	29	+	29	A	1
PDMH01000008.1	63090	63107	C	17	-	17	G	1
PDMH01000008.1	63831	63844	A	13	-	13	T	1
PDMH01000008.1	66536	66548	A	12	-	12	T	1
PDMH01000008.1	86382	86423	A	41	+	41	A	1
PDMH01000008.1	86478	86490	A	12	-	12	T	1
PDMH01000008.1	90261	90280	A	19	+	19	A	1
PDMH01000008.1	90300	90324	A	24	+	24	A	1
PDMH01000008.1	96286	96300	A	14	-	14	T	1
PDMH01000008.1	104522	104548	A	26	-	26	T	1
PDMH01000008.1	104581	104599	A	18	-	18	T	1
PDMH01000008.1	105993	106006	A	13	+	13	A	1
PDMH01000008.1	108736	108750	A	14	+	14	A	1
PDMH01000008.1	118475	118490	A	15	+	15	A	1
PDMH01000008.1	126918	126933	A	15	+	15	A	1
PDMH01000008.1	126939	126960	A	21	+	21	A	1
PDMH01000008.1	127330	127346	A	16	-	16	T	1
PDMH01000008.1	127721	127735	A	14	+	14	A	1
PDMH01000008.1	139753	139769	C	16	+	16	C	1
PDMH01000008.1	139770	139788	C	18	+	18	C	1
PDMH01000008.1	151412	151453	A	41	-	41	T	1
PDMH01000008.1	151557	151589	A	32	-	32	T	1
PDMH01000008.1	154814	154828	A	14	+	14	A	1
PDMH01000008.1	180520	180550	A	30	-	30	T	1
PDMH01000008.1	180560	180580	A	20	-	20	T	1
PDMH01000008.1	181321	181339	A	18	+	18	A	1
PDMH01000008.1	182091	182111	A	20	+	20	A	1
PDMH01000008.1	182121	182148	A	27	+	27	A	1
PDMH01000008.1	185950	185970	C	20	-	20	G	1
PDMH01000008.1	186018	186040	C	22	-	22	G	1
PDMH01000008.1	186041	186056	C	15	-	15	G	1
PDMH01000008.1	193962	194003	A	41	-	41	T	1
PDMH01000008.1	194009	194028	A	19	-	19	T	1
PDMH01000008.1	211736	211777	A	41	-	41	T	1
PDMH01000008.1	222465	222483	A	18	+	18	A	1
PDMH01000008.1	222492	222528	A	36	+	36	A	1
PDMH01000008.1	223041	223053	A	12	-	12	T	1
PDMH01000008.1	223134	223175	A	41	-	41	T	1
PDMH01000008.1	223257	223298	A	41	-	41	T	1
PDMH01000008.1	227981	227993	A	12	-	12	T	1
PDMH01000008.1	228641	228654	A	13	-	13	T	1
PDMH01000008.1	230299	230313	A	14	+	14	A	1
PDMH01000008.1	240962	240979	A	17	-	17	T	1
PDMH01000008.1	248512	248525	A	13	-	13	T	1
PDMH01000008.1	250447	250461	A	14	+	14	A	1
PDMH01000008.1	274966	274982	A	16	+	16	A	1
PDMH01000008.1	275851	275864	A	13	+	13	A	1
PDMH01000008.1	275865	275877	A	12	+	12	A	1
PDMH01000008.1	283776	283790	A	14	-	14	T	1
PDMH01000008.1	284984	284997	A	13	-	13	T	1
PDMH01000008.1	285522	285539	C	17	+	17	C	1
PDMH01000008.1	294741	294764	A	23	-	23	T	1
PDMH01000008.1	416881	416909	A	28	-	28	T	1
PDMH01000008.1	416916	416953	A	37	+	37	A	1
PDMH01000008.1	429161	429175	A	14	+	14	A	1
PDMH01000008.1	429519	429534	A	15	+	15	A	1
PDMH01000008.1	435057	435070	A	13	-	13	T	1
PDMH01000008.1	437368	437381	A	13	-	13	T	1
PDMH01000008.1	437704	437716	A	12	+	12	A	1
PDMH01000008.1	551496	551512	A	16	+	16	A	1
PDMH01000008.1	551556	551580	A	24	+	24	A	1
PDMH01000008.1	554147	554159	A	12	-	12	T	1
PDMH01000008.1	555593	555608	A	15	+	15	A	1
PDMH01000008.1	639370	639382	A	12	-	12	T	1
PDMH01000008.1	646885	646898	A	13	-	13	T	1
PDMH01000008.1	648531	648544	A	13	+	13	A	1
PDMH01000008.1	649139	649155	A	16	+	16	A	1
PDMH01000008.1	649174	649191	A	17	+	17	A	1
PDMH01000008.1	650792	650806	A	14	-	14	T	1
PDMH01000008.1	666052	666075	C	23	+	23	C	1
PDMH01000008.1	666087	666106	C	19	+	19	C	1
PDMH01000008.1	668744	668768	A	24	-	24	T	1
PDMH01000008.1	668771	668795	A	24	-	24	T	1
PDMH01000008.1	668967	668979	A	12	+	12	A	1
PDMH01000009.1	23441	23453	A	12	+	12	A	1
PDMH01000009.1	32978	32992	A	14	-	14	T	1
PDMH01000009.1	33018	33032	A	14	-	14	T	1
PDMH01000009.1	35277	35291	A	14	-	14	T	1
PDMH01000009.1	47804	47817	A	13	-	13	T	1
PDMH01000009.1	48023	48038	A	15	+	15	A	1
PDMH01000009.1	68047	68059	A	12	-	12	T	1
PDMH01000009.1	107169	107189	A	20	-	20	T	1
PDMH01000009.1	107189	107210	A	21	+	21	A	1
PDMH01000009.1	108970	108985	A	15	+	15	A	1
PDMH01000009.1	109003	109026	A	23	+	23	A	1
PDMH01000009.1	167974	167986	A	12	-	12	T	1
PDMH01000009.1	195189	195202	A	13	+	13	A	1
PDMH01000009.1	196950	196964	A	14	+	14	A	1
PDMH01000009.1	209660	209674	A	14	-	14	T	1
PDMH01000009.1	212908	212949	C	41	+	41	C	1
PDMH01000009.1	251707	251720	A	13	-	13	T	1
PDMH01000009.1	270513	270525	A	12	-	12	T	1
PDMH01000009.1	272023	272043	A	20	-	20	T	1
PDMH01000009.1	272056	272070	A	14	-	14	T	1
PDMH01000009.1	273900	273914	A	14	-	14	T	1
PDMH01000009.1	274009	274021	A	12	-	12	T	1
PDMH01000009.1	285273	285288	A	15	+	15	A	1
PDMH01000009.1	288309	288322	A	13	+	13	A	1
PDMH01000009.1	316036	316050	A	14	+	14	A	1
PDMH01000009.1	316415	316429	A	14	+	14	A	1
PDMH01000009.1	318578	318600	A	22	+	22	A	1
PDMH01000009.1	318638	318674	A	36	+	36	A	1
PDMH01000009.1	324060	324072	A	12	-	12	T	1
PDMH01000009.1	325965	325989	A	24	+	24	A	1
PDMH01000009.1	325999	326033	A	34	+	34	A	1
PDMH01000009.1	330023	330035	A	12	+	12	A	1
PDMH01000009.1	334012	334028	A	16	+	16	A	1
PDMH01000009.1	335712	335731	A	19	-	19	T	1
PDMH01000009.1	335892	335910	A	18	-	18	T	1
PDMH01000009.1	336377	336389	A	12	-	12	T	1
PDMH01000009.1	337339	337361	A	22	+	22	A	1
PDMH01000009.1	337962	337975	A	13	-	13	T	1
PDMH01000009.1	339940	339964	A	24	+	24	A	1
PDMH01000009.1	339977	339991	A	14	+	14	A	1
PDMH01000009.1	387417	387430	A	13	-	13	T	1
PDMH01000009.1	388138	388151	A	13	+	13	A	1
PDMH01000009.1	410700	410712	A	12	+	12	A	1
PDMH01000009.1	415506	415518	A	12	-	12	T	1
PDMH01000009.1	417996	418015	A	19	-	19	T	1
PDMH01000009.1	422716	422731	A	15	+	15	A	1
PDMH01000009.1	422896	422908	A	12	-	12	T	1
PDMH01000009.1	423073	423091	A	18	-	18	T	1
PDMH01000009.1	423101	423119	A	18	-	18	T	1
PDMH01000009.1	425105	425122	A	17	+	17	A	1
PDMH01000009.1	428350	428365	A	15	-	15	T	1
PDMH01000009.1	429359	429371	A	12	+	12	A	1
PDMH01000009.1	429387	429405	A	18	+	18	A	1
PDMH01000009.1	429414	429437	A	23	+	23	A	1
PDMH01000009.1	434342	434354	A	12	-	12	T	1
PDMH01000009.1	442446	442462	A	16	+	16	A	1
PDMH01000009.1	451159	451174	A	15	-	15	T	1
PDMH01000009.1	453170	453182	A	12	-	12	T	1
PDMH01000009.1	464701	464714	A	13	-	13	T	1
PDMH01000009.1	483396	483435	C	39	-	39	G	1
PDMH01000009.1	504351	504370	A	19	+	19	A	1
PDMH01000009.1	507048	507063	A	15	+	15	A	1
PDMH01000009.1	581820	581832	A	12	+	12	A	1
PDMH01000009.1	583773	583786	A	13	-	13	T	1
PDMH01000009.1	590823	590836	A	13	-	13	T	1
PDMH01000009.1	608287	608299	A	12	-	12	T	1
PDMH01000009.1	608617	608629	A	12	+	12	A	1
PDMH01000009.1	608885	608902	A	17	+	17	A	1
PDMH01000009.1	621006	621028	A	22	+	22	A	1
PDMH01000009.1	627769	627795	A	26	+	26	A	1
PDMH01000009.1	627799	627840	A	41	+	41	A	1
PDMH01000009.1	633487	633501	A	14	+	14	A	1
PDMH01000009.1	633676	633691	A	15	+	15	A	1
PDMH01000009.1	642006	642018	A	12	+	12	A	1
PDMH01000009.1	642059	642086	A	27	+	27	A	1
PDMH01000009.1	643385	643397	A	12	-	12	T	1
PDMH01000009.1	643411	643431	A	20	+	20	A	1
PDMH01000009.1	643434	643467	A	33	+	33	A	1
PDMH01000009.1	644891	644904	A	13	+	13	A	1
PDMH01000009.1	645310	645333	A	23	-	23	T	1
PDMH01000009.1	645420	645435	A	15	-	15	T	1
PDMH01000009.1	648743	648758	C	15	+	15	C	1
PDMH01000010.1	1101	1113	C	12	-	12	G	1
PDMH01000010.1	33386	33399	A	13	+	13	A	1
PDMH01000010.1	35444	35456	A	12	-	12	T	1
PDMH01000010.1	43670	43691	A	21	-	21	T	1
PDMH01000010.1	43732	43757	A	25	-	25	T	1
PDMH01000010.1	46567	46581	A	14	-	14	T	1
PDMH01000010.1	54082	54099	A	17	+	17	A	1
PDMH01000010.1	54117	54158	A	41	+	41	A	1
PDMH01000010.1	68422	68435	A	13	-	13	T	1
PDMH01000010.1	76018	76030	A	12	-	12	T	1
PDMH01000010.1	88537	88549	A	12	+	12	A	1
PDMH01000010.1	95932	95945	A	13	-	13	T	1
PDMH01000010.1	101100	101141	A	41	-	41	T	1
PDMH01000010.1	101195	101218	A	23	-	23	T	1
PDMH01000010.1	101239	101260	A	21	-	21	T	1
PDMH01000010.1	116250	116263	A	13	+	13	A	1
PDMH01000010.1	119344	119358	A	14	-	14	T	1
PDMH01000010.1	125256	125272	A	16	+	16	A	1
PDMH01000010.1	139493	139509	A	16	-	16	T	1
PDMH01000010.1	145095	145114	A	19	-	19	T	1
PDMH01000010.1	150325	150344	A	19	+	19	A	1
PDMH01000010.1	150385	150400	A	15	+	15	A	1
PDMH01000010.1	169286	169299	A	13	+	13	A	1
PDMH01000010.1	186635	186650	A	15	+	15	A	1
PDMH01000010.1	198890	198903	A	13	-	13	T	1
PDMH01000010.1	207254	207268	A	14	-	14	T	1
PDMH01000010.1	214077	214093	A	16	-	16	T	1
PDMH01000010.1	214528	214546	A	18	-	18	T	1
PDMH01000010.1	215249	215277	C	28	+	28	C	1
PDMH01000010.1	215278	215298	C	20	+	20	C	1
PDMH01000010.1	216726	216739	A	13	-	13	T	1
PDMH01000010.1	217654	217670	A	16	+	16	A	1
PDMH01000010.1	217750	217765	A	15	-	15	T	1
PDMH01000010.1	247868	247881	A	13	-	13	T	1
PDMH01000010.1	248143	248155	A	12	+	12	A	1
PDMH01000010.1	248182	248201	A	19	+	19	A	1
PDMH01000010.1	249116	249128	A	12	+	12	A	1
PDMH01000010.1	280113	280127	A	14	-	14	T	1
PDMH01000010.1	286574	286587	A	13	-	13	T	1
PDMH01000010.1	308553	308574	A	21	+	21	A	1
PDMH01000010.1	308579	308620	A	41	+	41	A	1
PDMH01000010.1	311667	311680	C	13	+	13	C	1
PDMH01000010.1	312197	312210	A	13	-	13	T	1
PDMH01000010.1	349545	349560	A	15	-	15	T	1
PDMH01000010.1	349591	349606	A	15	-	15	T	1
PDMH01000010.1	352307	352321	A	14	-	14	T	1
PDMH01000010.1	373190	373204	A	14	-	14	T	1
PDMH01000010.1	375561	375575	A	14	-	14	T	1
PDMH01000010.1	385085	385126	A	41	+	41	A	1
PDMH01000010.1	392042	392054	A	12	+	12	A	1
PDMH01000010.1	397185	397198	A	13	+	13	A	1
PDMH01000010.1	408958	408971	A	13	+	13	A	1
PDMH01000010.1	415053	415065	A	12	-	12	T	1
PDMH01000010.1	418214	418235	A	21	+	21	A	1
PDMH01000010.1	418270	418311	A	41	+	41	A	1
PDMH01000010.1	422451	422464	A	13	+	13	A	1
PDMH01000010.1	423312	423338	A	26	-	26	T	1
PDMH01000010.1	423349	423365	A	16	-	16	T	1
PDMH01000010.1	459814	459826	A	12	+	12	A	1
PDMH01000010.1	461606	461620	A	14	-	14	T	1
PDMH01000010.1	475051	475063	A	12	+	12	A	1
PDMH01000010.1	514911	514952	A	41	-	41	T	1
PDMH01000010.1	514956	514985	A	29	-	29	T	1
PDMH01000010.1	521890	521902	A	12	+	12	A	1
PDMH01000010.1	522749	522761	A	12	-	12	T	1
PDMH01000010.1	597526	597539	A	13	-	13	T	1
PDMH01000010.1	599854	599866	A	12	+	12	A	1
PDMH01000010.1	616029	616047	A	18	+	18	A	1
PDMH01000010.1	616132	616164	A	32	+	32	A	1
PDMH01000010.1	626132	626144	A	12	-	12	T	1
PDMH01000010.1	627363	627376	A	13	+	13	A	1
PDMH01000010.1	628509	628521	A	12	-	12	T	1
PDMH01000010.1	632674	632687	A	13	-	13	T	1
PDMH01000010.1	637171	637183	A	12	+	12	A	1
PDMH01000010.1	640618	640631	A	13	-	13	T	1
PDMH01000010.1	642498	642510	A	12	+	12	A	1
PDMH01000010.1	643446	643463	A	17	-	17	T	1
PDMH01000010.1	645022	645035	A	13	-	13	T	1
PDMH01000010.1	647189	647205	A	16	-	16	T	1
PDMH01000010.1	648039	648053	A	14	+	14	A	1
PDMH01000010.1	648095	648108	A	13	+	13	A	1
PDMH01000010.1	648288	648317	A	29	-	29	T	1
PDMH01000010.1	648370	648387	A	17	-	17	T	1
PDMH01000010.1	649520	649533	A	13	+	13	A	1
PDMH01000011.1	11746	11763	A	17	-	17	T	1
PDMH01000011.1	16131	16172	A	41	-	41	T	1
PDMH01000011.1	16183	16221	A	38	-	38	T	1
PDMH01000011.1	20479	20504	A	25	-	25	T	1
PDMH01000011.1	20533	20556	A	23	-	23	T	1
PDMH01000011.1	22145	22186	A	41	-	41	T	1
PDMH01000011.1	22195	22219	A	24	-	24	T	1
PDMH01000011.1	40477	40500	C	23	-	23	G	1
PDMH01000011.1	40502	40543	C	41	-	41	G	1
PDMH01000011.1	43432	43444	A	12	+	12	A	1
PDMH01000011.1	43597	43612	A	15	-	15	T	1
PDMH01000011.1	45868	45880	A	12	-	12	T	1
PDMH01000011.1	51996	52012	A	16	+	16	A	1
PDMH01000011.1	56317	56332	A	15	+	15	A	1
PDMH01000011.1	58672	58684	A	12	+	12	A	1
PDMH01000011.1	77575	77591	A	16	+	16	A	1
PDMH01000011.1	79397	79411	A	14	-	14	T	1
PDMH01000011.1	79411	79424	A	13	+	13	A	1
PDMH01000011.1	82462	82476	A	14	+	14	A	1
PDMH01000011.1	88258	88270	A	12	+	12	A	1
PDMH01000011.1	101104	101117	A	13	-	13	T	1
PDMH01000011.1	196429	196445	C	16	+	16	C	1
PDMH01000011.1	223630	223644	A	14	-	14	T	1
PDMH01000011.1	244076	244088	A	12	+	12	A	1
PDMH01000011.1	258231	258244	A	13	+	13	A	1
PDMH01000011.1	278450	278462	A	12	-	12	T	1
PDMH01000011.1	330330	330342	A	12	+	12	A	1
PDMH01000011.1	335845	335857	A	12	-	12	T	1
PDMH01000011.1	337792	337833	C	41	-	41	G	1
PDMH01000011.1	341968	341982	A	14	-	14	T	1
PDMH01000011.1	345311	345323	A	12	+	12	A	1
PDMH01000011.1	355124	355137	A	13	+	13	A	1
PDMH01000011.1	367265	367292	A	27	-	27	T	1
PDMH01000011.1	378989	379001	A	12	+	12	A	1
PDMH01000011.1	386159	386174	A	15	-	15	T	1
PDMH01000011.1	386717	386731	A	14	-	14	T	1
PDMH01000011.1	397266	397296	A	30	-	30	T	1
PDMH01000011.1	397319	397335	A	16	-	16	T	1
PDMH01000011.1	398199	398213	A	14	-	14	T	1
PDMH01000011.1	407415	407429	A	14	+	14	A	1
PDMH01000011.1	409499	409539	A	40	-	40	T	1
PDMH01000011.1	409591	409622	A	31	-	31	T	1
PDMH01000011.1	412002	412017	A	15	+	15	A	1
PDMH01000011.1	412516	412528	A	12	-	12	T	1
PDMH01000011.1	412870	412884	A	14	-	14	T	1
PDMH01000011.1	419965	419979	A	14	+	14	A	1
PDMH01000011.1	432073	432086	A	13	+	13	A	1
PDMH01000011.1	472332	472350	C	18	+	18	C	1
PDMH01000011.1	472358	472374	C	16	+	16	C	1
PDMH01000011.1	489233	489256	A	23	+	23	A	1
PDMH01000011.1	514579	514594	A	15	-	15	T	1
PDMH01000011.1	514724	514741	A	17	-	17	T	1
PDMH01000011.1	517063	517075	A	12	-	12	T	1
PDMH01000011.1	521840	521853	A	13	+	13	A	1
PDMH01000011.1	522055	522069	A	14	+	14	A	1
PDMH01000011.1	536820	536834	A	14	-	14	T	1
PDMH01000011.1	545859	545871	A	12	+	12	A	1
PDMH01000011.1	576169	576182	A	13	+	13	A	1
PDMH01000011.1	576843	576857	A	14	-	14	T	1
PDMH01000011.1	579483	579496	A	13	+	13	A	1
PDMH01000011.1	581355	581368	A	13	+	13	A	1
PDMH01000011.1	583552	583565	A	13	+	13	A	1
PDMH01000011.1	596294	596306	A	12	+	12	A	1
PDMH01000012.1	26452	26468	A	16	-	16	T	1
PDMH01000012.1	29269	29282	A	13	-	13	T	1
PDMH01000012.1	44939	44952	A	13	+	13	A	1
PDMH01000012.1	51538	51566	A	28	+	28	A	1
PDMH01000012.1	52584	52599	A	15	+	15	A	1
PDMH01000012.1	53014	53039	A	25	+	25	A	1
PDMH01000012.1	53062	53103	A	41	+	41	A	1
PDMH01000012.1	55773	55786	A	13	+	13	A	1
PDMH01000012.1	58982	59001	A	19	+	19	A	1
PDMH01000012.1	59008	59036	A	28	+	28	A	1
PDMH01000012.1	76007	76023	A	16	+	16	A	1
PDMH01000012.1	81048	81061	A	13	-	13	T	1
PDMH01000012.1	81395	81411	A	16	-	16	T	1
PDMH01000012.1	86571	86584	A	13	+	13	A	1
PDMH01000012.1	115660	115672	A	12	-	12	T	1
PDMH01000012.1	127225	127238	A	13	+	13	A	1
PDMH01000012.1	142989	143003	A	14	+	14	A	1
PDMH01000012.1	168048	168060	A	12	+	12	A	1
PDMH01000012.1	169053	169066	A	13	-	13	T	1
PDMH01000012.1	173324	173340	A	16	+	16	A	1
PDMH01000012.1	173712	173726	A	14	-	14	T	1
PDMH01000012.1	174031	174047	A	16	-	16	T	1
PDMH01000012.1	175944	175958	A	14	+	14	A	1
PDMH01000012.1	178630	178642	A	12	-	12	T	1
PDMH01000012.1	178646	178658	A	12	-	12	T	1
PDMH01000012.1	178803	178816	C	13	-	13	G	1
PDMH01000012.1	187300	187313	A	13	-	13	T	1
PDMH01000012.1	194956	194970	A	14	-	14	T	1
PDMH01000012.1	198416	198429	A	13	-	13	T	1
PDMH01000012.1	198546	198582	A	36	-	36	T	1
PDMH01000012.1	198592	198626	A	34	+	34	A	1
PDMH01000012.1	201379	201397	A	18	+	18	A	1
PDMH01000012.1	203247	203261	A	14	-	14	T	1
PDMH01000012.1	203532	203545	A	13	-	13	T	1
PDMH01000012.1	203980	203993	A	13	+	13	A	1
PDMH01000012.1	205926	205941	A	15	+	15	A	1
PDMH01000012.1	209560	209581	A	21	-	21	T	1
PDMH01000012.1	227376	227388	A	12	-	12	T	1
PDMH01000012.1	234719	234736	A	17	+	17	A	1
PDMH01000012.1	236576	236589	A	13	+	13	A	1
PDMH01000012.1	237730	237743	A	13	-	13	T	1
PDMH01000012.1	238761	238783	A	22	+	22	A	1
PDMH01000012.1	238793	238828	A	35	+	35	A	1
PDMH01000012.1	241908	241931	A	23	+	23	A	1
PDMH01000012.1	241963	241999	A	36	+	36	A	1
PDMH01000012.1	246063	246077	A	14	-	14	T	1
PDMH01000012.1	247177	247191	A	14	+	14	A	1
PDMH01000012.1	248931	248946	A	15	+	15	A	1
PDMH01000012.1	250121	250133	A	12	+	12	A	1
PDMH01000012.1	253930	253947	A	17	+	17	A	1
PDMH01000012.1	256175	256189	A	14	+	14	A	1
PDMH01000012.1	256197	256223	A	26	+	26	A	1
PDMH01000012.1	258045	258061	A	16	-	16	T	1
PDMH01000012.1	262534	262547	A	13	+	13	A	1
PDMH01000012.1	274071	274085	A	14	+	14	A	1
PDMH01000012.1	277951	277984	A	33	-	33	T	1
PDMH01000012.1	277986	278010	A	24	-	24	T	1
PDMH01000012.1	278155	278167	A	12	+	12	A	1
PDMH01000012.1	286116	286131	A	15	+	15	A	1
PDMH01000012.1	287995	288014	A	19	+	19	A	1
PDMH01000012.1	288018	288059	A	41	+	41	A	1
PDMH01000012.1	288909	288923	A	14	+	14	A	1
PDMH01000012.1	290161	290181	A	20	+	20	A	1
PDMH01000012.1	290189	290201	C	12	-	12	G	1
PDMH01000012.1	310126	310143	A	17	+	17	A	1
PDMH01000012.1	310607	310623	A	16	+	16	A	1
PDMH01000012.1	312769	312785	A	16	-	16	T	1
PDMH01000012.1	313918	313937	A	19	+	19	A	1
PDMH01000012.1	313975	314016	A	41	+	41	A	1
PDMH01000012.1	324940	324978	A	38	+	38	A	1
PDMH01000012.1	325006	325018	A	12	+	12	A	1
PDMH01000012.1	326188	326203	A	15	-	15	T	1
PDMH01000012.1	328805	328817	A	12	-	12	T	1
PDMH01000012.1	347630	347644	A	14	-	14	T	1
PDMH01000012.1	371195	371207	A	12	+	12	A	1
PDMH01000012.1	372718	372750	A	32	-	32	T	1
PDMH01000012.1	372760	372780	A	20	-	20	T	1
PDMH01000012.1	379010	379023	A	13	-	13	T	1
PDMH01000012.1	392989	393002	A	13	+	13	A	1
PDMH01000012.1	397978	397996	A	18	+	18	A	1
PDMH01000012.1	401729	401754	A	25	-	25	T	1
PDMH01000012.1	403079	403096	A	17	+	17	A	1
PDMH01000012.1	412999	413011	A	12	-	12	T	1
PDMH01000012.1	413976	413988	A	12	+	12	A	1
PDMH01000012.1	423354	423383	A	29	-	29	T	1
PDMH01000012.1	423419	423434	A	15	-	15	T	1
PDMH01000012.1	457841	457856	A	15	+	15	A	1
PDMH01000012.1	458585	458597	A	12	-	12	T	1
PDMH01000012.1	460683	460700	A	17	+	17	A	1
PDMH01000012.1	462257	462270	A	13	+	13	A	1
PDMH01000012.1	463701	463717	A	16	-	16	T	1
PDMH01000012.1	463809	463829	A	20	-	20	T	1
PDMH01000012.1	473938	473951	A	13	+	13	A	1
PDMH01000012.1	486007	486025	A	18	-	18	T	1
PDMH01000012.1	491421	491441	C	20	-	20	G	1
PDMH01000012.1	491899	491911	C	12	+	12	C	1
PDMH01000012.1	495500	495528	A	28	+	28	A	1
PDMH01000012.1	495609	495650	A	41	+	41	A	1
PDMH01000012.1	507600	507615	A	15	-	15	T	1
PDMH01000012.1	507727	507739	A	12	+	12	A	1
PDMH01000012.1	507940	507952	A	12	+	12	A	1
PDMH01000012.1	508077	508099	A	22	-	22	T	1
PDMH01000012.1	508243	508261	A	18	-	18	T	1
PDMH01000012.1	510375	510388	A	13	-	13	T	1
PDMH01000012.1	511453	511472	A	19	+	19	A	1
PDMH01000012.1	511632	511652	A	20	+	20	A	1
PDMH01000012.1	517170	517189	A	19	-	19	T	1
PDMH01000012.1	517649	517662	A	13	-	13	T	1
PDMH01000012.1	518211	518228	A	17	-	17	T	1
PDMH01000012.1	518969	518982	A	13	+	13	A	1
PDMH01000012.1	523400	523414	A	14	+	14	A	1
PDMH01000012.1	543669	543681	A	12	-	12	T	1
PDMH01000012.1	554564	554581	A	17	-	17	T	1
PDMH01000012.1	570380	570401	C	21	-	21	G	1
PDMH01000012.1	574643	574656	A	13	+	13	A	1
PDMH01000012.1	576980	576992	A	12	+	12	A	1
PDMH01000013.1	172	184	A	12	-	12	T	1
PDMH01000013.1	1013	1029	A	16	+	16	A	1
PDMH01000013.1	8870	8888	A	18	+	18	A	1
PDMH01000013.1	8962	8979	A	17	+	17	A	1
PDMH01000013.1	12394	12410	A	16	+	16	A	1
PDMH01000013.1	32498	32519	A	21	+	21	A	1
PDMH01000013.1	32536	32573	A	37	+	37	A	1
PDMH01000013.1	32759	32772	A	13	-	13	T	1
PDMH01000013.1	34078	34093	A	15	-	15	T	1
PDMH01000013.1	34109	34124	A	15	-	15	T	1
PDMH01000013.1	44011	44024	A	13	+	13	A	1
PDMH01000013.1	48510	48522	A	12	+	12	A	1
PDMH01000013.1	51406	51425	A	19	-	19	T	1
PDMH01000013.1	55557	55574	A	17	+	17	A	1
PDMH01000013.1	61219	61252	A	33	-	33	T	1
PDMH01000013.1	61259	61282	A	23	-	23	T	1
PDMH01000013.1	62148	62161	A	13	-	13	T	1
PDMH01000013.1	70329	70341	A	12	-	12	T	1
PDMH01000013.1	76859	76873	A	14	-	14	T	1
PDMH01000013.1	78865	78880	A	15	-	15	T	1
PDMH01000013.1	80669	80681	A	12	+	12	A	1
PDMH01000013.1	82567	82583	A	16	+	16	A	1
PDMH01000013.1	87538	87552	A	14	-	14	T	1
PDMH01000013.1	90240	90257	A	17	+	17	A	1
PDMH01000013.1	90271	90311	A	40	+	40	A	1
PDMH01000013.1	91233	91246	A	13	-	13	T	1
PDMH01000013.1	99316	99330	A	14	-	14	T	1
PDMH01000013.1	99434	99452	A	18	+	18	A	1
PDMH01000013.1	104714	104728	A	14	+	14	A	1
PDMH01000013.1	109151	109170	A	19	+	19	A	1
PDMH01000013.1	117877	117889	A	12	+	12	A	1
PDMH01000013.1	118174	118186	A	12	+	12	A	1
PDMH01000013.1	118411	118424	A	13	-	13	T	1
PDMH01000013.1	127292	127307	A	15	+	15	A	1
PDMH01000013.1	135772	135784	A	12	+	12	A	1
PDMH01000013.1	141836	141851	A	15	+	15	A	1
PDMH01000013.1	142428	142440	A	12	-	12	T	1
PDMH01000013.1	142708	142720	C	12	+	12	C	1
PDMH01000013.1	142733	142746	C	13	+	13	C	1
PDMH01000013.1	142746	142758	A	12	+	12	A	1
PDMH01000013.1	146054	146069	A	15	-	15	T	1
PDMH01000013.1	146345	146359	A	14	-	14	T	1
PDMH01000013.1	150030	150042	A	12	+	12	A	1
PDMH01000013.1	150050	150062	A	12	+	12	A	1
PDMH01000013.1	152268	152280	A	12	+	12	A	1
PDMH01000013.1	152874	152889	A	15	+	15	A	1
PDMH01000013.1	163413	163425	A	12	+	12	A	1
PDMH01000013.1	165941	165956	A	15	+	15	A	1
PDMH01000013.1	166299	166313	A	14	+	14	A	1
PDMH01000013.1	173291	173306	A	15	-	15	T	1
PDMH01000013.1	178857	178870	A	13	-	13	T	1
PDMH01000013.1	188631	188644	A	13	-	13	T	1
PDMH01000013.1	189291	189305	A	14	-	14	T	1
PDMH01000013.1	190450	190465	A	15	-	15	T	1
PDMH01000013.1	191019	191032	A	13	-	13	T	1
PDMH01000013.1	197413	197426	A	13	-	13	T	1
PDMH01000013.1	198590	198604	A	14	-	14	T	1
PDMH01000013.1	208143	208155	A	12	-	12	T	1
PDMH01000013.1	208639	208654	A	15	-	15	T	1
PDMH01000013.1	210063	210079	A	16	-	16	T	1
PDMH01000013.1	210642	210655	A	13	-	13	T	1
PDMH01000013.1	218693	218715	A	22	+	22	A	1
PDMH01000013.1	220147	220160	A	13	-	13	T	1
PDMH01000013.1	235848	235866	C	18	+	18	C	1
PDMH01000013.1	236000	236018	A	18	-	18	T	1
PDMH01000013.1	243932	243946	A	14	-	14	T	1
PDMH01000013.1	252311	252325	A	14	-	14	T	1
PDMH01000013.1	256918	256952	A	34	-	34	T	1
PDMH01000013.1	259724	259736	A	12	-	12	T	1
PDMH01000013.1	261066	261095	A	29	+	29	A	1
PDMH01000013.1	261115	261156	A	41	+	41	A	1
PDMH01000013.1	262280	262294	A	14	-	14	T	1
PDMH01000013.1	263430	263456	A	26	-	26	T	1
PDMH01000013.1	263466	263483	A	17	-	17	T	1
PDMH01000013.1	264145	264158	A	13	+	13	A	1
PDMH01000013.1	292762	292775	A	13	+	13	A	1
PDMH01000013.1	305763	305780	A	17	+	17	A	1
PDMH01000013.1	305817	305858	A	41	+	41	A	1
PDMH01000013.1	306029	306041	A	12	-	12	T	1
PDMH01000013.1	307372	307391	A	19	+	19	A	1
PDMH01000013.1	311184	311196	A	12	+	12	A	1
PDMH01000013.1	313523	313536	A	13	+	13	A	1
PDMH01000013.1	327526	327540	A	14	+	14	A	1
PDMH01000013.1	327675	327689	A	14	+	14	A	1
PDMH01000013.1	330427	330439	A	12	+	12	A	1
PDMH01000013.1	340362	340376	A	14	+	14	A	1
PDMH01000013.1	340390	340404	A	14	-	14	T	1
PDMH01000013.1	340869	340890	A	21	+	21	A	1
PDMH01000013.1	345345	345358	A	13	+	13	A	1
PDMH01000013.1	346860	346872	A	12	+	12	A	1
PDMH01000013.1	347332	347347	A	15	+	15	A	1
PDMH01000013.1	385989	386001	A	12	+	12	A	1
PDMH01000013.1	389951	389974	A	23	+	23	A	1
PDMH01000013.1	401641	401655	A	14	-	14	T	1
PDMH01000013.1	496308	496323	A	15	+	15	A	1
PDMH01000013.1	497773	497790	A	17	+	17	A	1
PDMH01000013.1	507697	507712	A	15	+	15	A	1
PDMH01000013.1	511961	511975	A	14	+	14	A	1
PDMH01000013.1	513538	513554	A	16	+	16	A	1
PDMH01000013.1	513573	513614	A	41	+	41	A	1
PDMH01000013.1	516648	516661	A	13	+	13	A	1
PDMH01000013.1	519977	519989	A	12	+	12	A	1
PDMH01000013.1	529750	529768	A	18	-	18	T	1
PDMH01000013.1	531418	531430	A	12	+	12	A	1
PDMH01000013.1	532187	532203	A	16	+	16	A	1
PDMH01000013.1	532207	532232	A	25	+	25	A	1
PDMH01000013.1	534483	534497	A	14	+	14	A	1
PDMH01000013.1	549942	549983	A	41	-	41	T	1
PDMH01000013.1	549984	549997	A	13	-	13	T	1
PDMH01000013.1	549998	550014	A	16	-	16	T	1
PDMH01000013.1	550187	550201	A	14	+	14	A	1
PDMH01000013.1	552971	552983	A	12	+	12	A	1
PDMH01000013.1	554165	554181	A	16	+	16	A	1
PDMH01000013.1	554962	554987	A	25	-	25	T	1
PDMH01000013.1	557893	557915	A	22	+	22	A	1
PDMH01000013.1	557925	557958	A	33	+	33	A	1
PDMH01000013.1	561228	561244	A	16	+	16	A	1
PDMH01000013.1	561492	561511	A	19	+	19	A	1
PDMH01000013.1	565946	565969	C	23	+	23	C	1
PDMH01000013.1	567004	567016	A	12	-	12	T	1
PDMH01000013.1	569696	569722	A	26	+	26	A	1
PDMH01000013.1	569952	569964	A	12	-	12	T	1
PDMH01000014.1	5606	5647	A	41	-	41	T	1
PDMH01000014.1	5696	5709	A	13	-	13	T	1
PDMH01000014.1	26741	26769	A	28	+	28	A	1
PDMH01000014.1	26775	26816	A	41	+	41	A	1
PDMH01000014.1	27050	27065	A	15	+	15	A	1
PDMH01000014.1	27137	27156	A	19	+	19	A	1
PDMH01000014.1	38105	38117	A	12	-	12	T	1
PDMH01000014.1	38118	38134	A	16	-	16	T	1
PDMH01000014.1	71103	71115	A	12	-	12	T	1
PDMH01000014.1	75765	75781	A	16	+	16	A	1
PDMH01000014.1	75785	75805	A	20	+	20	A	1
PDMH01000014.1	85676	85691	A	15	+	15	A	1
PDMH01000014.1	85718	85739	A	21	+	21	A	1
PDMH01000014.1	87005	87017	A	12	+	12	A	1
PDMH01000014.1	87019	87033	A	14	+	14	A	1
PDMH01000014.1	87124	87147	A	23	+	23	A	1
PDMH01000014.1	131925	131954	C	29	+	29	C	1
PDMH01000014.1	149898	149914	A	16	-	16	T	1
PDMH01000014.1	150493	150523	A	30	-	30	T	1
PDMH01000014.1	150524	150537	A	13	-	13	T	1
PDMH01000014.1	150557	150576	A	19	-	19	T	1
PDMH01000014.1	152542	152554	A	12	-	12	T	1
PDMH01000014.1	154324	154336	A	12	+	12	A	1
PDMH01000014.1	196203	196217	A	14	+	14	A	1
PDMH01000014.1	196245	196276	A	31	+	31	A	1
PDMH01000014.1	199221	199239	A	18	-	18	T	1
PDMH01000014.1	199375	199393	A	18	-	18	T	1
PDMH01000014.1	201611	201625	A	14	+	14	A	1
PDMH01000014.1	207178	207197	A	19	-	19	T	1
PDMH01000014.1	207728	207742	A	14	+	14	A	1
PDMH01000014.1	207993	208005	A	12	+	12	A	1
PDMH01000014.1	216242	216254	A	12	+	12	A	1
PDMH01000014.1	217067	217080	A	13	+	13	A	1
PDMH01000014.1	217262	217285	A	23	+	23	A	1
PDMH01000014.1	217305	217331	A	26	+	26	A	1
PDMH01000014.1	242126	242140	A	14	+	14	A	1
PDMH01000014.1	244757	244782	C	25	+	25	C	1
PDMH01000014.1	244786	244804	A	18	+	18	A	1
PDMH01000014.1	257801	257823	A	22	+	22	A	1
PDMH01000014.1	257856	257896	A	40	+	40	A	1
PDMH01000014.1	273665	273705	A	40	-	40	T	1
PDMH01000014.1	273712	273732	A	20	-	20	T	1
PDMH01000014.1	274060	274078	A	18	-	18	T	1
PDMH01000014.1	276731	276743	A	12	+	12	A	1
PDMH01000014.1	287845	287858	A	13	+	13	A	1
PDMH01000014.1	298232	298252	A	20	-	20	T	1
PDMH01000014.1	299501	299513	A	12	-	12	T	1
PDMH01000014.1	302172	302189	C	17	+	17	C	1
PDMH01000014.1	310964	310981	A	17	+	17	A	1
PDMH01000014.1	313991	314009	A	18	+	18	A	1
PDMH01000014.1	315215	315228	A	13	+	13	A	1
PDMH01000014.1	332208	332220	A	12	+	12	A	1
PDMH01000014.1	343521	343533	A	12	-	12	T	1
PDMH01000014.1	349744	349760	A	16	+	16	A	1
PDMH01000014.1	350144	350172	A	28	-	28	T	1
PDMH01000014.1	350187	350203	A	16	-	16	T	1
PDMH01000014.1	379884	379898	C	14	+	14	C	1
PDMH01000014.1	379898	379911	A	13	+	13	A	1
PDMH01000014.1	379912	379928	C	16	+	16	C	1
PDMH01000014.1	379928	379941	A	13	+	13	A	1
PDMH01000014.1	379943	379955	A	12	+	12	A	1
PDMH01000014.1	380481	380502	A	21	-	21	T	1
PDMH01000014.1	380506	380527	A	21	-	21	T	1
PDMH01000014.1	390337	390353	A	16	+	16	A	1
PDMH01000014.1	397521	397533	A	12	-	12	T	1
PDMH01000014.1	402734	402749	C	15	+	15	C	1
PDMH01000014.1	403686	403699	A	13	-	13	T	1
PDMH01000014.1	416925	416937	A	12	+	12	A	1
PDMH01000014.1	417447	417462	A	15	+	15	A	1
PDMH01000014.1	417476	417491	A	15	+	15	A	1
PDMH01000014.1	429865	429878	C	13	+	13	C	1
PDMH01000014.1	432119	432133	A	14	-	14	T	1
PDMH01000014.1	436561	436574	A	13	+	13	A	1
PDMH01000014.1	438823	438836	A	13	-	13	T	1
PDMH01000014.1	444844	444857	A	13	-	13	T	1
PDMH01000014.1	445138	445150	A	12	+	12	A	1
PDMH01000014.1	446772	446784	C	12	-	12	G	1
PDMH01000014.1	449438	449473	C	35	+	35	C	1
PDMH01000014.1	451340	451360	A	20	+	20	A	1
PDMH01000014.1	451566	451578	A	12	+	12	A	1
PDMH01000014.1	461580	461593	A	13	+	13	A	1
PDMH01000014.1	471319	471333	A	14	+	14	A	1
PDMH01000014.1	481505	481524	A	19	+	19	A	1
PDMH01000014.1	507907	507920	A	13	+	13	A	1
PDMH01000014.1	513125	513137	A	12	+	12	A	1
PDMH01000014.1	523633	523647	A	14	+	14	A	1
PDMH01000014.1	524265	524277	A	12	+	12	A	1
PDMH01000014.1	526253	526269	A	16	-	16	T	1
PDMH01000014.1	528297	528311	A	14	+	14	A	1
PDMH01000014.1	531014	531026	A	12	-	12	T	1
PDMH01000014.1	533015	533046	A	31	-	31	T	1
PDMH01000014.1	533049	533063	A	14	-	14	T	1
PDMH01000014.1	563958	563999	A	41	-	41	T	1
PDMH01000014.1	564029	564063	A	34	-	34	T	1
PDMH01000015.1	20460	20473	A	13	-	13	T	1
PDMH01000015.1	21423	21436	A	13	+	13	A	1
PDMH01000015.1	36136	36151	A	15	-	15	T	1
PDMH01000015.1	37070	37089	A	19	-	19	T	1
PDMH01000015.1	37103	37115	A	12	-	12	T	1
PDMH01000015.1	82398	82426	A	28	-	28	T	1
PDMH01000015.1	82445	82464	A	19	-	19	T	1
PDMH01000015.1	92240	92255	A	15	-	15	T	1
PDMH01000015.1	92264	92278	A	14	-	14	T	1
PDMH01000015.1	106931	106945	A	14	+	14	A	1
PDMH01000015.1	114165	114183	A	18	-	18	T	1
PDMH01000015.1	127883	127896	A	13	+	13	A	1
PDMH01000015.1	128980	128995	A	15	-	15	T	1
PDMH01000015.1	129664	129681	A	17	+	17	A	1
PDMH01000015.1	144707	144737	A	30	-	30	T	1
PDMH01000015.1	144751	144766	A	15	-	15	T	1
PDMH01000015.1	147975	147989	A	14	-	14	T	1
PDMH01000015.1	148361	148375	A	14	-	14	T	1
PDMH01000015.1	151783	151798	A	15	+	15	A	1
PDMH01000015.1	166160	166201	A	41	+	41	A	1
PDMH01000015.1	170262	170280	A	18	-	18	T	1
PDMH01000015.1	176023	176037	A	14	+	14	A	1
PDMH01000015.1	176419	176433	A	14	+	14	A	1
PDMH01000015.1	176673	176685	A	12	+	12	A	1
PDMH01000015.1	179245	179267	A	22	+	22	A	1
PDMH01000015.1	179275	179316	A	41	+	41	A	1
PDMH01000015.1	193504	193516	A	12	+	12	A	1
PDMH01000015.1	200451	200469	A	18	+	18	A	1
PDMH01000015.1	200594	200611	A	17	+	17	A	1
PDMH01000015.1	208189	208202	A	13	-	13	T	1
PDMH01000015.1	208260	208274	A	14	-	14	T	1
PDMH01000015.1	216435	216453	A	18	+	18	A	1
PDMH01000015.1	216465	216479	A	14	-	14	T	1
PDMH01000015.1	216480	216521	A	41	+	41	A	1
PDMH01000015.1	216533	216545	A	12	-	12	T	1
PDMH01000015.1	219557	219578	A	21	-	21	T	1
PDMH01000015.1	219599	219620	A	21	-	21	T	1
PDMH01000015.1	221955	221979	A	24	-	24	T	1
PDMH01000015.1	229297	229311	A	14	-	14	T	1
PDMH01000015.1	238092	238130	A	38	-	38	T	1
PDMH01000015.1	238179	238199	A	20	-	20	T	1
PDMH01000015.1	251232	251269	A	37	+	37	A	1
PDMH01000015.1	251278	251319	A	41	+	41	A	1
PDMH01000015.1	259824	259836	A	12	-	12	T	1
PDMH01000015.1	273486	273498	A	12	-	12	T	1
PDMH01000015.1	300999	301012	A	13	-	13	T	1
PDMH01000015.1	304828	304860	A	32	+	32	A	1
PDMH01000015.1	306068	306083	A	15	+	15	A	1
PDMH01000015.1	306365	306377	A	12	+	12	A	1
PDMH01000015.1	306723	306736	A	13	-	13	T	1
PDMH01000015.1	328086	328101	A	15	-	15	T	1
PDMH01000015.1	333093	333105	A	12	-	12	T	1
PDMH01000015.1	339921	339936	A	15	+	15	A	1
PDMH01000015.1	399864	399876	A	12	-	12	T	1
PDMH01000015.1	426206	426225	A	19	-	19	T	1
PDMH01000015.1	426658	426672	A	14	-	14	T	1
PDMH01000015.1	428888	428900	A	12	-	12	T	1
PDMH01000015.1	436121	436133	A	12	+	12	A	1
PDMH01000015.1	436565	436578	A	13	-	13	T	1
PDMH01000015.1	478394	478407	A	13	+	13	A	1
PDMH01000015.1	479688	479706	A	18	-	18	T	1
PDMH01000015.1	481595	481613	A	18	-	18	T	1
PDMH01000015.1	495422	495435	A	13	+	13	A	1
PDMH01000015.1	510971	510986	A	15	-	15	T	1
PDMH01000015.1	511844	511859	A	15	-	15	T	1
PDMH01000015.1	514043	514055	A	12	-	12	T	1
PDMH01000016.1	374	387	A	13	+	13	A	1
PDMH01000016.1	1630	1642	A	12	-	12	T	1
PDMH01000016.1	4247	4259	A	12	-	12	T	1
PDMH01000016.1	4405	4419	A	14	+	14	A	1
PDMH01000016.1	9995	10011	A	16	+	16	A	1
PDMH01000016.1	10036	10071	A	35	+	35	A	1
PDMH01000016.1	15780	15805	A	25	-	25	T	1
PDMH01000016.1	15875	15887	A	12	-	12	T	1
PDMH01000016.1	22856	22868	A	12	-	12	T	1
PDMH01000016.1	29143	29159	A	16	-	16	T	1
PDMH01000016.1	34404	34430	C	26	+	26	C	1
PDMH01000016.1	34508	34527	C	19	+	19	C	1
PDMH01000016.1	34531	34550	A	19	+	19	A	1
PDMH01000016.1	37660	37677	A	17	+	17	A	1
PDMH01000016.1	37726	37767	A	41	+	41	A	1
PDMH01000016.1	42844	42862	A	18	+	18	A	1
PDMH01000016.1	42876	42910	A	34	+	34	A	1
PDMH01000016.1	44528	44544	A	16	+	16	A	1
PDMH01000016.1	47449	47462	A	13	+	13	A	1
PDMH01000016.1	47465	47482	A	17	-	17	T	1
PDMH01000016.1	49429	49446	A	17	+	17	A	1
PDMH01000016.1	55780	55794	A	14	-	14	T	1
PDMH01000016.1	75321	75334	A	13	+	13	A	1
PDMH01000016.1	75342	75356	A	14	+	14	A	1
PDMH01000016.1	80698	80711	A	13	+	13	A	1
PDMH01000016.1	81732	81746	A	14	+	14	A	1
PDMH01000016.1	82153	82166	A	13	-	13	T	1
PDMH01000016.1	82211	82223	A	12	-	12	T	1
PDMH01000016.1	82404	82420	A	16	+	16	A	1
PDMH01000016.1	99194	99206	A	12	-	12	T	1
PDMH01000016.1	99288	99305	A	17	-	17	T	1
PDMH01000016.1	100041	100055	A	14	-	14	T	1
PDMH01000016.1	102005	102019	A	14	+	14	A	1
PDMH01000016.1	105345	105362	A	17	-	17	T	1
PDMH01000016.1	139603	139616	A	13	-	13	T	1
PDMH01000016.1	143515	143534	A	19	+	19	A	1
PDMH01000016.1	143541	143575	A	34	+	34	A	1
PDMH01000016.1	144575	144589	A	14	+	14	A	1
PDMH01000016.1	158193	158207	A	14	-	14	T	1
PDMH01000016.1	159021	159054	A	33	-	33	T	1
PDMH01000016.1	159077	159098	A	21	-	21	T	1
PDMH01000016.1	160667	160689	A	22	+	22	A	1
PDMH01000016.1	160706	160743	A	37	+	37	A	1
PDMH01000016.1	161376	161400	A	24	-	24	T	1
PDMH01000016.1	161446	161460	A	14	-	14	T	1
PDMH01000016.1	162348	162362	A	14	+	14	A	1
PDMH01000016.1	165954	165972	A	18	+	18	A	1
PDMH01000016.1	165992	166011	A	19	+	19	A	1
PDMH01000016.1	189419	189435	C	16	-	16	G	1
PDMH01000016.1	210853	210875	A	22	+	22	A	1
PDMH01000016.1	210877	210898	A	21	+	21	A	1
PDMH01000016.1	210899	210930	A	31	+	31	A	1
PDMH01000016.1	218250	218272	A	22	-	22	T	1
PDMH01000016.1	218275	218289	A	14	-	14	T	1
PDMH01000016.1	218454	218468	A	14	+	14	A	1
PDMH01000016.1	224156	224168	A	12	-	12	T	1
PDMH01000016.1	226397	226411	A	14	-	14	T	1
PDMH01000016.1	236657	236669	A	12	+	12	A	1
PDMH01000016.1	243907	243927	C	20	+	20	C	1
PDMH01000016.1	243995	244007	A	12	+	12	A	1
PDMH01000016.1	260567	260579	A	12	+	12	A	1
PDMH01000016.1	262241	262253	A	12	+	12	A	1
PDMH01000016.1	276726	276767	A	41	-	41	T	1
PDMH01000016.1	296023	296035	A	12	+	12	A	1
PDMH01000016.1	302608	302623	A	15	+	15	A	1
PDMH01000016.1	302679	302699	A	20	+	20	A	1
PDMH01000016.1	316824	316841	A	17	+	17	A	1
PDMH01000016.1	318871	318884	A	13	-	13	T	1
PDMH01000016.1	319212	319229	A	17	+	17	A	1
PDMH01000016.1	319909	319925	A	16	+	16	A	1
PDMH01000016.1	321750	321791	A	41	+	41	A	1
PDMH01000016.1	322865	322887	A	22	-	22	T	1
PDMH01000016.1	322889	322908	A	19	-	19	T	1
PDMH01000016.1	329201	329228	A	27	-	27	T	1
PDMH01000016.1	332897	332909	A	12	-	12	T	1
PDMH01000016.1	338843	338855	A	12	+	12	A	1
PDMH01000016.1	340148	340160	A	12	+	12	A	1
PDMH01000016.1	345888	345903	A	15	-	15	T	1
PDMH01000016.1	358185	358202	A	17	+	17	A	1
PDMH01000016.1	358206	358225	A	19	+	19	A	1
PDMH01000016.1	359766	359781	A	15	+	15	A	1
PDMH01000016.1	360915	360927	A	12	-	12	T	1
PDMH01000016.1	363207	363221	A	14	-	14	T	1
PDMH01000016.1	363594	363606	A	12	+	12	A	1
PDMH01000016.1	388005	388023	A	18	-	18	T	1
PDMH01000016.1	388024	388040	A	16	+	16	A	1
PDMH01000016.1	400967	400980	A	13	+	13	A	1
PDMH01000016.1	400983	401001	A	18	+	18	A	1
PDMH01000016.1	401633	401647	A	14	-	14	T	1
PDMH01000016.1	403032	403048	A	16	-	16	T	1
PDMH01000016.1	408741	408759	A	18	-	18	T	1
PDMH01000016.1	425153	425168	A	15	+	15	A	1
PDMH01000016.1	427968	427982	A	14	-	14	T	1
PDMH01000016.1	430088	430103	A	15	-	15	T	1
PDMH01000016.1	445324	445338	A	14	-	14	T	1
PDMH01000016.1	453915	453927	A	12	+	12	A	1
PDMH01000016.1	454371	454394	A	23	+	23	A	1
PDMH01000016.1	454403	454444	A	41	+	41	A	1
PDMH01000016.1	456988	457000	A	12	+	12	A	1
PDMH01000016.1	462652	462664	A	12	-	12	T	1
PDMH01000016.1	464210	464227	A	17	-	17	T	1
PDMH01000016.1	465849	465871	A	22	+	22	A	1
PDMH01000016.1	467696	467717	A	21	+	21	A	1
PDMH01000016.1	467719	467760	C	41	+	41	C	1
PDMH01000016.1	467781	467813	A	32	+	32	A	1
PDMH01000016.1	472919	472939	C	20	+	20	C	1
PDMH01000016.1	479487	479500	A	13	-	13	T	1
PDMH01000016.1	495596	495619	A	23	-	23	T	1
PDMH01000016.1	495620	495633	A	13	-	13	T	1
PDMH01000016.1	495641	495657	A	16	-	16	T	1
PDMH01000016.1	496835	496849	A	14	-	14	T	1
PDMH01000016.1	513830	513871	A	41	-	41	T	1
PDMH01000016.1	513883	513898	A	15	-	15	T	1
PDMH01000016.1	515182	515198	A	16	+	16	A	1
PDMH01000016.1	523298	523322	A	24	-	24	T	1
PDMH01000016.1	523329	523348	A	19	-	19	T	1
PDMH01000016.1	548062	548074	A	12	-	12	T	1
PDMH01000016.1	548075	548110	A	35	-	35	T	1
PDMH01000016.1	548134	548154	A	20	-	20	T	1
PDMH01000016.1	552050	552064	A	14	+	14	A	1
PDMH01000016.1	552185	552204	A	19	-	19	T	1
PDMH01000016.1	557187	557201	A	14	+	14	A	1
PDMH01000016.1	565987	566001	A	14	+	14	A	1
PDMH01000016.1	568414	568431	A	17	+	17	A	1
PDMH01000017.1	9066	9078	A	12	+	12	A	1
PDMH01000017.1	13798	13815	A	17	-	17	T	1
PDMH01000017.1	14158	14176	A	18	-	18	T	1
PDMH01000017.1	16061	16095	A	34	-	34	T	1
PDMH01000017.1	16101	16133	A	32	-	32	T	1
PDMH01000017.1	16576	16600	A	24	-	24	T	1
PDMH01000017.1	25307	25321	A	14	-	14	T	1
PDMH01000017.1	35222	35237	A	15	-	15	T	1
PDMH01000017.1	35861	35877	A	16	+	16	A	1
PDMH01000017.1	35896	35919	A	23	+	23	A	1
PDMH01000017.1	53144	53157	A	13	+	13	A	1
PDMH01000017.1	53704	53718	A	14	+	14	A	1
PDMH01000017.1	63134	63147	A	13	+	13	A	1
PDMH01000017.1	63358	63373	A	15	-	15	T	1
PDMH01000017.1	64977	64992	A	15	-	15	T	1
PDMH01000017.1	65214	65227	A	13	-	13	T	1
PDMH01000017.1	65230	65242	A	12	+	12	A	1
PDMH01000017.1	65376	65388	A	12	-	12	T	1
PDMH01000017.1	66774	66788	A	14	-	14	T	1
PDMH01000017.1	69946	69968	A	22	-	22	T	1
PDMH01000017.1	69989	70006	A	17	-	17	T	1
PDMH01000017.1	70818	70859	A	41	-	41	T	1
PDMH01000017.1	79027	79040	A	13	-	13	T	1
PDMH01000017.1	85679	85699	A	20	-	20	T	1
PDMH01000017.1	85716	85735	A	19	-	19	T	1
PDMH01000017.1	85940	85956	A	16	-	16	T	1
PDMH01000017.1	86133	86149	A	16	+	16	A	1
PDMH01000017.1	86155	86174	A	19	+	19	A	1
PDMH01000017.1	88241	88253	A	12	-	12	T	1
PDMH01000017.1	88865	88880	A	15	+	15	A	1
PDMH01000017.1	89601	89613	A	12	-	12	T	1
PDMH01000017.1	90183	90195	A	12	-	12	T	1
PDMH01000017.1	90559	90572	A	13	-	13	T	1
PDMH01000017.1	93443	93484	A	41	-	41	T	1
PDMH01000017.1	94914	94929	A	15	-	15	T	1
PDMH01000017.1	95400	95418	A	18	+	18	A	1
PDMH01000017.1	95422	95463	A	41	+	41	A	1
PDMH01000017.1	109760	109775	A	15	+	15	A	1
PDMH01000017.1	109803	109819	A	16	+	16	A	1
PDMH01000017.1	117204	117218	A	14	-	14	T	1
PDMH01000017.1	128245	128259	A	14	-	14	T	1
PDMH01000017.1	128772	128799	A	27	+	27	A	1
PDMH01000017.1	128808	128847	A	39	+	39	A	1
PDMH01000017.1	129287	129302	A	15	-	15	T	1
PDMH01000017.1	129414	129427	A	13	+	13	A	1
PDMH01000017.1	129913	129939	A	26	-	26	T	1
PDMH01000017.1	130045	130057	A	12	+	12	A	1
PDMH01000017.1	149082	149097	A	15	-	15	T	1
PDMH01000017.1	149102	149120	A	18	-	18	T	1
PDMH01000017.1	154181	154195	A	14	+	14	A	1
PDMH01000017.1	156591	156607	A	16	+	16	A	1
PDMH01000017.1	158548	158566	A	18	+	18	A	1
PDMH01000017.1	159005	159019	A	14	+	14	A	1
PDMH01000017.1	161199	161213	A	14	-	14	T	1
PDMH01000017.1	200119	200133	A	14	-	14	T	1
PDMH01000017.1	200134	200147	A	13	+	13	A	1
PDMH01000017.1	200431	200443	A	12	-	12	T	1
PDMH01000017.1	201972	202013	A	41	-	41	T	1
PDMH01000017.1	202036	202057	A	21	+	21	A	1
PDMH01000017.1	218589	218602	A	13	+	13	A	1
PDMH01000017.1	219236	219254	A	18	+	18	A	1
PDMH01000017.1	219265	219283	A	18	+	18	A	1
PDMH01000017.1	235746	235762	A	16	+	16	A	1
PDMH01000017.1	235767	235787	A	20	+	20	A	1
PDMH01000017.1	235790	235808	A	18	+	18	A	1
PDMH01000017.1	238019	238032	A	13	+	13	A	1
PDMH01000017.1	247305	247322	A	17	+	17	A	1
PDMH01000017.1	247362	247384	A	22	+	22	A	1
PDMH01000017.1	249020	249040	A	20	+	20	A	1
PDMH01000017.1	258548	258570	A	22	-	22	T	1
PDMH01000017.1	258591	258607	A	16	-	16	T	1
PDMH01000017.1	259104	259116	A	12	+	12	A	1
PDMH01000017.1	260030	260043	A	13	-	13	T	1
PDMH01000017.1	261419	261432	A	13	-	13	T	1
PDMH01000017.1	261539	261562	A	23	+	23	A	1
PDMH01000017.1	262054	262066	C	12	-	12	G	1
PDMH01000017.1	262077	262089	A	12	+	12	A	1
PDMH01000017.1	262242	262254	A	12	+	12	A	1
PDMH01000017.1	264290	264306	A	16	-	16	T	1
PDMH01000017.1	266860	266878	C	18	-	18	G	1
PDMH01000017.1	266880	266921	C	41	-	41	G	1
PDMH01000017.1	267591	267607	A	16	-	16	T	1
PDMH01000017.1	267607	267623	A	16	+	16	A	1
PDMH01000017.1	305594	305608	A	14	-	14	T	1
PDMH01000017.1	307251	307263	A	12	+	12	A	1
PDMH01000017.1	307314	307327	A	13	-	13	T	1
PDMH01000017.1	308727	308739	A	12	+	12	A	1
PDMH01000017.1	309355	309368	A	13	+	13	A	1
PDMH01000017.1	324108	324124	C	16	+	16	C	1
PDMH01000017.1	325249	325265	A	16	+	16	A	1
PDMH01000017.1	325271	325299	A	28	+	28	A	1
PDMH01000017.1	333960	333974	A	14	+	14	A	1
PDMH01000017.1	334543	334557	C	14	-	14	G	1
PDMH01000017.1	338868	338884	A	16	+	16	A	1
PDMH01000017.1	338941	338955	A	14	+	14	A	1
PDMH01000017.1	339581	339594	A	13	+	13	A	1
PDMH01000017.1	339824	339839	A	15	+	15	A	1
PDMH01000017.1	339847	339864	A	17	+	17	A	1
PDMH01000017.1	342952	342964	A	12	+	12	A	1
PDMH01000017.1	343313	343333	A	20	+	20	A	1
PDMH01000017.1	343337	343378	A	41	+	41	A	1
PDMH01000017.1	343637	343656	A	19	+	19	A	1
PDMH01000017.1	343659	343690	A	31	+	31	A	1
PDMH01000017.1	346598	346612	A	14	+	14	A	1
PDMH01000017.1	348091	348110	A	19	+	19	A	1
PDMH01000017.1	361715	361727	A	12	+	12	A	1
PDMH01000017.1	362206	362222	A	16	+	16	A	1
PDMH01000017.1	362239	362261	A	22	+	22	A	1
PDMH01000017.1	365403	365439	A	36	-	36	T	1
PDMH01000017.1	365534	365548	A	14	-	14	T	1
PDMH01000017.1	375941	375959	A	18	+	18	A	1
PDMH01000017.1	394277	394292	A	15	-	15	T	1
PDMH01000017.1	394779	394793	A	14	-	14	T	1
PDMH01000017.1	394838	394867	A	29	+	29	A	1
PDMH01000017.1	394890	394929	A	39	+	39	A	1
PDMH01000017.1	398742	398754	A	12	-	12	T	1
PDMH01000017.1	417533	417549	A	16	-	16	T	1
PDMH01000017.1	420155	420179	A	24	-	24	T	1
PDMH01000017.1	420179	420196	A	17	+	17	A	1
PDMH01000017.1	421476	421490	A	14	-	14	T	1
PDMH01000017.1	461989	462004	C	15	+	15	C	1
PDMH01000017.1	462010	462027	C	17	+	17	C	1
PDMH01000017.1	492410	492426	A	16	-	16	T	1
PDMH01000017.1	496469	496495	A	26	-	26	T	1
PDMH01000017.1	496539	496552	A	13	+	13	A	1
PDMH01000017.1	522508	522520	C	12	-	12	G	1
PDMH01000017.1	537526	537538	A	12	+	12	A	1
PDMH01000017.1	539982	539994	A	12	+	12	A	1
PDMH01000017.1	542795	542812	A	17	+	17	A	1
PDMH01000017.1	552585	552600	A	15	+	15	A	1
PDMH01000017.1	553952	553975	A	23	+	23	A	1
PDMH01000017.1	554490	554503	A	13	+	13	A	1
PDMH01000017.1	555068	555085	A	17	+	17	A	1
PDMH01000017.1	562059	562073	A	14	-	14	T	1
PDMH01000018.1	26731	26744	A	13	+	13	A	1
PDMH01000018.1	51266	51278	A	12	+	12	A	1
PDMH01000018.1	73182	73194	A	12	-	12	T	1
PDMH01000018.1	77761	77773	A	12	+	12	A	1
PDMH01000018.1	83073	83085	A	12	+	12	A	1
PDMH01000018.1	83720	83732	A	12	-	12	T	1
PDMH01000018.1	86163	86179	A	16	-	16	T	1
PDMH01000018.1	91229	91246	A	17	+	17	A	1
PDMH01000018.1	91250	91268	A	18	+	18	A	1
PDMH01000018.1	93974	93986	C	12	-	12	G	1
PDMH01000018.1	98040	98064	C	24	+	24	C	1
PDMH01000018.1	99005	99026	A	21	+	21	A	1
PDMH01000018.1	101164	101176	C	12	-	12	G	1
PDMH01000018.1	106369	106396	A	27	-	27	T	1
PDMH01000018.1	106403	106421	A	18	-	18	T	1
PDMH01000018.1	114227	114239	A	12	+	12	A	1
PDMH01000018.1	120102	120124	A	22	-	22	T	1
PDMH01000018.1	127830	127844	A	14	+	14	A	1
PDMH01000018.1	127882	127902	A	20	+	20	A	1
PDMH01000018.1	141834	141847	A	13	-	13	T	1
PDMH01000018.1	159226	159239	A	13	+	13	A	1
PDMH01000018.1	159394	159413	A	19	+	19	A	1
PDMH01000018.1	160362	160374	A	12	+	12	A	1
PDMH01000018.1	161311	161326	A	15	+	15	A	1
PDMH01000018.1	161627	161639	A	12	+	12	A	1
PDMH01000018.1	206284	206296	A	12	-	12	T	1
PDMH01000018.1	211150	211172	A	22	+	22	A	1
PDMH01000018.1	211178	211219	A	41	+	41	A	1
PDMH01000018.1	234029	234041	A	12	+	12	A	1
PDMH01000018.1	234479	234492	A	13	+	13	A	1
PDMH01000018.1	234788	234810	A	22	-	22	T	1
PDMH01000018.1	246062	246077	A	15	+	15	A	1
PDMH01000018.1	249930	249947	A	17	+	17	A	1
PDMH01000018.1	258751	258765	C	14	-	14	G	1
PDMH01000018.1	258783	258795	C	12	-	12	G	1
PDMH01000018.1	309385	309405	A	20	+	20	A	1
PDMH01000018.1	309429	309470	A	41	+	41	A	1
PDMH01000018.1	313995	314008	A	13	+	13	A	1
PDMH01000018.1	326486	326498	A	12	+	12	A	1
PDMH01000018.1	360612	360624	A	12	+	12	A	1
PDMH01000018.1	362727	362754	A	27	-	27	T	1
PDMH01000018.1	362764	362791	A	27	-	27	T	1
PDMH01000018.1	367259	367298	A	39	-	39	T	1
PDMH01000018.1	367309	367325	A	16	-	16	T	1
PDMH01000018.1	367326	367338	A	12	-	12	T	1
PDMH01000018.1	367346	367368	A	22	-	22	T	1
PDMH01000018.1	368519	368534	A	15	-	15	T	1
PDMH01000018.1	376369	376381	A	12	-	12	T	1
PDMH01000018.1	388123	388141	A	18	+	18	A	1
PDMH01000018.1	388154	388175	A	21	+	21	A	1
PDMH01000018.1	390863	390904	A	41	-	41	T	1
PDMH01000018.1	390934	390955	A	21	-	21	T	1
PDMH01000018.1	393517	393529	A	12	-	12	T	1
PDMH01000018.1	394055	394069	A	14	+	14	A	1
PDMH01000018.1	399913	399925	A	12	-	12	T	1
PDMH01000018.1	399997	400010	A	13	+	13	A	1
PDMH01000018.1	401472	401487	A	15	-	15	T	1
PDMH01000018.1	402251	402292	A	41	-	41	T	1
PDMH01000018.1	402307	402324	A	17	-	17	T	1
PDMH01000018.1	405650	405665	C	15	+	15	C	1
PDMH01000018.1	407978	407996	A	18	+	18	A	1
PDMH01000018.1	408889	408929	A	40	-	40	T	1
PDMH01000018.1	409006	409030	A	24	-	24	T	1
PDMH01000018.1	413356	413369	A	13	+	13	A	1
PDMH01000018.1	424607	424620	A	13	+	13	A	1
PDMH01000018.1	427049	427065	A	16	+	16	A	1
PDMH01000018.1	427773	427785	A	12	+	12	A	1
PDMH01000018.1	429823	429842	A	19	-	19	T	1
PDMH01000018.1	447616	447630	A	14	+	14	A	1
PDMH01000018.1	452195	452208	A	13	+	13	A	1
PDMH01000018.1	452536	452549	A	13	-	13	T	1
PDMH01000018.1	467853	467892	A	39	-	39	T	1
PDMH01000018.1	467902	467943	A	41	+	41	A	1
PDMH01000018.1	469573	469587	A	14	+	14	A	1
PDMH01000018.1	474639	474654	A	15	-	15	T	1
PDMH01000018.1	476011	476043	A	32	-	32	T	1
PDMH01000018.1	476053	476077	A	24	-	24	T	1
PDMH01000018.1	483267	483283	A	16	+	16	A	1
PDMH01000018.1	487075	487088	A	13	-	13	T	1
PDMH01000018.1	487460	487501	A	41	-	41	T	1
PDMH01000018.1	492851	492863	A	12	+	12	A	1
PDMH01000018.1	506509	506522	A	13	+	13	A	1
PDMH01000018.1	511809	511825	A	16	+	16	A	1
PDMH01000018.1	516328	516340	A	12	-	12	T	1
PDMH01000018.1	538335	538348	A	13	+	13	A	1
PDMH01000018.1	539559	539571	A	12	+	12	A	1
PDMH01000018.1	556207	556219	A	12	+	12	A	1
PDMH01000019.1	11450	11462	A	12	-	12	T	1
PDMH01000019.1	23035	23049	A	14	-	14	T	1
PDMH01000019.1	23435	23457	A	22	-	22	T	1
PDMH01000019.1	23521	23548	A	27	-	27	T	1
PDMH01000019.1	33029	33050	A	21	+	21	A	1
PDMH01000019.1	46462	46474	A	12	-	12	T	1
PDMH01000019.1	48765	48777	A	12	-	12	T	1
PDMH01000019.1	48832	48847	A	15	-	15	T	1
PDMH01000019.1	60746	60758	A	12	+	12	A	1
PDMH01000019.1	63134	63146	A	12	+	12	A	1
PDMH01000019.1	73691	73705	A	14	-	14	T	1
PDMH01000019.1	77799	77811	A	12	-	12	T	1
PDMH01000019.1	79141	79153	A	12	+	12	A	1
PDMH01000019.1	90696	90710	A	14	+	14	A	1
PDMH01000019.1	95586	95616	A	30	+	30	A	1
PDMH01000019.1	95618	95659	A	41	+	41	A	1
PDMH01000019.1	110703	110718	A	15	-	15	T	1
PDMH01000019.1	111050	111066	A	16	+	16	A	1
PDMH01000019.1	121366	121378	A	12	-	12	T	1
PDMH01000019.1	123669	123682	A	13	+	13	A	1
PDMH01000019.1	124977	124989	A	12	-	12	T	1
PDMH01000019.1	155893	155933	A	40	-	40	T	1
PDMH01000019.1	155939	155959	A	20	-	20	T	1
PDMH01000019.1	177967	177987	A	20	+	20	A	1
PDMH01000019.1	178807	178822	A	15	-	15	T	1
PDMH01000019.1	184774	184788	A	14	+	14	A	1
PDMH01000019.1	189760	189776	A	16	-	16	T	1
PDMH01000019.1	197313	197354	A	41	-	41	T	1
PDMH01000019.1	197360	197383	A	23	-	23	T	1
PDMH01000019.1	197913	197943	A	30	+	30	A	1
PDMH01000019.1	197948	197989	A	41	+	41	A	1
PDMH01000019.1	210171	210203	A	32	-	32	T	1
PDMH01000019.1	210244	210285	A	41	-	41	T	1
PDMH01000019.1	212975	212990	A	15	-	15	T	1
PDMH01000019.1	217818	217832	C	14	-	14	G	1
PDMH01000019.1	265350	265362	A	12	-	12	T	1
PDMH01000019.1	271874	271886	A	12	+	12	A	1
PDMH01000019.1	286588	286602	A	14	+	14	A	1
PDMH01000019.1	288028	288040	A	12	-	12	T	1
PDMH01000019.1	291297	291316	A	19	+	19	A	1
PDMH01000019.1	291339	291365	A	26	+	26	A	1
PDMH01000019.1	292483	292495	A	12	-	12	T	1
PDMH01000019.1	301747	301766	A	19	+	19	A	1
PDMH01000019.1	301772	301801	A	29	+	29	A	1
PDMH01000019.1	302281	302301	A	20	+	20	A	1
PDMH01000019.1	302967	302979	A	12	-	12	T	1
PDMH01000019.1	303411	303426	A	15	+	15	A	1
PDMH01000019.1	337171	337191	A	20	+	20	A	1
PDMH01000019.1	338105	338117	A	12	-	12	T	1
PDMH01000019.1	338129	338145	A	16	-	16	T	1
PDMH01000019.1	342555	342569	A	14	+	14	A	1
PDMH01000019.1	354368	354383	A	15	-	15	T	1
PDMH01000019.1	354383	354409	A	26	+	26	A	1
PDMH01000019.1	358372	358393	A	21	+	21	A	1
PDMH01000019.1	364825	364838	A	13	+	13	A	1
PDMH01000019.1	364912	364931	A	19	+	19	A	1
PDMH01000019.1	404532	404573	A	41	+	41	A	1
PDMH01000019.1	404604	404645	A	41	+	41	A	1
PDMH01000019.1	406371	406393	A	22	+	22	A	1
PDMH01000019.1	406457	406498	A	41	+	41	A	1
PDMH01000019.1	417616	417630	A	14	+	14	A	1
PDMH01000019.1	436983	436998	A	15	+	15	A	1
PDMH01000019.1	439629	439643	A	14	+	14	A	1
PDMH01000019.1	439672	439686	A	14	+	14	A	1
PDMH01000019.1	485764	485779	A	15	+	15	A	1
PDMH01000019.1	485892	485915	A	23	+	23	A	1
PDMH01000019.1	531544	531556	A	12	-	12	T	1
PDMH01000020.1	11168	11188	A	20	+	20	A	1
PDMH01000020.1	11309	11332	A	23	+	23	A	1
PDMH01000020.1	15457	15472	A	15	+	15	A	1
PDMH01000020.1	15568	15585	A	17	+	17	A	1
PDMH01000020.1	20573	20585	A	12	-	12	T	1
PDMH01000020.1	24367	24380	A	13	-	13	T	1
PDMH01000020.1	24691	24704	A	13	-	13	T	1
PDMH01000020.1	26287	26312	A	25	+	25	A	1
PDMH01000020.1	26325	26343	A	18	+	18	A	1
PDMH01000020.1	46624	46639	A	15	+	15	A	1
PDMH01000020.1	46792	46833	A	41	+	41	A	1
PDMH01000020.1	71352	71364	A	12	-	12	T	1
PDMH01000020.1	73689	73702	A	13	-	13	T	1
PDMH01000020.1	74091	74105	A	14	-	14	T	1
PDMH01000020.1	74261	74273	A	12	-	12	T	1
PDMH01000020.1	74287	74302	A	15	-	15	T	1
PDMH01000020.1	76332	76344	A	12	-	12	T	1
PDMH01000020.1	80222	80234	A	12	-	12	T	1
PDMH01000020.1	83877	83893	A	16	-	16	T	1
PDMH01000020.1	110504	110517	A	13	-	13	T	1
PDMH01000020.1	134705	134717	A	12	+	12	A	1
PDMH01000020.1	136613	136626	A	13	-	13	T	1
PDMH01000020.1	138184	138198	A	14	+	14	A	1
PDMH01000020.1	145115	145127	A	12	+	12	A	1
PDMH01000020.1	150418	150438	A	20	+	20	A	1
PDMH01000020.1	156296	156321	A	25	-	25	T	1
PDMH01000020.1	166832	166844	A	12	+	12	A	1
PDMH01000020.1	169962	169983	C	21	+	21	C	1
PDMH01000020.1	203663	203677	A	14	+	14	A	1
PDMH01000020.1	206077	206090	A	13	+	13	A	1
PDMH01000020.1	207707	207728	A	21	+	21	A	1
PDMH01000020.1	207732	207766	A	34	+	34	A	1
PDMH01000020.1	223816	223837	A	21	+	21	A	1
PDMH01000020.1	223877	223918	A	41	+	41	A	1
PDMH01000020.1	231339	231351	A	12	-	12	T	1
PDMH01000020.1	268629	268641	A	12	-	12	T	1
PDMH01000020.1	277078	277094	A	16	+	16	A	1
PDMH01000020.1	278217	278238	A	21	-	21	T	1
PDMH01000020.1	278258	278274	A	16	-	16	T	1
PDMH01000020.1	280156	280169	A	13	-	13	T	1
PDMH01000020.1	296809	296824	A	15	+	15	A	1
PDMH01000020.1	296840	296857	A	17	+	17	A	1
PDMH01000020.1	296938	296950	A	12	+	12	A	1
PDMH01000020.1	297853	297870	A	17	+	17	A	1
PDMH01000020.1	299019	299032	A	13	-	13	T	1
PDMH01000020.1	299217	299246	A	29	-	29	T	1
PDMH01000020.1	299257	299270	A	13	-	13	T	1
PDMH01000020.1	299379	299393	A	14	+	14	A	1
PDMH01000020.1	305313	305325	A	12	+	12	A	1
PDMH01000020.1	309935	309956	C	21	+	21	C	1
PDMH01000020.1	311932	311949	A	17	+	17	A	1
PDMH01000020.1	311956	311991	A	35	+	35	A	1
PDMH01000020.1	313468	313485	A	17	-	17	T	1
PDMH01000020.1	315663	315683	A	20	+	20	A	1
PDMH01000020.1	326174	326189	A	15	+	15	A	1
PDMH01000020.1	330584	330598	A	14	-	14	T	1
PDMH01000020.1	331421	331434	A	13	+	13	A	1
PDMH01000020.1	332642	332658	A	16	+	16	A	1
PDMH01000020.1	337765	337777	A	12	-	12	T	1
PDMH01000020.1	338772	338784	A	12	+	12	A	1
PDMH01000020.1	340883	340900	A	17	+	17	A	1
PDMH01000020.1	340906	340947	A	41	+	41	A	1
PDMH01000020.1	350466	350478	A	12	-	12	T	1
PDMH01000020.1	359728	359745	A	17	+	17	A	1
PDMH01000020.1	359751	359771	A	20	+	20	A	1
PDMH01000020.1	365165	365177	A	12	+	12	A	1
PDMH01000020.1	367753	367769	A	16	+	16	A	1
PDMH01000020.1	368580	368605	A	25	+	25	A	1
PDMH01000020.1	368625	368666	A	41	+	41	A	1
PDMH01000020.1	370877	370889	C	12	-	12	G	1
PDMH01000020.1	374496	374511	A	15	-	15	T	1
PDMH01000020.1	376445	376459	A	14	+	14	A	1
PDMH01000020.1	378157	378169	A	12	+	12	A	1
PDMH01000020.1	378927	378940	A	13	+	13	A	1
PDMH01000020.1	378940	378954	C	14	-	14	G	1
PDMH01000020.1	381682	381695	A	13	+	13	A	1
PDMH01000020.1	382249	382261	A	12	+	12	A	1
PDMH01000020.1	414884	414897	C	13	+	13	C	1
PDMH01000020.1	420221	420238	A	17	-	17	T	1
PDMH01000020.1	421306	421319	A	13	-	13	T	1
PDMH01000020.1	429318	429337	A	19	-	19	T	1
PDMH01000020.1	436830	436844	A	14	+	14	A	1
PDMH01000020.1	439288	439305	A	17	-	17	T	1
PDMH01000020.1	441419	441435	A	16	-	16	T	1
PDMH01000020.1	445407	445422	A	15	+	15	A	1
PDMH01000020.1	450790	450803	A	13	-	13	T	1
PDMH01000020.1	452302	452314	C	12	-	12	G	1
PDMH01000020.1	464675	464688	A	13	-	13	T	1
PDMH01000020.1	472526	472538	A	12	-	12	T	1
PDMH01000020.1	481923	481942	A	19	-	19	T	1
PDMH01000020.1	493092	493106	A	14	+	14	A	1
PDMH01000020.1	494024	494041	A	17	-	17	T	1
PDMH01000020.1	508691	508717	A	26	-	26	T	1
PDMH01000020.1	520027	520039	A	12	+	12	A	1
PDMH01000020.1	530795	530811	A	16	-	16	T	1
PDMH01000020.1	532574	532589	A	15	-	15	T	1
PDMH01000020.1	535801	535842	A	41	-	41	T	1
PDMH01000020.1	535848	535865	A	17	-	17	T	1
PDMH01000020.1	535872	535888	A	16	-	16	T	1
PDMH01000020.1	536315	536343	A	28	-	28	T	1
PDMH01000020.1	536368	536389	A	21	-	21	T	1
PDMH01000020.1	539149	539161	A	12	+	12	A	1
PDMH01000021.1	4822	4835	A	13	+	13	A	1
PDMH01000021.1	14140	14157	A	17	+	17	A	1
PDMH01000021.1	15857	15872	A	15	+	15	A	1
PDMH01000021.1	25164	25180	A	16	-	16	T	1
PDMH01000021.1	25228	25243	A	15	-	15	T	1
PDMH01000021.1	40607	40624	A	17	+	17	A	1
PDMH01000021.1	40870	40883	A	13	-	13	T	1
PDMH01000021.1	51081	51093	A	12	+	12	A	1
PDMH01000021.1	57401	57413	A	12	+	12	A	1
PDMH01000021.1	57996	58009	A	13	+	13	A	1
PDMH01000021.1	62004	62020	C	16	+	16	C	1
PDMH01000021.1	69745	69759	A	14	-	14	T	1
PDMH01000021.1	69792	69804	A	12	-	12	T	1
PDMH01000021.1	70538	70551	A	13	-	13	T	1
PDMH01000021.1	90422	90434	A	12	-	12	T	1
[truncated: 326,189 more rows]
