# Supplementary material for: Genome-wide characterization of simple sequence repeats in Palmae genomes
Source: Genes Genomics. 2020 Apr 3;42(5):597–608. doi: 10.1007/s13258-020-00924-w (PMC7181556; doi:10.1007/s13258-020-00924-w)
Supplement: Supplementary file 3 — Supplementary material 3 (bed 2746 KB) [file 13258_2020_924_MOESM3_ESM.bed]

JRVM01000001.1	3316	3329	A	13	-	13	T	1
JRVM01000002.1	16468	16481	A	13	-	13	T	1
JRVM01000005.1	10002	10014	A	12	-	12	T	1
JRVM01000009.1	1424	1436	A	12	+	12	A	1
JRVM01000011.1	3177	3189	A	12	+	12	A	1
JRVM01000011.1	3199	3212	A	13	+	13	A	1
JRVM01000011.1	6208	6220	A	12	+	12	A	1
JRVM01000011.1	9773	9785	A	12	-	12	T	1
JRVM01000011.1	14013	14028	A	15	+	15	A	1
JRVM01000011.1	25769	25782	A	13	+	13	A	1
JRVM01000014.1	976	990	A	14	-	14	T	1
JRVM01000016.1	20990	21003	A	13	+	13	A	1
JRVM01000020.1	21736	21748	A	12	-	12	T	1
JRVM01000020.1	21782	21795	A	13	-	13	T	1
JRVM01000021.1	4434	4446	A	12	-	12	T	1
JRVM01000021.1	9018	9030	A	12	-	12	T	1
JRVM01000022.1	15732	15744	A	12	-	12	T	1
JRVM01000023.1	6478	6496	A	18	+	18	A	1
JRVM01000024.1	12153	12165	A	12	-	12	T	1
JRVM01000024.1	21094	21107	A	13	-	13	T	1
JRVM01000025.1	116	130	A	14	+	14	A	1
JRVM01000025.1	1623	1635	A	12	-	12	T	1
JRVM01000025.1	4678	4693	A	15	-	15	T	1
JRVM01000025.1	5004	5018	A	14	+	14	A	1
JRVM01000025.1	5439	5451	A	12	-	12	T	1
JRVM01000025.1	8935	8947	A	12	+	12	A	1
JRVM01000025.1	13816	13828	A	12	-	12	T	1
JRVM01000029.1	15011	15023	A	12	-	12	T	1
JRVM01000030.1	4537	4549	A	12	-	12	T	1
JRVM01000031.1	5396	5408	A	12	+	12	A	1
JRVM01000032.1	7148	7160	A	12	+	12	A	1
JRVM01000035.1	752	769	A	17	+	17	A	1
JRVM01000035.1	873	886	A	13	-	13	T	1
JRVM01000035.1	1017	1029	A	12	-	12	T	1
JRVM01000035.1	1189	1202	A	13	-	13	T	1
JRVM01000035.1	9129	9141	A	12	+	12	A	1
JRVM01000035.1	10652	10665	A	13	-	13	T	1
JRVM01000036.1	17766	17778	A	12	-	12	T	1
JRVM01000038.1	5710	5724	A	14	+	14	A	1
JRVM01000038.1	11367	11384	A	17	+	17	A	1
JRVM01000043.1	15642	15656	A	14	-	14	T	1
JRVM01000043.1	15676	15689	A	13	-	13	T	1
JRVM01000043.1	15830	15843	A	13	+	13	A	1
JRVM01000052.1	8565	8577	A	12	+	12	A	1
JRVM01000058.1	11	23	A	12	-	12	T	1
JRVM01000065.1	8132	8144	A	12	+	12	A	1
JRVM01000072.1	2666	2680	A	14	+	14	A	1
JRVM01000079.1	7106	7118	A	12	-	12	T	1
JRVM01000080.1	2172	2185	A	13	-	13	T	1
JRVM01000080.1	3261	3273	A	12	-	12	T	1
JRVM01000082.1	14701	14713	A	12	-	12	T	1
JRVM01000083.1	31	43	A	12	-	12	T	1
JRVM01000083.1	6642	6656	A	14	+	14	A	1
JRVM01000083.1	11013	11029	A	16	+	16	A	1
JRVM01000083.1	11512	11526	A	14	-	14	T	1
JRVM01000083.1	12385	12397	A	12	-	12	T	1
JRVM01000083.1	13920	13932	A	12	+	12	A	1
JRVM01000083.1	15233	15246	A	13	+	13	A	1
JRVM01000083.1	15248	15261	A	13	+	13	A	1
JRVM01000084.1	31	43	A	12	-	12	T	1
JRVM01000084.1	6642	6656	A	14	+	14	A	1
JRVM01000084.1	11013	11029	A	16	+	16	A	1
JRVM01000084.1	12372	12384	A	12	-	12	T	1
JRVM01000084.1	13907	13919	A	12	+	12	A	1
JRVM01000084.1	15220	15233	A	13	+	13	A	1
JRVM01000084.1	15235	15248	A	13	+	13	A	1
JRVM01000085.1	8448	8460	A	12	-	12	T	1
JRVM01000093.1	2925	2937	A	12	+	12	A	1
JRVM01000094.1	11276	11288	A	12	+	12	A	1
JRVM01000096.1	14462	14475	A	13	-	13	T	1
JRVM01000103.1	468	480	A	12	-	12	T	1
JRVM01000103.1	11984	11997	A	13	-	13	T	1
JRVM01000103.1	13575	13588	A	13	+	13	A	1
JRVM01000106.1	682	701	A	19	+	19	A	1
JRVM01000106.1	1209	1222	A	13	+	13	A	1
JRVM01000106.1	1946	1966	A	20	-	20	T	1
JRVM01000106.1	3525	3541	A	16	+	16	A	1
JRVM01000106.1	6488	6500	A	12	+	12	A	1
JRVM01000111.1	10971	10985	A	14	-	14	T	1
JRVM01000111.1	12013	12025	A	12	+	12	A	1
JRVM01000115.1	4724	4736	A	12	-	12	T	1
JRVM01000116.1	3225	3240	A	15	+	15	A	1
JRVM01000117.1	13106	13118	A	12	-	12	T	1
JRVM01000118.1	14917	14929	A	12	-	12	T	1
JRVM01000122.1	9144	9157	A	13	-	13	T	1
JRVM01000122.1	11512	11524	A	12	+	12	A	1
JRVM01000127.1	6078	6090	A	12	-	12	T	1
JRVM01000130.1	3432	3448	A	16	+	16	A	1
JRVM01000130.1	4136	4149	A	13	+	13	A	1
JRVM01000132.1	1869	1881	A	12	-	12	T	1
JRVM01000133.1	0	12	A	12	-	12	T	1
JRVM01000133.1	6582	6599	A	17	+	17	A	1
JRVM01000133.1	13371	13386	A	15	+	15	A	1
JRVM01000138.1	13682	13695	A	13	+	13	A	1
JRVM01000141.1	11570	11583	A	13	-	13	T	1
JRVM01000142.1	3124	3138	A	14	-	14	T	1
JRVM01000142.1	3803	3815	A	12	-	12	T	1
JRVM01000142.1	8382	8396	A	14	+	14	A	1
JRVM01000145.1	175	187	A	12	-	12	T	1
JRVM01000146.1	7801	7814	A	13	-	13	T	1
JRVM01000147.1	7538	7550	A	12	-	12	T	1
JRVM01000149.1	11083	11095	A	12	-	12	T	1
JRVM01000151.1	3740	3754	A	14	+	14	A	1
JRVM01000152.1	10319	10332	A	13	+	13	A	1
JRVM01000154.1	1798	1811	A	13	+	13	A	1
JRVM01000154.1	14419	14449	A	30	-	30	T	1
JRVM01000162.1	4758	4770	A	12	+	12	A	1
JRVM01000163.1	9938	9951	A	13	+	13	A	1
JRVM01000164.1	2685	2699	A	14	-	14	T	1
JRVM01000164.1	5055	5072	A	17	-	17	T	1
JRVM01000164.1	6031	6047	A	16	-	16	T	1
JRVM01000170.1	13673	13685	A	12	-	12	T	1
JRVM01000174.1	6662	6677	A	15	+	15	A	1
JRVM01000181.1	348	361	A	13	-	13	T	1
JRVM01000188.1	7079	7091	A	12	+	12	A	1
JRVM01000193.1	0	12	A	12	-	12	T	1
JRVM01000193.1	4159	4171	A	12	-	12	T	1
JRVM01000193.1	13544	13565	A	21	+	21	A	1
JRVM01000201.1	11039	11052	A	13	+	13	A	1
JRVM01000213.1	10294	10308	A	14	-	14	T	1
JRVM01000215.1	1363	1378	A	15	-	15	T	1
JRVM01000216.1	2379	2391	A	12	-	12	T	1
JRVM01000219.1	8183	8196	A	13	-	13	T	1
JRVM01000219.1	12840	12852	A	12	+	12	A	1
JRVM01000221.1	7631	7645	A	14	+	14	A	1
JRVM01000234.1	2128	2143	A	15	+	15	A	1
JRVM01000234.1	5550	5562	A	12	-	12	T	1
JRVM01000238.1	4010	4027	A	17	-	17	T	1
JRVM01000249.1	2773	2787	A	14	-	14	T	1
JRVM01000249.1	12461	12475	A	14	-	14	T	1
JRVM01000252.1	6050	6062	A	12	-	12	T	1
JRVM01000252.1	12265	12278	A	13	-	13	T	1
JRVM01000252.1	12315	12327	A	12	-	12	T	1
JRVM01000262.1	10884	10896	A	12	-	12	T	1
JRVM01000267.1	12189	12201	A	12	+	12	A	1
JRVM01000275.1	1557	1571	A	14	+	14	A	1
JRVM01000277.1	1833	1846	A	13	+	13	A	1
JRVM01000278.1	2487	2499	A	12	+	12	A	1
JRVM01000282.1	4692	4704	A	12	+	12	A	1
JRVM01000282.1	6301	6316	A	15	-	15	T	1
JRVM01000291.1	12480	12494	A	14	-	14	T	1
JRVM01000300.1	6507	6525	A	18	+	18	A	1
JRVM01000300.1	7021	7038	A	17	-	17	T	1
JRVM01000300.1	12057	12071	A	14	-	14	T	1
JRVM01000302.1	3829	3841	A	12	-	12	T	1
JRVM01000302.1	6324	6336	A	12	-	12	T	1
JRVM01000309.1	7555	7569	A	14	-	14	T	1
JRVM01000314.1	68	80	A	12	-	12	T	1
JRVM01000320.1	1712	1724	A	12	-	12	T	1
JRVM01000321.1	10777	10789	A	12	+	12	A	1
JRVM01000323.1	11726	11740	A	14	+	14	A	1
JRVM01000326.1	2104	2118	A	14	-	14	T	1
JRVM01000327.1	4274	4286	A	12	+	12	A	1
JRVM01000332.1	7616	7628	A	12	+	12	A	1
JRVM01000333.1	2798	2813	A	15	-	15	T	1
JRVM01000339.1	537	553	A	16	-	16	T	1
JRVM01000339.1	6670	6682	A	12	+	12	A	1
JRVM01000343.1	1399	1411	A	12	+	12	A	1
JRVM01000349.1	439	457	A	18	-	18	T	1
JRVM01000349.1	603	616	A	13	+	13	A	1
JRVM01000349.1	7180	7192	A	12	-	12	T	1
JRVM01000350.1	12260	12273	A	13	+	13	A	1
JRVM01000354.1	4314	4326	A	12	-	12	T	1
JRVM01000354.1	5620	5641	A	21	-	21	T	1
JRVM01000354.1	5843	5856	A	13	+	13	A	1
JRVM01000366.1	4015	4029	A	14	-	14	T	1
JRVM01000379.1	1517	1533	A	16	-	16	T	1
JRVM01000379.1	3825	3844	A	19	+	19	A	1
JRVM01000379.1	6531	6548	A	17	+	17	A	1
JRVM01000379.1	12158	12171	A	13	+	13	A	1
JRVM01000384.1	601	616	A	15	+	15	A	1
JRVM01000406.1	971	983	A	12	-	12	T	1
JRVM01000406.1	1241	1257	A	16	-	16	T	1
JRVM01000406.1	1280	1295	A	15	-	15	T	1
JRVM01000406.1	2763	2775	A	12	-	12	T	1
JRVM01000407.1	1474	1488	A	14	-	14	T	1
JRVM01000408.1	8057	8069	A	12	-	12	T	1
JRVM01000410.1	11294	11306	A	12	+	12	A	1
JRVM01000413.1	7613	7625	A	12	-	12	T	1
JRVM01000413.1	10964	10979	A	15	+	15	A	1
JRVM01000414.1	5200	5214	A	14	+	14	A	1
JRVM01000417.1	4605	4617	A	12	+	12	A	1
JRVM01000431.1	5856	5868	A	12	+	12	A	1
JRVM01000447.1	9690	9705	A	15	-	15	T	1
JRVM01000456.1	10834	10847	A	13	+	13	A	1
JRVM01000459.1	4529	4541	A	12	-	12	T	1
JRVM01000461.1	989	1003	A	14	+	14	A	1
JRVM01000461.1	6489	6501	A	12	+	12	A	1
JRVM01000461.1	8890	8903	A	13	+	13	A	1
JRVM01000470.1	6808	6820	A	12	-	12	T	1
JRVM01000471.1	1460	1472	A	12	-	12	T	1
JRVM01000474.1	8241	8254	A	13	+	13	A	1
JRVM01000474.1	8308	8320	A	12	+	12	A	1
JRVM01000480.1	3377	3390	A	13	+	13	A	1
JRVM01000487.1	2853	2866	A	13	+	13	A	1
JRVM01000487.1	2916	2931	A	15	+	15	A	1
JRVM01000487.1	3141	3157	A	16	-	16	T	1
JRVM01000487.1	5431	5443	A	12	+	12	A	1
JRVM01000489.1	3588	3600	A	12	-	12	T	1
JRVM01000489.1	4894	4915	A	21	-	21	T	1
JRVM01000489.1	5117	5130	A	13	+	13	A	1
JRVM01000504.1	416	434	A	18	+	18	A	1
JRVM01000508.1	2954	2966	A	12	+	12	A	1
JRVM01000512.1	4512	4524	A	12	+	12	A	1
JRVM01000513.1	2447	2463	A	16	-	16	T	1
JRVM01000513.1	10922	10934	A	12	-	12	T	1
JRVM01000517.1	2621	2633	A	12	+	12	A	1
JRVM01000519.1	4439	4453	A	14	-	14	T	1
JRVM01000521.1	7182	7194	A	12	+	12	A	1
JRVM01000524.1	9464	9476	A	12	-	12	T	1
JRVM01000526.1	6078	6099	A	21	+	21	A	1
JRVM01000531.1	4116	4128	A	12	-	12	T	1
JRVM01000537.1	6029	6042	A	13	+	13	A	1
JRVM01000538.1	392	404	A	12	+	12	A	1
JRVM01000546.1	9264	9276	A	12	-	12	T	1
JRVM01000546.1	10286	10300	A	14	+	14	A	1
JRVM01000549.1	10231	10248	A	17	-	17	T	1
JRVM01000556.1	5625	5638	A	13	+	13	A	1
JRVM01000558.1	967	980	A	13	-	13	T	1
JRVM01000558.1	2810	2826	A	16	+	16	A	1
JRVM01000558.1	9603	9618	A	15	+	15	A	1
JRVM01000564.1	8265	8278	A	13	-	13	T	1
JRVM01000569.1	5205	5217	A	12	+	12	A	1
JRVM01000570.1	6634	6648	A	14	-	14	T	1
JRVM01000570.1	11174	11186	A	12	+	12	A	1
JRVM01000571.1	1353	1366	A	13	-	13	T	1
JRVM01000571.1	3497	3512	A	15	-	15	T	1
JRVM01000578.1	6101	6114	A	13	+	13	A	1
JRVM01000578.1	10354	10366	A	12	-	12	T	1
JRVM01000578.1	10848	10860	A	12	+	12	A	1
JRVM01000587.1	398	415	A	17	-	17	T	1
JRVM01000587.1	3771	3784	A	13	+	13	A	1
JRVM01000590.1	7837	7852	A	15	-	15	T	1
JRVM01000593.1	261	273	A	12	-	12	T	1
JRVM01000598.1	5792	5804	A	12	+	12	A	1
JRVM01000598.1	7513	7526	A	13	-	13	T	1
JRVM01000602.1	11061	11073	C	12	-	12	G	1
JRVM01000610.1	6492	6506	A	14	-	14	T	1
JRVM01000614.1	4823	4836	A	13	+	13	A	1
JRVM01000614.1	4954	4966	A	12	+	12	A	1
JRVM01000625.1	8858	8870	A	12	-	12	T	1
JRVM01000633.1	3446	3458	A	12	-	12	T	1
JRVM01000633.1	3519	3532	A	13	-	13	T	1
JRVM01000633.1	3877	3889	A	12	-	12	T	1
JRVM01000633.1	7339	7351	A	12	-	12	T	1
JRVM01000637.1	10547	10560	A	13	-	13	T	1
JRVM01000637.1	10600	10614	A	14	-	14	T	1
JRVM01000637.1	10788	10802	A	14	-	14	T	1
JRVM01000645.1	10617	10643	A	26	+	26	A	1
JRVM01000646.1	1209	1230	A	21	-	21	T	1
JRVM01000646.1	1432	1445	A	13	+	13	A	1
JRVM01000647.1	9322	9334	A	12	+	12	A	1
JRVM01000651.1	8084	8096	A	12	+	12	A	1
JRVM01000653.1	3164	3176	A	12	+	12	A	1
JRVM01000658.1	8440	8458	A	18	-	18	T	1
JRVM01000662.1	10845	10857	A	12	+	12	A	1
JRVM01000665.1	7206	7218	A	12	-	12	T	1
JRVM01000668.1	3016	3030	A	14	-	14	T	1
JRVM01000668.1	3063	3079	A	16	-	16	T	1
JRVM01000668.1	6636	6648	A	12	-	12	T	1
JRVM01000668.1	8645	8657	A	12	-	12	T	1
JRVM01000668.1	8730	8743	A	13	-	13	T	1
JRVM01000674.1	5680	5699	A	19	+	19	A	1
JRVM01000674.1	5755	5770	A	15	+	15	A	1
JRVM01000677.1	2712	2729	A	17	-	17	T	1
JRVM01000681.1	334	347	A	13	-	13	T	1
JRVM01000685.1	8204	8216	A	12	-	12	T	1
JRVM01000692.1	1972	1984	A	12	+	12	A	1
JRVM01000703.1	3175	3187	A	12	+	12	A	1
JRVM01000710.1	2310	2322	A	12	+	12	A	1
JRVM01000711.1	10669	10684	A	15	-	15	T	1
JRVM01000716.1	6111	6130	A	19	-	19	T	1
JRVM01000726.1	4642	4654	A	12	+	12	A	1
JRVM01000728.1	2440	2456	A	16	-	16	T	1
JRVM01000728.1	3227	3244	A	17	-	17	T	1
JRVM01000728.1	3751	3778	A	27	-	27	T	1
JRVM01000728.1	4140	4156	A	16	-	16	T	1
JRVM01000728.1	4252	4264	A	12	+	12	A	1
JRVM01000728.1	9463	9476	A	13	-	13	T	1
JRVM01000728.1	10198	10212	A	14	-	14	T	1
JRVM01000731.1	2998	3010	A	12	+	12	A	1
JRVM01000735.1	615	627	A	12	+	12	A	1
JRVM01000735.1	1521	1534	A	13	+	13	A	1
JRVM01000740.1	10575	10587	A	12	+	12	A	1
JRVM01000758.1	4302	4316	A	14	+	14	A	1
JRVM01000758.1	5659	5677	A	18	-	18	T	1
JRVM01000758.1	5704	5717	A	13	+	13	A	1
JRVM01000760.1	2519	2531	A	12	-	12	T	1
JRVM01000761.1	7179	7191	A	12	-	12	T	1
JRVM01000764.1	3493	3505	A	12	+	12	A	1
JRVM01000764.1	4863	4875	A	12	-	12	T	1
JRVM01000766.1	6152	6166	A	14	+	14	A	1
JRVM01000769.1	2547	2559	A	12	-	12	T	1
JRVM01000772.1	1546	1558	A	12	-	12	T	1
JRVM01000778.1	4643	4655	A	12	+	12	A	1
JRVM01000790.1	9832	9845	A	13	-	13	T	1
JRVM01000793.1	7133	7145	A	12	-	12	T	1
JRVM01000797.1	807	819	A	12	-	12	T	1
JRVM01000806.1	0	14	A	14	+	14	A	1
JRVM01000806.1	2606	2618	A	12	+	12	A	1
JRVM01000807.1	9674	9686	A	12	-	12	T	1
JRVM01000816.1	8709	8723	A	14	-	14	T	1
JRVM01000816.1	9998	10012	A	14	+	14	A	1
JRVM01000825.1	1555	1569	A	14	-	14	T	1
JRVM01000825.1	8314	8329	A	15	-	15	T	1
JRVM01000825.1	10373	10390	A	17	-	17	T	1
JRVM01000837.1	342	354	A	12	+	12	A	1
JRVM01000839.1	1497	1509	A	12	-	12	T	1
JRVM01000843.1	3147	3164	A	17	+	17	A	1
JRVM01000844.1	9914	9926	A	12	-	12	T	1
JRVM01000844.1	10335	10348	A	13	+	13	A	1
JRVM01000854.1	3869	3881	A	12	+	12	A	1
JRVM01000860.1	9441	9454	A	13	-	13	T	1
JRVM01000879.1	5988	6007	A	19	+	19	A	1
JRVM01000888.1	5135	5149	A	14	+	14	A	1
JRVM01000896.1	4084	4097	A	13	+	13	A	1
JRVM01000904.1	9317	9344	A	27	-	27	T	1
JRVM01000915.1	8267	8280	A	13	-	13	T	1
JRVM01000934.1	4986	4999	A	13	-	13	T	1
JRVM01000941.1	4905	4917	A	12	+	12	A	1
JRVM01000942.1	9468	9480	A	12	-	12	T	1
JRVM01000972.1	9402	9414	A	12	+	12	A	1
JRVM01000982.1	1787	1799	A	12	-	12	T	1
JRVM01000982.1	4625	4637	A	12	-	12	T	1
JRVM01000982.1	4764	4777	A	13	-	13	T	1
JRVM01000983.1	1456	1473	A	17	+	17	A	1
JRVM01000987.1	1628	1643	A	15	-	15	T	1
JRVM01000987.1	8415	8432	A	17	-	17	T	1
JRVM01001007.1	5968	5982	A	14	+	14	A	1
JRVM01001008.1	487	499	A	12	+	12	A	1
JRVM01001008.1	2250	2264	A	14	+	14	A	1
JRVM01001009.1	966	978	A	12	-	12	T	1
JRVM01001009.1	1260	1273	A	13	-	13	T	1
JRVM01001009.1	5101	5118	A	17	-	17	T	1
JRVM01001018.1	8088	8101	A	13	+	13	A	1
JRVM01001022.1	7451	7464	A	13	+	13	A	1
JRVM01001023.1	7908	7920	A	12	+	12	A	1
JRVM01001029.1	5855	5870	A	15	-	15	T	1
JRVM01001041.1	4026	4040	A	14	-	14	T	1
JRVM01001043.1	5848	5860	A	12	+	12	A	1
JRVM01001043.1	6387	6399	A	12	+	12	A	1
JRVM01001044.1	6284	6296	A	12	+	12	A	1
JRVM01001047.1	262	274	A	12	+	12	A	1
JRVM01001047.1	2374	2387	A	13	-	13	T	1
JRVM01001054.1	8657	8676	A	19	-	19	T	1
JRVM01001055.1	5009	5022	A	13	-	13	T	1
JRVM01001068.1	7247	7260	A	13	-	13	T	1
JRVM01001068.1	7385	7398	A	13	-	13	T	1
JRVM01001071.1	4551	4570	A	19	+	19	A	1
JRVM01001071.1	9183	9195	A	12	-	12	T	1
JRVM01001079.1	8430	8444	A	14	+	14	A	1
JRVM01001087.1	2362	2374	A	12	-	12	T	1
JRVM01001089.1	2538	2555	A	17	-	17	T	1
JRVM01001089.1	5034	5056	A	22	+	22	A	1
JRVM01001094.1	629	641	A	12	+	12	A	1
JRVM01001095.1	1203	1215	A	12	+	12	A	1
JRVM01001095.1	5815	5829	A	14	+	14	A	1
JRVM01001095.1	5899	5911	A	12	+	12	A	1
JRVM01001101.1	783	795	A	12	+	12	A	1
JRVM01001107.1	2073	2087	A	14	+	14	A	1
JRVM01001107.1	6393	6405	A	12	+	12	A	1
JRVM01001107.1	6409	6436	A	27	+	27	A	1
JRVM01001111.1	7644	7656	A	12	-	12	T	1
JRVM01001128.1	3313	3325	A	12	+	12	A	1
JRVM01001131.1	5439	5452	A	13	-	13	T	1
JRVM01001133.1	8488	8502	A	14	+	14	A	1
JRVM01001134.1	4438	4450	A	12	+	12	A	1
JRVM01001134.1	8598	8610	A	12	+	12	A	1
JRVM01001138.1	4185	4197	A	12	-	12	T	1
JRVM01001141.1	6989	7001	A	12	-	12	T	1
JRVM01001158.1	3847	3860	A	13	-	13	T	1
JRVM01001165.1	147	159	A	12	+	12	A	1
JRVM01001166.1	8241	8254	A	13	+	13	A	1
JRVM01001173.1	8985	8997	A	12	-	12	T	1
JRVM01001179.1	5815	5828	A	13	+	13	A	1
JRVM01001179.1	9073	9087	A	14	+	14	A	1
JRVM01001180.1	1064	1076	A	12	+	12	A	1
JRVM01001181.1	7212	7230	A	18	-	18	T	1
JRVM01001181.1	8306	8318	A	12	-	12	T	1
JRVM01001181.1	8344	8357	A	13	-	13	T	1
JRVM01001184.1	2605	2617	A	12	-	12	T	1
JRVM01001185.1	225	237	A	12	+	12	A	1
JRVM01001185.1	1910	1923	A	13	+	13	A	1
JRVM01001185.1	4074	4086	A	12	+	12	A	1
JRVM01001185.1	4674	4686	A	12	+	12	A	1
JRVM01001202.1	2068	2081	A	13	-	13	T	1
JRVM01001204.1	9206	9220	A	14	+	14	A	1
JRVM01001206.1	976	988	A	12	-	12	T	1
JRVM01001206.1	6878	6893	A	15	+	15	A	1
JRVM01001215.1	5962	5981	A	19	-	19	T	1
JRVM01001217.1	4410	4424	A	14	-	14	T	1
JRVM01001219.1	4973	4985	A	12	-	12	T	1
JRVM01001220.1	4772	4785	A	13	+	13	A	1
JRVM01001221.1	5639	5653	A	14	-	14	T	1
JRVM01001224.1	709	723	A	14	-	14	T	1
JRVM01001263.1	3439	3452	A	13	-	13	T	1
JRVM01001265.1	323	335	A	12	+	12	A	1
JRVM01001276.1	3761	3773	A	12	-	12	T	1
JRVM01001276.1	5941	5955	A	14	-	14	T	1
JRVM01001279.1	6454	6469	A	15	-	15	T	1
JRVM01001286.1	9194	9208	A	14	-	14	T	1
JRVM01001289.1	501	515	A	14	-	14	T	1
JRVM01001297.1	9079	9091	A	12	-	12	T	1
JRVM01001299.1	6288	6300	A	12	+	12	A	1
JRVM01001300.1	3435	3449	A	14	-	14	T	1
JRVM01001305.1	539	556	A	17	-	17	T	1
JRVM01001305.1	5099	5114	A	15	-	15	T	1
JRVM01001307.1	533	549	A	16	-	16	T	1
JRVM01001308.1	184	202	A	18	+	18	A	1
JRVM01001308.1	252	270	A	18	+	18	A	1
JRVM01001308.1	1000	1015	A	15	-	15	T	1
JRVM01001311.1	2635	2647	A	12	+	12	A	1
JRVM01001315.1	272	284	A	12	-	12	T	1
JRVM01001317.1	3514	3527	A	13	-	13	T	1
JRVM01001333.1	9271	9283	A	12	+	12	A	1
JRVM01001337.1	7073	7089	A	16	-	16	T	1
JRVM01001348.1	6212	6224	A	12	-	12	T	1
JRVM01001354.1	2514	2526	A	12	-	12	T	1
JRVM01001358.1	1595	1608	A	13	-	13	T	1
JRVM01001361.1	7954	7966	A	12	+	12	A	1
JRVM01001364.1	5165	5177	A	12	+	12	A	1
JRVM01001365.1	3425	3437	A	12	+	12	A	1
JRVM01001367.1	2985	2998	A	13	+	13	A	1
JRVM01001368.1	1106	1121	A	15	+	15	A	1
JRVM01001368.1	2123	2135	A	12	+	12	A	1
JRVM01001373.1	6047	6060	A	13	-	13	T	1
JRVM01001374.1	2339	2351	A	12	-	12	T	1
JRVM01001374.1	2946	2961	A	15	+	15	A	1
JRVM01001374.1	3227	3241	A	14	-	14	T	1
JRVM01001377.1	45	57	A	12	+	12	A	1
JRVM01001381.1	968	980	A	12	+	12	A	1
JRVM01001382.1	8787	8799	A	12	-	12	T	1
JRVM01001392.1	9100	9112	A	12	-	12	T	1
JRVM01001395.1	4282	4295	A	13	+	13	A	1
JRVM01001402.1	3043	3058	A	15	-	15	T	1
JRVM01001404.1	2873	2885	A	12	-	12	T	1
JRVM01001408.1	6298	6310	A	12	+	12	A	1
JRVM01001409.1	4023	4036	A	13	-	13	T	1
JRVM01001412.1	3266	3278	A	12	-	12	T	1
JRVM01001434.1	9175	9188	A	13	-	13	T	1
JRVM01001438.1	330	342	A	12	+	12	A	1
JRVM01001440.1	5553	5570	A	17	+	17	A	1
JRVM01001454.1	4971	4995	A	24	-	24	T	1
JRVM01001454.1	5020	5035	A	15	-	15	T	1
JRVM01001454.1	7075	7091	A	16	-	16	T	1
JRVM01001459.1	8810	8822	A	12	+	12	A	1
JRVM01001478.1	7745	7758	A	13	-	13	T	1
JRVM01001491.1	2889	2902	A	13	-	13	T	1
JRVM01001495.1	7540	7553	A	13	-	13	T	1
JRVM01001499.1	8916	8928	A	12	+	12	A	1
JRVM01001503.1	1327	1339	C	12	+	12	C	1
JRVM01001503.1	8477	8489	A	12	-	12	T	1
JRVM01001503.1	8600	8612	A	12	-	12	T	1
JRVM01001516.1	8146	8158	A	12	-	12	T	1
JRVM01001521.1	6864	6877	A	13	-	13	T	1
JRVM01001522.1	1892	1904	A	12	+	12	A	1
JRVM01001526.1	1364	1377	A	13	-	13	T	1
JRVM01001526.1	6197	6211	A	14	-	14	T	1
JRVM01001526.1	6286	6298	A	12	-	12	T	1
JRVM01001528.1	8323	8335	A	12	-	12	T	1
JRVM01001532.1	2615	2627	A	12	-	12	T	1
JRVM01001536.1	2110	2123	A	13	+	13	A	1
JRVM01001537.1	7775	7787	A	12	-	12	T	1
JRVM01001544.1	2966	2980	A	14	-	14	T	1
JRVM01001551.1	7911	7926	A	15	+	15	A	1
JRVM01001553.1	8075	8088	A	13	-	13	T	1
JRVM01001553.1	8157	8172	A	15	-	15	T	1
JRVM01001565.1	4996	5009	A	13	-	13	T	1
JRVM01001573.1	8379	8398	A	19	+	19	A	1
JRVM01001574.1	2959	2971	A	12	+	12	A	1
JRVM01001576.1	2013	2025	A	12	-	12	T	1
JRVM01001576.1	2665	2677	A	12	-	12	T	1
JRVM01001580.1	7550	7562	A	12	-	12	T	1
JRVM01001581.1	3905	3917	A	12	-	12	T	1
JRVM01001582.1	8124	8138	A	14	-	14	T	1
JRVM01001599.1	1560	1572	A	12	+	12	A	1
JRVM01001599.1	1702	1715	A	13	+	13	A	1
JRVM01001602.1	4681	4694	A	13	+	13	A	1
JRVM01001602.1	8234	8249	A	15	-	15	T	1
JRVM01001602.1	8333	8349	A	16	-	16	T	1
JRVM01001639.1	183	196	A	13	+	13	A	1
JRVM01001639.1	1758	1775	A	17	+	17	A	1
JRVM01001642.1	1967	1981	A	14	-	14	T	1
JRVM01001646.1	261	274	A	13	-	13	T	1
JRVM01001653.1	4433	4448	A	15	-	15	T	1
JRVM01001667.1	2664	2677	A	13	+	13	A	1
JRVM01001672.1	4065	4077	A	12	+	12	A	1
JRVM01001677.1	1614	1627	A	13	+	13	A	1
JRVM01001678.1	1126	1138	A	12	+	12	A	1
JRVM01001681.1	6654	6666	A	12	+	12	A	1
JRVM01001682.1	2255	2267	A	12	+	12	A	1
JRVM01001683.1	5965	5977	A	12	+	12	A	1
JRVM01001684.1	8809	8824	A	15	-	15	T	1
JRVM01001688.1	4324	4336	A	12	+	12	A	1
JRVM01001693.1	5906	5918	A	12	-	12	T	1
JRVM01001702.1	6319	6331	A	12	+	12	A	1
JRVM01001703.1	7496	7508	A	12	-	12	T	1
JRVM01001707.1	700	718	A	18	+	18	A	1
JRVM01001707.1	4258	4270	A	12	-	12	T	1
JRVM01001711.1	6708	6725	A	17	-	17	T	1
JRVM01001713.1	8488	8500	A	12	+	12	A	1
JRVM01001718.1	1310	1322	A	12	-	12	T	1
JRVM01001735.1	1052	1068	A	16	+	16	A	1
JRVM01001736.1	262	276	A	14	-	14	T	1
JRVM01001737.1	6837	6849	A	12	+	12	A	1
JRVM01001747.1	650	662	A	12	-	12	T	1
JRVM01001747.1	2838	2855	A	17	+	17	A	1
JRVM01001748.1	8540	8553	A	13	+	13	A	1
JRVM01001756.1	526	540	A	14	+	14	A	1
JRVM01001757.1	2746	2758	A	12	+	12	A	1
JRVM01001757.1	7406	7422	A	16	+	16	A	1
JRVM01001777.1	8406	8419	A	13	+	13	A	1
JRVM01001780.1	3551	3566	A	15	-	15	T	1
JRVM01001780.1	4121	4140	A	19	-	19	T	1
JRVM01001780.1	4146	4160	A	14	-	14	T	1
JRVM01001784.1	1647	1663	A	16	+	16	A	1
JRVM01001785.1	5240	5252	A	12	+	12	A	1
JRVM01001788.1	4720	4733	A	13	-	13	T	1
JRVM01001799.1	344	356	A	12	+	12	A	1
JRVM01001804.1	715	727	A	12	+	12	A	1
JRVM01001816.1	2306	2318	A	12	+	12	A	1
JRVM01001829.1	939	951	A	12	-	12	T	1
JRVM01001843.1	2722	2734	A	12	-	12	T	1
JRVM01001846.1	2706	2719	A	13	-	13	T	1
JRVM01001846.1	4911	4924	A	13	-	13	T	1
JRVM01001852.1	6240	6252	A	12	-	12	T	1
JRVM01001858.1	1913	1925	A	12	+	12	A	1
JRVM01001858.1	6362	6374	A	12	+	12	A	1
JRVM01001862.1	719	731	A	12	-	12	T	1
JRVM01001867.1	7189	7203	A	14	+	14	A	1
JRVM01001869.1	5450	5463	A	13	-	13	T	1
JRVM01001874.1	6325	6338	A	13	-	13	T	1
JRVM01001875.1	2505	2521	A	16	+	16	A	1
JRVM01001880.1	330	349	A	19	+	19	A	1
JRVM01001893.1	4819	4832	A	13	-	13	T	1
JRVM01001895.1	3820	3832	A	12	-	12	T	1
JRVM01001899.1	4504	4520	A	16	-	16	T	1
JRVM01001899.1	7077	7093	A	16	-	16	T	1
JRVM01001911.1	547	559	A	12	+	12	A	1
JRVM01001911.1	6594	6606	A	12	-	12	T	1
JRVM01001925.1	5644	5656	A	12	+	12	A	1
JRVM01001933.1	2592	2604	A	12	+	12	A	1
JRVM01001946.1	1666	1678	A	12	-	12	T	1
JRVM01001958.1	3343	3355	A	12	+	12	A	1
JRVM01001961.1	7977	7989	A	12	-	12	T	1
JRVM01001965.1	5926	5938	A	12	+	12	A	1
JRVM01001965.1	6002	6014	A	12	+	12	A	1
JRVM01001970.1	6685	6698	A	13	-	13	T	1
JRVM01001982.1	8456	8470	C	14	-	14	G	1
JRVM01001996.1	7749	7762	A	13	-	13	T	1
JRVM01001997.1	4657	4670	A	13	-	13	T	1
JRVM01001997.1	4685	4699	A	14	-	14	T	1
JRVM01001997.1	5087	5102	A	15	-	15	T	1
JRVM01001999.1	7	20	A	13	-	13	T	1
JRVM01001999.1	196	208	A	12	-	12	T	1
JRVM01001999.1	238	251	A	13	-	13	T	1
JRVM01002000.1	7499	7511	A	12	-	12	T	1
JRVM01002003.1	8294	8307	A	13	+	13	A	1
JRVM01002008.1	1379	1395	A	16	+	16	A	1
JRVM01002008.1	5507	5520	A	13	+	13	A	1
JRVM01002014.1	4423	4436	A	13	+	13	A	1
JRVM01002014.1	7390	7406	A	16	+	16	A	1
JRVM01002017.1	4195	4207	A	12	-	12	T	1
JRVM01002019.1	3590	3604	A	14	+	14	A	1
JRVM01002019.1	6260	6272	A	12	+	12	A	1
JRVM01002021.1	2891	2903	A	12	+	12	A	1
JRVM01002023.1	1271	1283	A	12	-	12	T	1
JRVM01002023.1	1573	1585	A	12	-	12	T	1
JRVM01002026.1	5393	5405	A	12	+	12	A	1
JRVM01002028.1	1147	1159	A	12	+	12	A	1
JRVM01002028.1	2603	2617	A	14	+	14	A	1
JRVM01002030.1	5381	5395	A	14	+	14	A	1
JRVM01002040.1	3742	3757	A	15	-	15	T	1
JRVM01002049.1	3078	3090	A	12	+	12	A	1
JRVM01002055.1	3280	3293	A	13	+	13	A	1
JRVM01002056.1	1544	1556	A	12	-	12	T	1
JRVM01002057.1	7845	7857	A	12	-	12	T	1
JRVM01002060.1	414	428	A	14	-	14	T	1
JRVM01002064.1	2576	2591	A	15	+	15	A	1
JRVM01002073.1	7693	7708	A	15	-	15	T	1
JRVM01002078.1	4486	4498	A	12	+	12	A	1
JRVM01002082.1	4749	4762	A	13	-	13	T	1
JRVM01002083.1	4470	4482	A	12	+	12	A	1
JRVM01002092.1	303	319	A	16	-	16	T	1
JRVM01002101.1	7685	7697	A	12	+	12	A	1
JRVM01002107.1	2396	2408	A	12	+	12	A	1
JRVM01002114.1	488	500	A	12	-	12	T	1
JRVM01002121.1	1003	1017	A	14	-	14	T	1
JRVM01002121.1	1180	1192	A	12	-	12	T	1
JRVM01002122.1	2190	2205	A	15	-	15	T	1
JRVM01002122.1	4727	4740	A	13	-	13	T	1
JRVM01002126.1	7719	7732	A	13	-	13	T	1
JRVM01002127.1	341	356	A	15	+	15	A	1
JRVM01002127.1	4590	4607	A	17	+	17	A	1
JRVM01002129.1	3279	3291	A	12	+	12	A	1
JRVM01002132.1	1189	1203	A	14	-	14	T	1
JRVM01002134.1	7709	7726	A	17	+	17	A	1
JRVM01002139.1	3565	3578	A	13	+	13	A	1
JRVM01002144.1	3616	3629	A	13	+	13	A	1
JRVM01002144.1	7219	7231	A	12	+	12	A	1
JRVM01002144.1	8286	8303	A	17	-	17	T	1
JRVM01002161.1	2129	2142	A	13	+	13	A	1
JRVM01002176.1	6467	6480	A	13	-	13	T	1
JRVM01002178.1	2205	2218	A	13	+	13	A	1
JRVM01002184.1	4235	4247	A	12	+	12	A	1
JRVM01002187.1	4143	4159	A	16	+	16	A	1
JRVM01002187.1	5854	5869	A	15	+	15	A	1
JRVM01002189.1	1999	2011	A	12	-	12	T	1
JRVM01002196.1	3754	3767	A	13	-	13	T	1
JRVM01002196.1	6864	6877	A	13	-	13	T	1
JRVM01002200.1	647	659	A	12	-	12	T	1
JRVM01002204.1	227	239	A	12	+	12	A	1
JRVM01002205.1	4186	4199	A	13	-	13	T	1
JRVM01002210.1	7367	7381	A	14	+	14	A	1
JRVM01002217.1	7678	7690	A	12	+	12	A	1
JRVM01002223.1	5046	5060	A	14	+	14	A	1
JRVM01002227.1	7196	7209	A	13	+	13	A	1
JRVM01002228.1	4304	4318	A	14	+	14	A	1
JRVM01002228.1	5502	5520	A	18	+	18	A	1
JRVM01002228.1	7116	7129	A	13	+	13	A	1
JRVM01002234.1	8198	8210	A	12	+	12	A	1
JRVM01002239.1	2541	2554	A	13	-	13	T	1
JRVM01002254.1	2503	2515	A	12	+	12	A	1
JRVM01002256.1	6854	6866	A	12	+	12	A	1
JRVM01002259.1	4453	4465	A	12	+	12	A	1
JRVM01002264.1	2930	2942	A	12	+	12	A	1
JRVM01002268.1	7135	7148	A	13	+	13	A	1
JRVM01002272.1	7031	7043	A	12	+	12	A	1
JRVM01002273.1	3641	3653	A	12	-	12	T	1
JRVM01002288.1	19	31	A	12	+	12	A	1
JRVM01002288.1	3222	3236	A	14	+	14	A	1
JRVM01002294.1	5804	5822	A	18	-	18	T	1
JRVM01002294.1	6825	6841	A	16	+	16	A	1
JRVM01002296.1	2000	2024	A	24	-	24	T	1
JRVM01002300.1	7106	7118	A	12	-	12	T	1
JRVM01002302.1	5334	5346	A	12	-	12	T	1
JRVM01002317.1	2517	2529	A	12	-	12	T	1
JRVM01002322.1	845	858	A	13	-	13	T	1
JRVM01002326.1	2775	2788	A	13	+	13	A	1
JRVM01002328.1	5178	5191	A	13	-	13	T	1
JRVM01002344.1	8108	8122	A	14	-	14	T	1
JRVM01002347.1	5203	5215	A	12	-	12	T	1
JRVM01002351.1	2332	2344	A	12	+	12	A	1
JRVM01002351.1	5416	5428	A	12	+	12	A	1
JRVM01002354.1	3836	3848	A	12	+	12	A	1
JRVM01002354.1	6789	6805	A	16	-	16	T	1
JRVM01002355.1	4166	4180	A	14	-	14	T	1
JRVM01002361.1	4225	4237	A	12	-	12	T	1
JRVM01002363.1	3695	3707	A	12	+	12	A	1
JRVM01002366.1	6948	6971	A	23	+	23	A	1
JRVM01002366.1	7656	7668	A	12	-	12	T	1
JRVM01002368.1	7382	7396	A	14	+	14	A	1
JRVM01002370.1	1327	1339	A	12	+	12	A	1
JRVM01002370.1	5268	5281	A	13	+	13	A	1
JRVM01002373.1	7066	7078	A	12	+	12	A	1
JRVM01002374.1	5189	5201	A	12	+	12	A	1
JRVM01002378.1	1202	1214	A	12	+	12	A	1
JRVM01002378.1	4612	4628	A	16	-	16	T	1
JRVM01002382.1	2067	2079	A	12	+	12	A	1
JRVM01002389.1	4017	4029	A	12	-	12	T	1
JRVM01002401.1	230	243	A	13	+	13	A	1
JRVM01002404.1	5669	5681	A	12	-	12	T	1
JRVM01002407.1	5227	5239	A	12	+	12	A	1
JRVM01002408.1	257	270	A	13	-	13	T	1
JRVM01002416.1	3224	3238	A	14	+	14	A	1
JRVM01002416.1	3754	3767	A	13	+	13	A	1
JRVM01002416.1	4427	4442	A	15	+	15	A	1
JRVM01002419.1	367	380	A	13	-	13	T	1
JRVM01002421.1	1919	1933	A	14	+	14	A	1
JRVM01002427.1	6713	6725	A	12	-	12	T	1
JRVM01002436.1	6771	6783	A	12	+	12	A	1
JRVM01002437.1	1299	1311	A	12	-	12	T	1
JRVM01002438.1	55	67	A	12	-	12	T	1
JRVM01002438.1	1384	1405	A	21	-	21	T	1
JRVM01002438.1	1607	1620	A	13	+	13	A	1
JRVM01002446.1	1324	1337	A	13	-	13	T	1
JRVM01002446.1	2734	2747	A	13	-	13	T	1
JRVM01002448.1	4120	4132	A	12	+	12	A	1
JRVM01002451.1	2626	2638	A	12	-	12	T	1
JRVM01002453.1	2855	2867	A	12	-	12	T	1
JRVM01002462.1	1303	1318	A	15	-	15	T	1
JRVM01002469.1	4072	4084	A	12	+	12	A	1
JRVM01002494.1	4519	4531	A	12	+	12	A	1
JRVM01002502.1	2962	2975	A	13	-	13	T	1
JRVM01002513.1	1247	1261	A	14	+	14	A	1
JRVM01002515.1	1030	1043	A	13	-	13	T	1
JRVM01002519.1	5081	5095	A	14	+	14	A	1
JRVM01002531.1	7023	7035	A	12	+	12	A	1
JRVM01002534.1	4336	4352	A	16	-	16	T	1
JRVM01002534.1	5666	5678	A	12	+	12	A	1
JRVM01002539.1	0	12	A	12	+	12	A	1
JRVM01002539.1	2439	2451	A	12	+	12	A	1
JRVM01002542.1	4470	4486	A	16	-	16	T	1
JRVM01002549.1	5489	5502	A	13	-	13	T	1
JRVM01002559.1	4003	4016	A	13	-	13	T	1
JRVM01002561.1	6936	6951	A	15	-	15	T	1
JRVM01002562.1	155	167	A	12	-	12	T	1
JRVM01002562.1	1300	1314	A	14	-	14	T	1
JRVM01002562.1	4218	4230	A	12	+	12	A	1
JRVM01002567.1	7769	7785	A	16	-	16	T	1
JRVM01002569.1	2281	2299	A	18	+	18	A	1
JRVM01002569.1	4976	4988	A	12	+	12	A	1
JRVM01002569.1	6744	6760	A	16	-	16	T	1
JRVM01002570.1	4790	4805	A	15	-	15	T	1
JRVM01002573.1	2395	2409	A	14	+	14	A	1
JRVM01002573.1	4266	4282	A	16	-	16	T	1
JRVM01002585.1	2080	2092	A	12	+	12	A	1
JRVM01002585.1	3936	3953	A	17	-	17	T	1
JRVM01002588.1	7377	7393	A	16	+	16	A	1
JRVM01002603.1	3618	3630	A	12	-	12	T	1
JRVM01002607.1	4368	4380	A	12	-	12	T	1
JRVM01002608.1	6441	6453	A	12	+	12	A	1
JRVM01002609.1	4948	4962	A	14	-	14	T	1
JRVM01002623.1	238	250	A	12	+	12	A	1
JRVM01002625.1	59	71	A	12	-	12	T	1
JRVM01002635.1	3073	3086	A	13	+	13	A	1
JRVM01002638.1	5851	5864	A	13	+	13	A	1
JRVM01002641.1	3488	3503	A	15	+	15	A	1
JRVM01002643.1	2962	2975	A	13	-	13	T	1
JRVM01002645.1	1682	1694	A	12	+	12	A	1
JRVM01002651.1	193	207	A	14	-	14	T	1
JRVM01002657.1	6984	6997	A	13	-	13	T	1
JRVM01002663.1	3676	3688	A	12	-	12	T	1
JRVM01002672.1	1461	1473	A	12	+	12	A	1
JRVM01002672.1	2860	2872	A	12	-	12	T	1
JRVM01002672.1	3497	3524	A	27	-	27	T	1
JRVM01002672.1	3574	3600	A	26	-	26	T	1
JRVM01002672.1	3767	3779	A	12	+	12	A	1
JRVM01002672.1	4248	4262	A	14	-	14	T	1
JRVM01002677.1	2163	2176	A	13	-	13	T	1
JRVM01002684.1	1705	1717	A	12	-	12	T	1
JRVM01002688.1	786	798	A	12	+	12	A	1
JRVM01002701.1	5804	5817	A	13	-	13	T	1
JRVM01002706.1	7708	7720	A	12	-	12	T	1
JRVM01002707.1	466	480	A	14	+	14	A	1
JRVM01002707.1	5055	5067	A	12	-	12	T	1
JRVM01002712.1	4084	4099	A	15	+	15	A	1
JRVM01002718.1	5867	5880	A	13	+	13	A	1
JRVM01002720.1	980	993	A	13	-	13	T	1
JRVM01002729.1	1030	1042	A	12	-	12	T	1
JRVM01002732.1	318	330	A	12	-	12	T	1
JRVM01002736.1	5015	5028	A	13	+	13	A	1
JRVM01002743.1	5278	5290	A	12	-	12	T	1
JRVM01002748.1	951	963	A	12	-	12	T	1
JRVM01002752.1	1066	1080	A	14	-	14	T	1
JRVM01002758.1	3084	3097	A	13	+	13	A	1
JRVM01002761.1	7222	7235	A	13	-	13	T	1
JRVM01002765.1	6595	6607	A	12	+	12	A	1
JRVM01002775.1	2191	2204	A	13	+	13	A	1
JRVM01002777.1	1544	1560	A	16	-	16	T	1
JRVM01002777.1	1692	1704	A	12	-	12	T	1
JRVM01002777.1	4614	4627	A	13	-	13	T	1
JRVM01002781.1	5555	5573	A	18	+	18	A	1
JRVM01002782.1	1090	1103	A	13	+	13	A	1
JRVM01002785.1	4813	4825	A	12	-	12	T	1
JRVM01002795.1	6691	6703	A	12	-	12	T	1
JRVM01002799.1	3227	3239	A	12	-	12	T	1
JRVM01002804.1	538	551	A	13	-	13	T	1
JRVM01002813.1	5622	5634	A	12	+	12	A	1
JRVM01002814.1	2812	2825	A	13	-	13	T	1
JRVM01002814.1	2839	2853	A	14	-	14	T	1
JRVM01002815.1	7077	7090	A	13	-	13	T	1
JRVM01002820.1	3967	3979	A	12	+	12	A	1
JRVM01002823.1	445	458	A	13	-	13	T	1
JRVM01002826.1	5142	5155	A	13	-	13	T	1
JRVM01002831.1	772	785	A	13	+	13	A	1
JRVM01002831.1	2474	2486	A	12	-	12	T	1
JRVM01002832.1	1196	1209	A	13	-	13	T	1
JRVM01002834.1	153	169	A	16	+	16	A	1
JRVM01002836.1	416	434	A	18	+	18	A	1
JRVM01002837.1	2725	2739	A	14	-	14	T	1
JRVM01002848.1	2402	2414	A	12	+	12	A	1
JRVM01002861.1	2937	2949	A	12	+	12	A	1
JRVM01002868.1	5905	5923	A	18	-	18	T	1
JRVM01002869.1	6670	6682	A	12	-	12	T	1
JRVM01002870.1	5940	5952	A	12	-	12	T	1
JRVM01002875.1	1078	1091	A	13	+	13	A	1
JRVM01002883.1	592	608	A	16	-	16	T	1
JRVM01002887.1	1106	1121	A	15	+	15	A	1
JRVM01002888.1	1146	1160	A	14	-	14	T	1
JRVM01002890.1	1608	1624	A	16	-	16	T	1
JRVM01002890.1	2270	2282	A	12	-	12	T	1
JRVM01002892.1	3851	3864	A	13	-	13	T	1
JRVM01002894.1	7	20	A	13	-	13	T	1
JRVM01002894.1	579	599	A	20	-	20	T	1
JRVM01002902.1	4636	4652	A	16	-	16	T	1
JRVM01002902.1	7552	7565	A	13	-	13	T	1
JRVM01002905.1	5501	5513	A	12	+	12	A	1
JRVM01002906.1	4161	4173	A	12	-	12	T	1
JRVM01002908.1	6253	6269	A	16	-	16	T	1
JRVM01002909.1	544	556	A	12	-	12	T	1
JRVM01002910.1	3366	3378	A	12	-	12	T	1
JRVM01002913.1	4500	4512	A	12	+	12	A	1
JRVM01002925.1	3860	3874	A	14	+	14	A	1
JRVM01002930.1	7611	7623	A	12	+	12	A	1
JRVM01002947.1	1670	1682	A	12	-	12	T	1
JRVM01002955.1	920	934	A	14	+	14	A	1
JRVM01002969.1	1194	1206	A	12	+	12	A	1
JRVM01002983.1	1938	1952	A	14	-	14	T	1
JRVM01002985.1	3417	3429	A	12	-	12	T	1
JRVM01002985.1	6911	6925	A	14	-	14	T	1
JRVM01002991.1	6694	6706	A	12	-	12	T	1
JRVM01002996.1	6875	6889	A	14	-	14	T	1
JRVM01002997.1	4831	4844	A	13	-	13	T	1
JRVM01003008.1	2896	2908	A	12	-	12	T	1
JRVM01003015.1	4376	4388	A	12	-	12	T	1
JRVM01003031.1	6827	6839	A	12	+	12	A	1
JRVM01003048.1	1948	1961	A	13	+	13	A	1
JRVM01003050.1	204	216	A	12	+	12	A	1
JRVM01003067.1	7401	7413	A	12	+	12	A	1
JRVM01003071.1	2571	2584	A	13	-	13	T	1
JRVM01003071.1	2624	2638	A	14	-	14	T	1
JRVM01003071.1	2812	2826	A	14	-	14	T	1
JRVM01003071.1	4472	4485	A	13	+	13	A	1
JRVM01003072.1	6445	6457	A	12	-	12	T	1
JRVM01003077.1	2356	2369	A	13	-	13	T	1
JRVM01003087.1	1054	1066	A	12	-	12	T	1
JRVM01003087.1	5213	5225	A	12	+	12	A	1
JRVM01003088.1	2141	2153	A	12	-	12	T	1
JRVM01003089.1	5578	5590	A	12	-	12	T	1
JRVM01003091.1	2866	2879	A	13	-	13	T	1
JRVM01003091.1	4458	4478	A	20	+	20	A	1
JRVM01003096.1	658	675	A	17	+	17	A	1
JRVM01003101.1	6298	6313	A	15	+	15	A	1
JRVM01003104.1	4990	5002	A	12	-	12	T	1
JRVM01003108.1	2082	2096	A	14	+	14	A	1
JRVM01003115.1	2	14	A	12	-	12	T	1
JRVM01003115.1	2455	2468	A	13	-	13	T	1
JRVM01003120.1	5953	5965	A	12	-	12	T	1
JRVM01003130.1	3188	3200	A	12	-	12	T	1
JRVM01003144.1	2245	2261	A	16	+	16	A	1
JRVM01003144.1	5058	5070	A	12	+	12	A	1
JRVM01003144.1	5448	5460	A	12	+	12	A	1
JRVM01003146.1	395	407	A	12	-	12	T	1
JRVM01003158.1	6532	6549	A	17	+	17	A	1
JRVM01003159.1	2360	2373	A	13	-	13	T	1
JRVM01003166.1	23	35	A	12	-	12	T	1
JRVM01003166.1	298	311	A	13	-	13	T	1
JRVM01003167.1	1240	1256	A	16	+	16	A	1
JRVM01003176.1	574	586	A	12	+	12	A	1
JRVM01003177.1	7006	7019	A	13	-	13	T	1
JRVM01003198.1	5505	5520	A	15	+	15	A	1
JRVM01003199.1	5188	5200	A	12	+	12	A	1
JRVM01003201.1	5294	5306	A	12	+	12	A	1
JRVM01003207.1	6666	6678	A	12	+	12	A	1
JRVM01003209.1	5341	5355	A	14	-	14	T	1
JRVM01003210.1	6292	6306	A	14	+	14	A	1
JRVM01003211.1	1697	1714	A	17	-	17	T	1
JRVM01003215.1	800	812	A	12	-	12	T	1
JRVM01003221.1	3270	3282	A	12	+	12	A	1
JRVM01003227.1	5866	5878	A	12	-	12	T	1
JRVM01003242.1	4298	4310	A	12	-	12	T	1
JRVM01003243.1	3508	3520	A	12	+	12	A	1
JRVM01003249.1	3654	3666	A	12	+	12	A	1
JRVM01003252.1	3857	3869	A	12	-	12	T	1
JRVM01003258.1	3585	3597	A	12	+	12	A	1
JRVM01003258.1	5261	5276	A	15	+	15	A	1
JRVM01003258.1	5906	5918	A	12	-	12	T	1
JRVM01003260.1	7471	7483	A	12	+	12	A	1
JRVM01003264.1	752	764	A	12	-	12	T	1
JRVM01003299.1	137	149	A	12	-	12	T	1
JRVM01003301.1	558	575	A	17	-	17	T	1
JRVM01003302.1	531	543	A	12	+	12	A	1
JRVM01003309.1	3734	3747	A	13	+	13	A	1
JRVM01003310.1	2010	2026	A	16	-	16	T	1
JRVM01003316.1	4624	4636	A	12	-	12	T	1
JRVM01003317.1	6200	6213	A	13	-	13	T	1
JRVM01003317.1	6966	6981	A	15	+	15	A	1
JRVM01003318.1	443	463	A	20	-	20	T	1
JRVM01003322.1	1598	1610	A	12	+	12	A	1
JRVM01003330.1	5347	5359	A	12	+	12	A	1
JRVM01003333.1	857	869	A	12	+	12	A	1
JRVM01003337.1	6200	6213	A	13	-	13	T	1
JRVM01003347.1	1641	1654	A	13	-	13	T	1
JRVM01003367.1	4217	4231	A	14	-	14	T	1
JRVM01003369.1	3724	3742	A	18	+	18	A	1
JRVM01003369.1	5964	5978	A	14	+	14	A	1
JRVM01003375.1	6264	6276	A	12	-	12	T	1
JRVM01003386.1	7324	7337	A	13	-	13	T	1
JRVM01003390.1	5699	5711	A	12	+	12	A	1
JRVM01003390.1	6545	6557	A	12	+	12	A	1
JRVM01003393.1	941	953	A	12	+	12	A	1
JRVM01003393.1	3953	3975	A	22	-	22	T	1
JRVM01003414.1	220	239	A	19	-	19	T	1
JRVM01003422.1	7354	7368	A	14	-	14	T	1
JRVM01003429.1	4818	4831	A	13	-	13	T	1
JRVM01003440.1	7078	7092	A	14	+	14	A	1
JRVM01003442.1	6605	6618	A	13	+	13	A	1
JRVM01003443.1	3071	3085	A	14	+	14	A	1
JRVM01003444.1	3906	3918	A	12	-	12	T	1
JRVM01003455.1	5806	5822	A	16	-	16	T	1
JRVM01003467.1	5823	5840	A	17	-	17	T	1
JRVM01003468.1	3894	3906	A	12	+	12	A	1
JRVM01003468.1	6778	6799	A	21	-	21	T	1
JRVM01003472.1	3387	3399	A	12	+	12	A	1
JRVM01003475.1	4235	4248	A	13	+	13	A	1
JRVM01003476.1	3962	3982	A	20	-	20	T	1
JRVM01003491.1	2966	2978	A	12	+	12	A	1
JRVM01003499.1	6415	6430	A	15	+	15	A	1
JRVM01003500.1	5279	5293	A	14	+	14	A	1
JRVM01003514.1	855	867	A	12	+	12	A	1
JRVM01003514.1	3882	3894	A	12	-	12	T	1
JRVM01003520.1	3590	3605	A	15	+	15	A	1
JRVM01003521.1	4050	4063	A	13	+	13	A	1
JRVM01003527.1	2289	2303	A	14	+	14	A	1
JRVM01003531.1	4562	4576	A	14	+	14	A	1
JRVM01003535.1	7318	7331	A	13	+	13	A	1
JRVM01003536.1	2538	2550	A	12	+	12	A	1
JRVM01003544.1	2713	2725	A	12	-	12	T	1
JRVM01003545.1	1495	1508	A	13	+	13	A	1
JRVM01003555.1	2796	2808	A	12	+	12	A	1
JRVM01003564.1	4951	4964	A	13	-	13	T	1
JRVM01003573.1	5066	5078	A	12	+	12	A	1
JRVM01003576.1	6395	6409	A	14	-	14	T	1
JRVM01003576.1	7114	7126	A	12	+	12	A	1
JRVM01003578.1	6572	6587	A	15	-	15	T	1
JRVM01003589.1	3245	3261	A	16	-	16	T	1
JRVM01003589.1	4238	4257	A	19	-	19	T	1
JRVM01003589.1	4594	4606	A	12	-	12	T	1
JRVM01003598.1	832	847	A	15	+	15	A	1
JRVM01003598.1	868	882	A	14	+	14	A	1
JRVM01003598.1	2038	2050	A	12	+	12	A	1
JRVM01003598.1	6621	6640	A	19	+	19	A	1
JRVM01003602.1	603	616	A	13	-	13	T	1
JRVM01003623.1	2109	2122	A	13	-	13	T	1
JRVM01003631.1	5351	5363	A	12	+	12	A	1
JRVM01003633.1	419	431	A	12	-	12	T	1
JRVM01003633.1	585	597	A	12	+	12	A	1
JRVM01003633.1	3346	3363	A	17	-	17	T	1
JRVM01003639.1	1529	1541	A	12	-	12	T	1
JRVM01003655.1	413	428	A	15	+	15	A	1
JRVM01003663.1	2497	2525	A	28	+	28	A	1
JRVM01003663.1	3034	3046	A	12	-	12	T	1
JRVM01003663.1	5028	5043	A	15	+	15	A	1
JRVM01003664.1	3305	3317	A	12	+	12	A	1
JRVM01003667.1	1827	1839	A	12	+	12	A	1
JRVM01003670.1	1181	1198	A	17	-	17	T	1
JRVM01003670.1	7265	7279	A	14	+	14	A	1
JRVM01003675.1	1737	1750	A	13	+	13	A	1
JRVM01003681.1	6751	6766	A	15	-	15	T	1
JRVM01003691.1	1489	1501	A	12	-	12	T	1
JRVM01003701.1	6659	6671	A	12	-	12	T	1
JRVM01003711.1	1037	1053	A	16	+	16	A	1
JRVM01003711.1	6705	6722	A	17	+	17	A	1
JRVM01003727.1	1347	1359	A	12	-	12	T	1
JRVM01003746.1	2358	2372	A	14	+	14	A	1
JRVM01003746.1	3748	3761	A	13	+	13	A	1
JRVM01003749.1	7230	7243	A	13	+	13	A	1
JRVM01003754.1	479	491	A	12	-	12	T	1
JRVM01003755.1	4485	4497	A	12	+	12	A	1
JRVM01003763.1	3678	3690	A	12	-	12	T	1
JRVM01003766.1	6578	6600	A	22	-	22	T	1
JRVM01003771.1	480	495	A	15	+	15	A	1
JRVM01003812.1	1554	1569	A	15	+	15	A	1
JRVM01003812.1	5586	5599	A	13	-	13	T	1
JRVM01003812.1	6998	7011	A	13	-	13	T	1
JRVM01003813.1	6	18	A	12	-	12	T	1
JRVM01003820.1	275	288	A	13	-	13	T	1
JRVM01003820.1	719	733	A	14	-	14	T	1
JRVM01003826.1	3084	3097	A	13	-	13	T	1
JRVM01003834.1	827	839	A	12	-	12	T	1
JRVM01003834.1	7178	7196	A	18	-	18	T	1
JRVM01003842.1	2397	2410	A	13	+	13	A	1
JRVM01003851.1	279	292	A	13	+	13	A	1
JRVM01003854.1	3934	3946	A	12	-	12	T	1
JRVM01003856.1	6977	6993	A	16	+	16	A	1
JRVM01003861.1	1456	1469	A	13	+	13	A	1
JRVM01003865.1	13	26	A	13	-	13	T	1
JRVM01003869.1	2414	2426	A	12	-	12	T	1
JRVM01003870.1	6364	6382	A	18	-	18	T	1
JRVM01003872.1	1222	1235	A	13	-	13	T	1
JRVM01003872.1	3136	3150	A	14	-	14	T	1
JRVM01003872.1	4835	4847	A	12	-	12	T	1
JRVM01003874.1	2306	2319	A	13	-	13	T	1
JRVM01003875.1	3662	3674	A	12	-	12	T	1
JRVM01003875.1	5490	5503	A	13	+	13	A	1
JRVM01003875.1	6692	6709	A	17	+	17	A	1
JRVM01003878.1	4884	4896	A	12	+	12	A	1
JRVM01003880.1	6836	6848	A	12	-	12	T	1
JRVM01003882.1	5929	5942	A	13	-	13	T	1
JRVM01003893.1	4648	4661	A	13	+	13	A	1
JRVM01003901.1	1460	1473	A	13	+	13	A	1
JRVM01003913.1	0	15	A	15	+	15	A	1
JRVM01003923.1	6481	6493	A	12	+	12	A	1
JRVM01003929.1	2041	2053	A	12	-	12	T	1
JRVM01003940.1	2396	2408	A	12	+	12	A	1
JRVM01003944.1	6604	6618	A	14	+	14	A	1
JRVM01003950.1	6108	6121	A	13	+	13	A	1
JRVM01003950.1	6404	6417	A	13	-	13	T	1
JRVM01003950.1	6550	6562	A	12	+	12	A	1
JRVM01003960.1	3299	3313	A	14	+	14	A	1
JRVM01003965.1	312	324	A	12	+	12	A	1
JRVM01003968.1	2214	2227	A	13	-	13	T	1
JRVM01003976.1	1073	1088	A	15	-	15	T	1
JRVM01003976.1	2140	2152	A	12	+	12	A	1
JRVM01003987.1	963	976	A	13	+	13	A	1
JRVM01004001.1	273	287	A	14	+	14	A	1
JRVM01004018.1	238	251	A	13	+	13	A	1
JRVM01004018.1	4611	4623	A	12	-	12	T	1
JRVM01004050.1	7078	7090	A	12	+	12	A	1
JRVM01004055.1	961	975	A	14	+	14	A	1
JRVM01004055.1	2291	2308	A	17	+	17	A	1
JRVM01004055.1	3145	3158	A	13	+	13	A	1
JRVM01004062.1	4053	4065	A	12	+	12	A	1
JRVM01004065.1	1807	1820	A	13	-	13	T	1
JRVM01004067.1	1793	1807	A	14	+	14	A	1
JRVM01004085.1	2804	2817	A	13	+	13	A	1
JRVM01004088.1	5884	5899	A	15	-	15	T	1
JRVM01004090.1	3274	3286	A	12	-	12	T	1
JRVM01004091.1	618	631	A	13	+	13	A	1
JRVM01004093.1	7027	7039	A	12	+	12	A	1
JRVM01004098.1	611	624	A	13	+	13	A	1
JRVM01004098.1	6241	6253	A	12	-	12	T	1
JRVM01004099.1	2697	2709	A	12	-	12	T	1
JRVM01004101.1	5534	5547	A	13	-	13	T	1
JRVM01004109.1	3196	3210	A	14	+	14	A	1
JRVM01004109.1	5592	5606	A	14	-	14	T	1
JRVM01004114.1	3909	3922	A	13	-	13	T	1
JRVM01004118.1	2910	2923	A	13	+	13	A	1
JRVM01004122.1	1074	1087	A	13	-	13	T	1
JRVM01004129.1	1823	1838	A	15	-	15	T	1
JRVM01004129.1	2205	2221	A	16	-	16	T	1
JRVM01004131.1	2529	2541	A	12	+	12	A	1
JRVM01004134.1	3820	3832	A	12	+	12	A	1
JRVM01004138.1	2435	2448	A	13	-	13	T	1
JRVM01004143.1	5586	5600	A	14	-	14	T	1
JRVM01004149.1	2936	2948	A	12	+	12	A	1
JRVM01004158.1	308	321	A	13	+	13	A	1
JRVM01004176.1	3227	3241	A	14	-	14	T	1
JRVM01004186.1	2385	2397	A	12	+	12	A	1
JRVM01004191.1	3049	3061	A	12	+	12	A	1
JRVM01004194.1	6192	6204	A	12	+	12	A	1
JRVM01004204.1	2231	2246	A	15	-	15	T	1
JRVM01004204.1	2692	2709	A	17	+	17	A	1
JRVM01004208.1	2789	2801	A	12	-	12	T	1
JRVM01004208.1	2973	2985	A	12	-	12	T	1
JRVM01004222.1	1045	1058	A	13	+	13	A	1
JRVM01004228.1	149	161	A	12	-	12	T	1
JRVM01004228.1	2781	2795	A	14	+	14	A	1
JRVM01004244.1	228	242	A	14	+	14	A	1
JRVM01004246.1	4665	4682	A	17	-	17	T	1
JRVM01004247.1	193	205	A	12	-	12	T	1
JRVM01004254.1	5423	5436	A	13	+	13	A	1
JRVM01004271.1	2801	2814	A	13	+	13	A	1
JRVM01004273.1	1388	1400	A	12	-	12	T	1
JRVM01004303.1	4	16	A	12	-	12	T	1
JRVM01004303.1	168	180	A	12	+	12	A	1
JRVM01004304.1	6925	6940	A	15	-	15	T	1
JRVM01004320.1	2242	2254	A	12	-	12	T	1
JRVM01004320.1	6951	6963	A	12	+	12	A	1
JRVM01004321.1	2849	2861	A	12	+	12	A	1
JRVM01004323.1	5448	5460	A	12	+	12	A	1
JRVM01004323.1	6718	6730	A	12	-	12	T	1
JRVM01004332.1	6278	6290	A	12	-	12	T	1
JRVM01004348.1	4032	4045	A	13	-	13	T	1
JRVM01004351.1	1733	1746	A	13	+	13	A	1
JRVM01004358.1	1602	1616	A	14	-	14	T	1
JRVM01004364.1	6459	6477	A	18	-	18	T	1
JRVM01004364.1	6483	6500	A	17	-	17	T	1
JRVM01004377.1	3854	3866	A	12	-	12	T	1
JRVM01004379.1	260	272	A	12	+	12	A	1
JRVM01004382.1	3343	3355	A	12	-	12	T	1
JRVM01004387.1	2145	2160	A	15	-	15	T	1
JRVM01004391.1	6495	6508	A	13	-	13	T	1
JRVM01004392.1	3615	3631	C	16	+	16	C	1
JRVM01004392.1	4016	4029	A	13	-	13	T	1
JRVM01004400.1	4694	4708	A	14	-	14	T	1
JRVM01004406.1	3548	3561	A	13	+	13	A	1
JRVM01004406.1	4718	4733	A	15	-	15	T	1
JRVM01004408.1	466	478	A	12	-	12	T	1
JRVM01004411.1	513	532	A	19	+	19	A	1
JRVM01004413.1	3143	3158	A	15	-	15	T	1
JRVM01004419.1	3427	3445	A	18	-	18	T	1
JRVM01004429.1	324	339	A	15	-	15	T	1
JRVM01004429.1	3078	3097	A	19	-	19	T	1
JRVM01004434.1	329	342	A	13	-	13	T	1
JRVM01004446.1	446	458	A	12	-	12	T	1
JRVM01004449.1	6206	6218	A	12	-	12	T	1
JRVM01004451.1	1899	1914	A	15	+	15	A	1
JRVM01004453.1	5607	5620	A	13	-	13	T	1
JRVM01004458.1	5411	5426	A	15	+	15	A	1
JRVM01004465.1	6	18	A	12	-	12	T	1
JRVM01004465.1	2076	2088	A	12	-	12	T	1
JRVM01004467.1	3172	3184	A	12	-	12	T	1
JRVM01004472.1	2735	2749	A	14	-	14	T	1
JRVM01004474.1	2395	2407	A	12	-	12	T	1
JRVM01004485.1	5640	5652	A	12	+	12	A	1
JRVM01004493.1	5541	5553	A	12	+	12	A	1
JRVM01004502.1	4272	4284	A	12	+	12	A	1
JRVM01004519.1	6305	6319	A	14	-	14	T	1
JRVM01004530.1	6143	6155	A	12	-	12	T	1
JRVM01004531.1	5373	5385	A	12	+	12	A	1
JRVM01004539.1	6396	6409	A	13	-	13	T	1
JRVM01004545.1	6137	6154	A	17	+	17	A	1
JRVM01004545.1	6171	6187	A	16	+	16	A	1
JRVM01004557.1	5114	5127	A	13	+	13	A	1
JRVM01004558.1	917	932	A	15	-	15	T	1
JRVM01004558.1	2598	2610	A	12	-	12	T	1
JRVM01004565.1	6528	6540	A	12	+	12	A	1
JRVM01004575.1	923	935	A	12	+	12	A	1
JRVM01004579.1	2828	2843	A	15	-	15	T	1
JRVM01004582.1	6348	6361	A	13	+	13	A	1
JRVM01004585.1	6519	6531	A	12	-	12	T	1
JRVM01004596.1	2000	2015	A	15	+	15	A	1
JRVM01004596.1	6008	6023	A	15	-	15	T	1
JRVM01004605.1	2460	2472	A	12	-	12	T	1
JRVM01004609.1	4147	4159	A	12	-	12	T	1
JRVM01004618.1	6315	6327	A	12	-	12	T	1
JRVM01004621.1	6164	6176	A	12	+	12	A	1
JRVM01004623.1	3127	3139	A	12	+	12	A	1
JRVM01004627.1	6783	6795	A	12	+	12	A	1
JRVM01004628.1	3247	3259	A	12	+	12	A	1
JRVM01004631.1	1767	1779	A	12	-	12	T	1
JRVM01004639.1	2190	2202	A	12	+	12	A	1
JRVM01004652.1	5689	5703	A	14	+	14	A	1
JRVM01004653.1	2858	2870	A	12	-	12	T	1
JRVM01004658.1	279	291	A	12	-	12	T	1
JRVM01004667.1	3119	3132	A	13	-	13	T	1
JRVM01004667.1	3819	3844	A	25	-	25	T	1
JRVM01004669.1	6756	6768	A	12	+	12	A	1
JRVM01004675.1	2428	2443	A	15	+	15	A	1
JRVM01004677.1	3059	3073	A	14	-	14	T	1
JRVM01004677.1	3105	3117	A	12	+	12	A	1
JRVM01004684.1	4147	4161	A	14	-	14	T	1
JRVM01004686.1	3526	3539	A	13	-	13	T	1
JRVM01004688.1	103	115	A	12	+	12	A	1
JRVM01004705.1	5701	5715	A	14	+	14	A	1
JRVM01004710.1	3981	3993	A	12	+	12	A	1
JRVM01004715.1	4367	4380	A	13	+	13	A	1
JRVM01004722.1	3008	3021	A	13	+	13	A	1
JRVM01004723.1	3905	3917	A	12	+	12	A	1
JRVM01004728.1	6172	6184	A	12	-	12	T	1
JRVM01004731.1	1469	1482	A	13	-	13	T	1
JRVM01004736.1	6203	6215	A	12	-	12	T	1
JRVM01004739.1	480	494	A	14	-	14	T	1
JRVM01004743.1	0	16	A	16	+	16	A	1
JRVM01004743.1	6773	6789	A	16	+	16	A	1
JRVM01004746.1	4024	4036	A	12	-	12	T	1
JRVM01004752.1	3698	3711	A	13	+	13	A	1
JRVM01004761.1	2872	2885	A	13	-	13	T	1
JRVM01004761.1	2987	2999	A	12	+	12	A	1
JRVM01004774.1	2126	2141	A	15	+	15	A	1
JRVM01004793.1	5857	5869	A	12	-	12	T	1
JRVM01004797.1	6746	6763	A	17	-	17	T	1
JRVM01004812.1	6174	6186	A	12	+	12	A	1
JRVM01004812.1	6493	6505	A	12	+	12	A	1
JRVM01004820.1	3679	3693	C	14	+	14	C	1
JRVM01004821.1	1613	1627	A	14	-	14	T	1
JRVM01004829.1	2	14	A	12	-	12	T	1
JRVM01004829.1	5642	5655	A	13	-	13	T	1
JRVM01004832.1	5210	5224	A	14	+	14	A	1
JRVM01004836.1	4416	4428	A	12	-	12	T	1
JRVM01004838.1	5898	5912	A	14	-	14	T	1
JRVM01004855.1	2176	2189	A	13	+	13	A	1
JRVM01004856.1	1584	1597	A	13	+	13	A	1
JRVM01004865.1	6731	6745	A	14	-	14	T	1
JRVM01004866.1	1515	1528	A	13	-	13	T	1
JRVM01004873.1	4481	4493	A	12	-	12	T	1
JRVM01004880.1	4169	4181	A	12	+	12	A	1
JRVM01004880.1	5357	5369	A	12	+	12	A	1
JRVM01004892.1	0	13	A	13	-	13	T	1
JRVM01004892.1	2988	3001	A	13	-	13	T	1
JRVM01004898.1	823	835	A	12	-	12	T	1
JRVM01004899.1	5835	5847	A	12	-	12	T	1
JRVM01004899.1	5909	5922	A	13	-	13	T	1
JRVM01004902.1	871	883	A	12	-	12	T	1
JRVM01004906.1	4730	4743	A	13	+	13	A	1
JRVM01004911.1	1592	1605	A	13	+	13	A	1
JRVM01004921.1	3098	3112	A	14	+	14	A	1
JRVM01004921.1	5359	5371	A	12	-	12	T	1
JRVM01004925.1	6690	6703	A	13	-	13	T	1
JRVM01004927.1	4279	4292	A	13	+	13	A	1
JRVM01004954.1	6064	6077	A	13	+	13	A	1
JRVM01004954.1	6691	6711	A	20	+	20	A	1
JRVM01004967.1	5146	5158	A	12	+	12	A	1
JRVM01004980.1	4243	4255	A	12	+	12	A	1
JRVM01004988.1	5759	5771	A	12	+	12	A	1
JRVM01005004.1	1321	1338	A	17	+	17	A	1
JRVM01005004.1	5263	5277	A	14	-	14	T	1
JRVM01005005.1	6676	6690	A	14	-	14	T	1
JRVM01005020.1	1538	1551	A	13	-	13	T	1
JRVM01005035.1	815	827	A	12	+	12	A	1
JRVM01005035.1	6003	6020	A	17	+	17	A	1
JRVM01005044.1	377	389	A	12	-	12	T	1
JRVM01005047.1	1117	1134	A	17	+	17	A	1
JRVM01005047.1	3383	3396	A	13	-	13	T	1
JRVM01005047.1	3664	3677	A	13	-	13	T	1
JRVM01005058.1	2161	2177	A	16	-	16	T	1
JRVM01005058.1	2210	2224	A	14	-	14	T	1
JRVM01005064.1	6295	6307	A	12	+	12	A	1
JRVM01005074.1	838	850	A	12	-	12	T	1
JRVM01005075.1	6283	6298	A	15	+	15	A	1
JRVM01005081.1	4745	4762	A	17	+	17	A	1
JRVM01005090.1	6136	6151	A	15	+	15	A	1
JRVM01005101.1	2132	2144	A	12	-	12	T	1
JRVM01005105.1	2640	2652	A	12	+	12	A	1
JRVM01005117.1	4030	4046	A	16	+	16	A	1
JRVM01005120.1	5847	5860	A	13	+	13	A	1
JRVM01005123.1	2597	2611	A	14	-	14	T	1
JRVM01005123.1	3372	3388	A	16	+	16	A	1
JRVM01005142.1	1400	1413	A	13	+	13	A	1
JRVM01005150.1	385	397	A	12	+	12	A	1
JRVM01005152.1	6310	6325	A	15	+	15	A	1
JRVM01005153.1	5367	5380	A	13	+	13	A	1
JRVM01005168.1	3740	3752	A	12	+	12	A	1
JRVM01005169.1	238	253	A	15	+	15	A	1
JRVM01005172.1	5431	5444	A	13	+	13	A	1
JRVM01005174.1	1846	1860	A	14	+	14	A	1
JRVM01005175.1	256	269	A	13	+	13	A	1
JRVM01005180.1	1335	1347	A	12	+	12	A	1
JRVM01005180.1	3057	3070	A	13	-	13	T	1
JRVM01005181.1	4130	4143	A	13	-	13	T	1
JRVM01005189.1	2001	2026	A	25	-	25	T	1
JRVM01005189.1	2030	2045	A	15	-	15	T	1
JRVM01005189.1	4227	4240	A	13	-	13	T	1
JRVM01005195.1	3044	3056	A	12	-	12	T	1
JRVM01005195.1	4213	4225	A	12	+	12	A	1
JRVM01005196.1	1754	1767	A	13	-	13	T	1
JRVM01005206.1	5656	5668	A	12	-	12	T	1
JRVM01005212.1	5983	5998	A	15	+	15	A	1
JRVM01005225.1	4104	4123	A	19	+	19	A	1
JRVM01005228.1	1223	1235	A	12	+	12	A	1
JRVM01005232.1	3870	3883	A	13	-	13	T	1
JRVM01005235.1	5347	5359	A	12	-	12	T	1
JRVM01005237.1	731	744	A	13	+	13	A	1
JRVM01005238.1	1550	1563	A	13	-	13	T	1
JRVM01005259.1	4953	4966	A	13	-	13	T	1
JRVM01005266.1	6022	6034	A	12	-	12	T	1
JRVM01005266.1	6154	6167	A	13	+	13	A	1
JRVM01005269.1	3815	3828	A	13	+	13	A	1
JRVM01005270.1	0	12	A	12	-	12	T	1
JRVM01005275.1	6209	6224	A	15	+	15	A	1
JRVM01005316.1	1955	1967	A	12	+	12	A	1
JRVM01005320.1	6360	6373	A	13	-	13	T	1
JRVM01005344.1	5521	5534	A	13	+	13	A	1
JRVM01005348.1	5817	5831	A	14	+	14	A	1
JRVM01005348.1	6549	6562	A	13	+	13	A	1
JRVM01005349.1	1984	1996	A	12	-	12	T	1
JRVM01005355.1	6213	6230	A	17	-	17	T	1
JRVM01005371.1	5785	5798	A	13	+	13	A	1
JRVM01005380.1	1921	1933	A	12	-	12	T	1
JRVM01005380.1	5266	5278	A	12	-	12	T	1
JRVM01005384.1	4639	4651	A	12	-	12	T	1
JRVM01005385.1	1288	1303	A	15	-	15	T	1
JRVM01005390.1	2293	2307	A	14	+	14	A	1
JRVM01005390.1	6263	6277	A	14	-	14	T	1
JRVM01005406.1	1611	1624	A	13	+	13	A	1
JRVM01005406.1	6528	6540	A	12	+	12	A	1
JRVM01005420.1	4448	4460	A	12	-	12	T	1
JRVM01005434.1	1338	1350	A	12	-	12	T	1
JRVM01005448.1	525	537	A	12	+	12	A	1
JRVM01005448.1	6163	6177	A	14	+	14	A	1
JRVM01005450.1	9	24	A	15	-	15	T	1
JRVM01005454.1	592	606	A	14	-	14	T	1
JRVM01005457.1	2083	2101	A	18	-	18	T	1
JRVM01005464.1	429	441	A	12	+	12	A	1
JRVM01005476.1	1822	1834	A	12	+	12	A	1
JRVM01005485.1	2818	2830	A	12	-	12	T	1
JRVM01005485.1	2830	2844	A	14	+	14	A	1
JRVM01005485.1	3826	3840	A	14	+	14	A	1
JRVM01005490.1	6236	6249	A	13	-	13	T	1
JRVM01005490.1	6478	6490	A	12	-	12	T	1
JRVM01005510.1	2946	2960	A	14	+	14	A	1
JRVM01005510.1	5996	6011	A	15	+	15	A	1
JRVM01005535.1	4386	4400	A	14	+	14	A	1
JRVM01005536.1	5438	5450	A	12	-	12	T	1
JRVM01005536.1	5892	5904	A	12	+	12	A	1
JRVM01005550.1	5591	5604	A	13	+	13	A	1
JRVM01005575.1	31	44	A	13	-	13	T	1
JRVM01005576.1	6181	6195	A	14	-	14	T	1
JRVM01005578.1	6154	6166	A	12	+	12	A	1
JRVM01005596.1	3735	3748	A	13	+	13	A	1
JRVM01005596.1	3894	3906	A	12	+	12	A	1
JRVM01005606.1	2308	2322	A	14	-	14	T	1
JRVM01005609.1	2302	2315	A	13	-	13	T	1
JRVM01005610.1	2323	2339	A	16	+	16	A	1
JRVM01005615.1	2542	2554	A	12	-	12	T	1
JRVM01005631.1	1993	2010	A	17	+	17	A	1
JRVM01005642.1	3889	3901	A	12	+	12	A	1
JRVM01005647.1	6453	6466	A	13	+	13	A	1
JRVM01005658.1	4154	4166	A	12	-	12	T	1
JRVM01005669.1	4411	4425	A	14	-	14	T	1
JRVM01005693.1	357	370	A	13	-	13	T	1
JRVM01005703.1	6103	6118	A	15	-	15	T	1
JRVM01005714.1	749	761	A	12	-	12	T	1
JRVM01005714.1	1077	1091	A	14	+	14	A	1
JRVM01005722.1	2217	2229	A	12	+	12	A	1
JRVM01005724.1	3404	3416	A	12	+	12	A	1
JRVM01005725.1	463	477	A	14	+	14	A	1
JRVM01005729.1	4732	4745	A	13	-	13	T	1
JRVM01005735.1	3217	3229	A	12	+	12	A	1
JRVM01005738.1	3860	3872	A	12	+	12	A	1
JRVM01005743.1	4505	4520	A	15	-	15	T	1
JRVM01005747.1	6412	6433	A	21	+	21	A	1
JRVM01005749.1	2062	2074	A	12	-	12	T	1
JRVM01005751.1	5945	5957	A	12	-	12	T	1
JRVM01005753.1	489	511	A	22	+	22	A	1
JRVM01005757.1	1550	1563	A	13	-	13	T	1
JRVM01005758.1	4521	4537	A	16	+	16	A	1
JRVM01005761.1	558	572	A	14	-	14	T	1
JRVM01005762.1	3328	3343	A	15	-	15	T	1
JRVM01005763.1	4389	4402	A	13	+	13	A	1
JRVM01005763.1	5607	5627	A	20	-	20	T	1
JRVM01005764.1	2287	2303	A	16	-	16	T	1
JRVM01005766.1	4317	4329	A	12	-	12	T	1
JRVM01005775.1	2974	2990	A	16	+	16	A	1
JRVM01005776.1	3904	3917	A	13	+	13	A	1
JRVM01005777.1	1357	1369	A	12	-	12	T	1
JRVM01005777.1	6406	6425	A	19	+	19	A	1
JRVM01005779.1	6391	6403	A	12	+	12	A	1
JRVM01005797.1	4609	4621	A	12	-	12	T	1
JRVM01005804.1	1107	1119	A	12	+	12	A	1
JRVM01005805.1	920	932	A	12	-	12	T	1
JRVM01005805.1	5140	5152	A	12	+	12	A	1
JRVM01005806.1	2489	2502	A	13	+	13	A	1
JRVM01005821.1	1117	1129	A	12	+	12	A	1
JRVM01005821.1	1822	1834	A	12	-	12	T	1
JRVM01005826.1	2954	2966	A	12	-	12	T	1
JRVM01005831.1	17	29	A	12	-	12	T	1
JRVM01005832.1	4412	4432	A	20	+	20	A	1
JRVM01005842.1	4920	4933	A	13	-	13	T	1
JRVM01005844.1	3799	3814	A	15	-	15	T	1
JRVM01005844.1	4876	4889	A	13	+	13	A	1
JRVM01005849.1	5133	5149	A	16	-	16	T	1
JRVM01005870.1	6190	6202	A	12	-	12	T	1
JRVM01005878.1	4092	4104	A	12	+	12	A	1
JRVM01005880.1	2939	2952	A	13	+	13	A	1
JRVM01005901.1	5426	5440	A	14	-	14	T	1
JRVM01005908.1	0	17	A	17	-	17	T	1
JRVM01005908.1	1363	1376	A	13	-	13	T	1
JRVM01005908.1	1422	1439	A	17	-	17	T	1
JRVM01005909.1	898	911	A	13	+	13	A	1
JRVM01005910.1	5937	5952	A	15	+	15	A	1
JRVM01005922.1	5989	6001	A	12	-	12	T	1
JRVM01005924.1	1108	1121	A	13	-	13	T	1
JRVM01005927.1	1330	1342	A	12	-	12	T	1
JRVM01005934.1	5404	5416	A	12	+	12	A	1
JRVM01005936.1	180	192	A	12	-	12	T	1
JRVM01005936.1	862	877	A	15	+	15	A	1
JRVM01005940.1	2706	2718	A	12	+	12	A	1
JRVM01005941.1	5952	5965	A	13	+	13	A	1
JRVM01005952.1	5402	5418	A	16	+	16	A	1
JRVM01005953.1	2529	2544	A	15	-	15	T	1
JRVM01005954.1	4346	4358	A	12	-	12	T	1
JRVM01005963.1	6225	6237	A	12	+	12	A	1
JRVM01005973.1	2727	2740	A	13	-	13	T	1
JRVM01005988.1	3783	3795	A	12	+	12	A	1
JRVM01005997.1	1548	1560	A	12	-	12	T	1
JRVM01006012.1	2043	2055	A	12	-	12	T	1
JRVM01006012.1	3344	3357	A	13	-	13	T	1
JRVM01006012.1	4455	4467	A	12	+	12	A	1
JRVM01006013.1	6007	6023	A	16	-	16	T	1
JRVM01006015.1	6337	6351	A	14	+	14	A	1
JRVM01006024.1	1812	1824	A	12	+	12	A	1
JRVM01006028.1	2362	2376	A	14	+	14	A	1
JRVM01006031.1	3605	3618	A	13	+	13	A	1
JRVM01006033.1	5184	5197	A	13	-	13	T	1
JRVM01006035.1	1333	1353	A	20	-	20	T	1
JRVM01006035.1	1403	1442	A	39	-	39	T	1
JRVM01006035.1	4619	4634	A	15	+	15	A	1
JRVM01006039.1	3025	3037	A	12	-	12	T	1
JRVM01006043.1	1528	1545	A	17	+	17	A	1
JRVM01006063.1	5986	6002	A	16	-	16	T	1
JRVM01006073.1	5874	5886	A	12	-	12	T	1
JRVM01006077.1	3702	3716	A	14	-	14	T	1
JRVM01006082.1	3752	3765	A	13	-	13	T	1
JRVM01006101.1	261	273	A	12	+	12	A	1
JRVM01006104.1	593	607	A	14	+	14	A	1
JRVM01006108.1	3031	3043	A	12	+	12	A	1
JRVM01006111.1	2229	2246	A	17	-	17	T	1
JRVM01006127.1	6298	6311	A	13	-	13	T	1
JRVM01006134.1	299	311	A	12	+	12	A	1
JRVM01006137.1	4392	4405	A	13	+	13	A	1
JRVM01006149.1	4807	4819	A	12	+	12	A	1
JRVM01006153.1	1690	1702	A	12	-	12	T	1
JRVM01006158.1	1368	1380	A	12	+	12	A	1
JRVM01006165.1	1065	1085	A	20	-	20	T	1
JRVM01006165.1	1139	1154	A	15	-	15	T	1
JRVM01006171.1	1246	1268	A	22	+	22	A	1
JRVM01006174.1	1766	1778	A	12	-	12	T	1
JRVM01006175.1	1294	1306	A	12	-	12	T	1
JRVM01006175.1	1781	1795	A	14	+	14	A	1
JRVM01006175.1	2256	2268	A	12	+	12	A	1
JRVM01006175.1	3084	3106	A	22	-	22	T	1
JRVM01006184.1	462	476	A	14	+	14	A	1
JRVM01006187.1	6279	6291	A	12	+	12	A	1
JRVM01006197.1	2971	2983	A	12	-	12	T	1
JRVM01006204.1	1509	1522	A	13	-	13	T	1
JRVM01006208.1	2789	2801	A	12	-	12	T	1
JRVM01006209.1	6014	6029	A	15	-	15	T	1
JRVM01006211.1	4506	4521	A	15	-	15	T	1
JRVM01006218.1	137	149	A	12	-	12	T	1
JRVM01006228.1	5132	5144	A	12	+	12	A	1
JRVM01006229.1	3642	3654	A	12	-	12	T	1
JRVM01006239.1	4617	4629	A	12	+	12	A	1
JRVM01006240.1	3955	3968	A	13	-	13	T	1
JRVM01006244.1	823	836	A	13	-	13	T	1
JRVM01006248.1	1798	1811	A	13	+	13	A	1
JRVM01006248.1	5374	5386	A	12	+	12	A	1
JRVM01006258.1	17	29	A	12	+	12	A	1
JRVM01006260.1	3337	3349	A	12	-	12	T	1
JRVM01006266.1	5131	5143	A	12	-	12	T	1
JRVM01006266.1	5205	5224	A	19	-	19	T	1
JRVM01006267.1	32	49	A	17	+	17	A	1
JRVM01006267.1	4932	4946	A	14	+	14	A	1
JRVM01006267.1	5451	5464	A	13	-	13	T	1
JRVM01006267.1	6255	6268	A	13	-	13	T	1
JRVM01006269.1	3479	3491	A	12	+	12	A	1
JRVM01006278.1	0	12	A	12	-	12	T	1
JRVM01006278.1	1091	1110	A	19	+	19	A	1
JRVM01006278.1	4639	4659	A	20	-	20	T	1
JRVM01006286.1	5791	5806	A	15	-	15	T	1
JRVM01006287.1	1549	1564	A	15	+	15	A	1
JRVM01006295.1	286	301	A	15	+	15	A	1
JRVM01006298.1	0	13	A	13	-	13	T	1
JRVM01006309.1	3710	3725	A	15	+	15	A	1
JRVM01006311.1	5358	5372	A	14	-	14	T	1
JRVM01006317.1	3951	3963	A	12	-	12	T	1
JRVM01006324.1	1465	1480	A	15	+	15	A	1
JRVM01006326.1	3903	3915	A	12	-	12	T	1
JRVM01006332.1	622	636	A	14	+	14	A	1
JRVM01006337.1	247	259	A	12	-	12	T	1
JRVM01006340.1	2398	2411	A	13	+	13	A	1
JRVM01006341.1	5253	5270	A	17	-	17	T	1
JRVM01006341.1	5456	5472	A	16	+	16	A	1
JRVM01006351.1	2530	2542	A	12	+	12	A	1
JRVM01006363.1	3019	3034	A	15	-	15	T	1
JRVM01006368.1	2775	2788	A	13	+	13	A	1
JRVM01006376.1	413	426	A	13	+	13	A	1
JRVM01006379.1	6214	6229	A	15	+	15	A	1
JRVM01006391.1	615	627	A	12	+	12	A	1
JRVM01006391.1	1250	1262	A	12	-	12	T	1
JRVM01006391.1	1533	1546	A	13	+	13	A	1
JRVM01006396.1	2447	2462	A	15	-	15	T	1
JRVM01006398.1	3562	3576	A	14	+	14	A	1
JRVM01006405.1	5744	5759	A	15	-	15	T	1
JRVM01006426.1	5764	5777	A	13	+	13	A	1
JRVM01006426.1	6218	6231	A	13	+	13	A	1
JRVM01006437.1	2219	2233	A	14	-	14	T	1
JRVM01006439.1	11	25	A	14	-	14	T	1
JRVM01006439.1	4123	4135	A	12	-	12	T	1
JRVM01006446.1	5833	5845	A	12	-	12	T	1
JRVM01006467.1	4521	4533	A	12	+	12	A	1
JRVM01006478.1	4141	4157	A	16	-	16	T	1
JRVM01006484.1	186	199	A	13	-	13	T	1
JRVM01006491.1	1263	1275	A	12	-	12	T	1
JRVM01006501.1	340	356	A	16	+	16	A	1
JRVM01006502.1	3594	3606	A	12	-	12	T	1
JRVM01006502.1	4027	4039	A	12	-	12	T	1
JRVM01006510.1	4052	4065	A	13	+	13	A	1
JRVM01006510.1	5837	5849	A	12	+	12	A	1
JRVM01006526.1	4417	4429	A	12	+	12	A	1
JRVM01006528.1	1421	1433	A	12	-	12	T	1
JRVM01006528.1	3406	3418	A	12	-	12	T	1
JRVM01006529.1	3696	3708	A	12	-	12	T	1
JRVM01006537.1	698	710	A	12	-	12	T	1
JRVM01006537.1	4092	4105	A	13	-	13	T	1
JRVM01006555.1	5680	5693	A	13	+	13	A	1
JRVM01006561.1	973	987	A	14	+	14	A	1
JRVM01006567.1	1969	1983	A	14	+	14	A	1
JRVM01006571.1	6069	6083	A	14	-	14	T	1
JRVM01006573.1	1110	1125	A	15	+	15	A	1
JRVM01006596.1	4542	4555	A	13	+	13	A	1
JRVM01006600.1	3512	3525	A	13	-	13	T	1
JRVM01006602.1	1509	1521	A	12	+	12	A	1
JRVM01006607.1	1017	1031	A	14	-	14	T	1
JRVM01006608.1	6172	6187	A	15	-	15	T	1
JRVM01006619.1	265	277	A	12	+	12	A	1
JRVM01006620.1	3503	3515	A	12	-	12	T	1
JRVM01006622.1	3151	3164	A	13	+	13	A	1
JRVM01006623.1	3820	3835	A	15	-	15	T	1
JRVM01006624.1	2059	2076	A	17	+	17	A	1
JRVM01006624.1	3096	3112	A	16	+	16	A	1
JRVM01006640.1	4689	4703	A	14	+	14	A	1
JRVM01006667.1	3269	3283	A	14	+	14	A	1
JRVM01006671.1	1495	1516	A	21	+	21	A	1
JRVM01006675.1	3422	3434	A	12	-	12	T	1
JRVM01006682.1	3894	3906	A	12	-	12	T	1
JRVM01006684.1	4573	4592	A	19	+	19	A	1
JRVM01006691.1	3075	3088	A	13	+	13	A	1
JRVM01006698.1	4364	4378	A	14	+	14	A	1
JRVM01006700.1	3195	3208	A	13	+	13	A	1
JRVM01006703.1	351	367	A	16	-	16	T	1
JRVM01006705.1	5359	5371	A	12	-	12	T	1
JRVM01006707.1	5007	5019	A	12	-	12	T	1
JRVM01006715.1	4789	4802	A	13	-	13	T	1
JRVM01006723.1	4546	4558	A	12	-	12	T	1
JRVM01006726.1	3992	4004	A	12	-	12	T	1
JRVM01006728.1	1541	1553	A	12	-	12	T	1
JRVM01006752.1	2662	2679	A	17	-	17	T	1
JRVM01006773.1	287	299	A	12	+	12	A	1
JRVM01006774.1	4687	4701	A	14	+	14	A	1
JRVM01006784.1	2537	2549	A	12	+	12	A	1
JRVM01006801.1	4920	4934	A	14	+	14	A	1
JRVM01006808.1	545	557	A	12	-	12	T	1
JRVM01006817.1	439	452	A	13	+	13	A	1
JRVM01006817.1	1949	1962	A	13	-	13	T	1
JRVM01006822.1	1363	1382	A	19	-	19	T	1
JRVM01006831.1	1543	1557	A	14	-	14	T	1
JRVM01006835.1	2167	2180	A	13	-	13	T	1
JRVM01006835.1	6087	6100	A	13	+	13	A	1
JRVM01006844.1	3641	3653	A	12	+	12	A	1
JRVM01006844.1	5947	5960	A	13	+	13	A	1
JRVM01006845.1	2860	2872	A	12	-	12	T	1
JRVM01006845.1	3017	3033	A	16	-	16	T	1
JRVM01006848.1	5342	5357	A	15	-	15	T	1
JRVM01006856.1	6073	6085	A	12	-	12	T	1
JRVM01006860.1	479	491	A	12	+	12	A	1
JRVM01006860.1	2221	2233	A	12	-	12	T	1
JRVM01006867.1	3428	3442	A	14	-	14	T	1
JRVM01006867.1	5799	5812	A	13	-	13	T	1
JRVM01006869.1	412	425	A	13	-	13	T	1
JRVM01006873.1	1435	1447	A	12	+	12	A	1
JRVM01006876.1	2869	2881	A	12	-	12	T	1
JRVM01006880.1	5096	5109	A	13	-	13	T	1
JRVM01006884.1	798	810	A	12	+	12	A	1
JRVM01006886.1	1948	1964	A	16	-	16	T	1
JRVM01006886.1	3009	3024	A	15	-	15	T	1
JRVM01006888.1	4706	4720	A	14	+	14	A	1
JRVM01006893.1	5643	5655	A	12	-	12	T	1
JRVM01006896.1	3794	3806	A	12	-	12	T	1
JRVM01006901.1	2218	2233	A	15	-	15	T	1
JRVM01006915.1	2299	2312	A	13	+	13	A	1
JRVM01006923.1	464	476	A	12	+	12	A	1
JRVM01006928.1	2795	2812	A	17	-	17	T	1
JRVM01006929.1	4024	4036	A	12	-	12	T	1
JRVM01006930.1	579	594	A	15	+	15	A	1
JRVM01006930.1	1935	1947	A	12	+	12	A	1
JRVM01006934.1	0	12	A	12	-	12	T	1
JRVM01006934.1	671	685	A	14	-	14	T	1
JRVM01006945.1	2003	2015	A	12	-	12	T	1
JRVM01006952.1	5995	6007	A	12	+	12	A	1
JRVM01006955.1	3311	3325	A	14	-	14	T	1
JRVM01006960.1	686	700	A	14	+	14	A	1
JRVM01006961.1	3509	3523	A	14	+	14	A	1
JRVM01006962.1	228	246	A	18	-	18	T	1
JRVM01006962.1	3347	3361	A	14	+	14	A	1
JRVM01006964.1	3552	3564	A	12	-	12	T	1
JRVM01006965.1	797	810	A	13	+	13	A	1
JRVM01006968.1	430	442	A	12	-	12	T	1
JRVM01006969.1	2583	2595	A	12	-	12	T	1
JRVM01006971.1	443	455	A	12	+	12	A	1
JRVM01006972.1	2795	2814	A	19	+	19	A	1
JRVM01006972.1	3855	3873	A	18	+	18	A	1
JRVM01006972.1	4426	4440	A	14	-	14	T	1
JRVM01006977.1	1834	1848	A	14	-	14	T	1
JRVM01006977.1	2493	2505	A	12	+	12	A	1
JRVM01006987.1	3849	3861	A	12	+	12	A	1
JRVM01006994.1	3804	3817	A	13	-	13	T	1
JRVM01006996.1	751	766	A	15	-	15	T	1
JRVM01006999.1	5092	5106	A	14	-	14	T	1
JRVM01006999.1	6056	6068	A	12	-	12	T	1
JRVM01007003.1	698	710	C	12	-	12	G	1
JRVM01007011.1	5515	5529	A	14	-	14	T	1
JRVM01007013.1	4337	4349	A	12	-	12	T	1
JRVM01007016.1	136	148	A	12	+	12	A	1
JRVM01007041.1	5107	5119	A	12	-	12	T	1
JRVM01007044.1	6033	6049	A	16	+	16	A	1
JRVM01007054.1	3493	3506	A	13	+	13	A	1
JRVM01007056.1	3958	3970	A	12	+	12	A	1
JRVM01007056.1	4386	4398	A	12	+	12	A	1
JRVM01007056.1	5045	5057	A	12	-	12	T	1
JRVM01007076.1	3532	3545	A	13	+	13	A	1
JRVM01007081.1	1657	1672	A	15	-	15	T	1
JRVM01007086.1	4376	4394	A	18	+	18	A	1
JRVM01007095.1	4634	4646	A	12	+	12	A	1
JRVM01007108.1	1198	1214	A	16	+	16	A	1
JRVM01007114.1	1948	1960	A	12	-	12	T	1
JRVM01007118.1	4300	4316	A	16	-	16	T	1
JRVM01007121.1	3407	3419	A	12	+	12	A	1
JRVM01007122.1	4573	4585	A	12	+	12	A	1
JRVM01007124.1	542	554	A	12	-	12	T	1
JRVM01007133.1	269	283	A	14	+	14	A	1
JRVM01007134.1	2078	2092	A	14	-	14	T	1
JRVM01007134.1	2705	2718	A	13	-	13	T	1
JRVM01007136.1	1521	1533	A	12	-	12	T	1
JRVM01007137.1	1178	1191	A	13	+	13	A	1
JRVM01007144.1	1516	1528	A	12	+	12	A	1
JRVM01007146.1	2722	2734	A	12	-	12	T	1
JRVM01007147.1	833	848	A	15	-	15	T	1
JRVM01007148.1	2682	2695	A	13	+	13	A	1
JRVM01007150.1	185	198	A	13	-	13	T	1
JRVM01007156.1	2034	2047	A	13	-	13	T	1
JRVM01007160.1	488	500	A	12	+	12	A	1
JRVM01007160.1	4139	4151	A	12	+	12	A	1
JRVM01007163.1	3940	3953	A	13	+	13	A	1
JRVM01007163.1	5221	5234	A	13	+	13	A	1
JRVM01007170.1	3721	3733	A	12	+	12	A	1
JRVM01007175.1	5393	5405	A	12	-	12	T	1
JRVM01007177.1	5979	5991	A	12	+	12	A	1
JRVM01007183.1	4111	4124	A	13	-	13	T	1
JRVM01007191.1	925	938	A	13	+	13	A	1
JRVM01007226.1	4230	4243	A	13	+	13	A	1
JRVM01007237.1	1453	1465	A	12	-	12	T	1
JRVM01007243.1	5245	5257	A	12	+	12	A	1
JRVM01007243.1	6002	6015	A	13	+	13	A	1
JRVM01007249.1	3648	3660	A	12	-	12	T	1
JRVM01007273.1	2044	2058	A	14	+	14	A	1
JRVM01007273.1	2107	2119	A	12	+	12	A	1
JRVM01007287.1	3455	3467	A	12	+	12	A	1
JRVM01007292.1	877	891	A	14	+	14	A	1
JRVM01007292.1	4898	4910	A	12	+	12	A	1
JRVM01007297.1	5663	5677	A	14	-	14	T	1
JRVM01007299.1	3695	3709	A	14	-	14	T	1
JRVM01007302.1	2635	2652	A	17	+	17	A	1
JRVM01007302.1	4936	4953	A	17	+	17	A	1
JRVM01007307.1	4431	4446	A	15	+	15	A	1
JRVM01007307.1	4481	4497	A	16	+	16	A	1
JRVM01007308.1	976	990	A	14	-	14	T	1
JRVM01007325.1	2840	2856	A	16	+	16	A	1
JRVM01007327.1	744	757	A	13	-	13	T	1
JRVM01007359.1	4499	4511	A	12	-	12	T	1
JRVM01007367.1	5652	5667	A	15	-	15	T	1
JRVM01007369.1	888	903	A	15	+	15	A	1
JRVM01007369.1	1868	1880	A	12	+	12	A	1
JRVM01007374.1	4879	4895	A	16	-	16	T	1
JRVM01007375.1	3005	3018	A	13	+	13	A	1
JRVM01007376.1	2408	2420	A	12	-	12	T	1
JRVM01007378.1	1983	1996	A	13	-	13	T	1
JRVM01007378.1	2020	2032	A	12	-	12	T	1
JRVM01007388.1	815	829	A	14	-	14	T	1
JRVM01007402.1	4597	4609	A	12	-	12	T	1
JRVM01007409.1	3344	3356	A	12	+	12	A	1
JRVM01007413.1	5948	5960	A	12	-	12	T	1
JRVM01007432.1	215	227	A	12	+	12	A	1
JRVM01007432.1	3633	3645	A	12	+	12	A	1
JRVM01007450.1	4702	4714	A	12	-	12	T	1
JRVM01007452.1	2366	2378	A	12	-	12	T	1
JRVM01007452.1	5258	5273	A	15	-	15	T	1
JRVM01007453.1	527	539	A	12	-	12	T	1
JRVM01007453.1	574	587	A	13	-	13	T	1
JRVM01007453.1	4940	4956	A	16	+	16	A	1
JRVM01007453.1	5012	5025	A	13	+	13	A	1
JRVM01007457.1	394	406	A	12	+	12	A	1
JRVM01007462.1	297	309	A	12	-	12	T	1
JRVM01007462.1	791	803	A	12	+	12	A	1
JRVM01007462.1	5043	5056	A	13	-	13	T	1
JRVM01007473.1	1222	1236	A	14	-	14	T	1
JRVM01007473.1	3777	3796	A	19	+	19	A	1
JRVM01007480.1	1927	1939	A	12	+	12	A	1
JRVM01007482.1	2316	2328	A	12	-	12	T	1
JRVM01007482.1	2378	2395	A	17	-	17	T	1
JRVM01007485.1	3205	3217	A	12	+	12	A	1
JRVM01007500.1	3962	3974	A	12	-	12	T	1
JRVM01007503.1	318	331	A	13	-	13	T	1
JRVM01007514.1	5784	5797	A	13	-	13	T	1
JRVM01007521.1	1550	1563	A	13	-	13	T	1
JRVM01007524.1	1731	1743	A	12	+	12	A	1
JRVM01007527.1	454	467	A	13	-	13	T	1
JRVM01007527.1	1337	1351	A	14	+	14	A	1
JRVM01007527.1	3121	3134	A	13	+	13	A	1
JRVM01007527.1	5126	5139	A	13	-	13	T	1
JRVM01007527.1	5934	5947	A	13	-	13	T	1
JRVM01007538.1	3977	3989	A	12	-	12	T	1
JRVM01007541.1	239	251	A	12	-	12	T	1
JRVM01007547.1	4224	4237	A	13	-	13	T	1
JRVM01007550.1	4641	4653	A	12	+	12	A	1
JRVM01007552.1	4567	4579	A	12	+	12	A	1
JRVM01007553.1	4804	4816	A	12	+	12	A	1
JRVM01007557.1	3074	3086	A	12	-	12	T	1
JRVM01007558.1	2516	2529	A	13	+	13	A	1
JRVM01007558.1	2828	2841	A	13	-	13	T	1
JRVM01007572.1	2145	2157	A	12	-	12	T	1
JRVM01007583.1	4450	4464	A	14	+	14	A	1
JRVM01007585.1	940	952	A	12	-	12	T	1
JRVM01007596.1	3151	3163	A	12	+	12	A	1
JRVM01007596.1	4535	4548	A	13	+	13	A	1
JRVM01007596.1	5125	5140	A	15	+	15	A	1
JRVM01007625.1	2634	2652	A	18	-	18	T	1
JRVM01007641.1	5282	5296	A	14	-	14	T	1
JRVM01007653.1	4982	4994	A	12	-	12	T	1
JRVM01007660.1	3793	3805	A	12	-	12	T	1
JRVM01007661.1	2351	2365	A	14	-	14	T	1
JRVM01007664.1	5899	5914	A	15	-	15	T	1
JRVM01007667.1	5275	5288	A	13	+	13	A	1
JRVM01007698.1	3987	4002	A	15	-	15	T	1
JRVM01007702.1	4279	4293	A	14	+	14	A	1
JRVM01007714.1	3594	3606	A	12	-	12	T	1
JRVM01007724.1	3926	3940	A	14	+	14	A	1
JRVM01007725.1	426	438	A	12	+	12	A	1
JRVM01007732.1	1902	1914	A	12	+	12	A	1
JRVM01007734.1	4898	4912	A	14	+	14	A	1
JRVM01007737.1	4994	5006	A	12	+	12	A	1
JRVM01007741.1	2461	2475	A	14	+	14	A	1
JRVM01007751.1	4058	4070	A	12	-	12	T	1
JRVM01007752.1	3416	3428	A	12	-	12	T	1
JRVM01007754.1	2771	2784	A	13	-	13	T	1
JRVM01007759.1	5125	5137	A	12	-	12	T	1
JRVM01007759.1	5161	5175	A	14	-	14	T	1
JRVM01007760.1	5313	5325	A	12	-	12	T	1
JRVM01007763.1	3074	3088	A	14	-	14	T	1
JRVM01007772.1	612	625	A	13	-	13	T	1
JRVM01007783.1	5863	5875	A	12	-	12	T	1
JRVM01007801.1	3708	3720	A	12	-	12	T	1
JRVM01007808.1	3799	3813	A	14	+	14	A	1
JRVM01007810.1	1817	1830	A	13	-	13	T	1
JRVM01007821.1	2475	2487	A	12	+	12	A	1
JRVM01007823.1	651	663	A	12	+	12	A	1
JRVM01007842.1	283	298	A	15	+	15	A	1
JRVM01007843.1	793	809	A	16	-	16	T	1
JRVM01007847.1	1240	1253	A	13	+	13	A	1
JRVM01007856.1	2532	2544	A	12	-	12	T	1
JRVM01007871.1	0	13	A	13	-	13	T	1
JRVM01007872.1	615	627	A	12	+	12	A	1
JRVM01007878.1	2358	2370	A	12	-	12	T	1
JRVM01007895.1	238	252	A	14	-	14	T	1
JRVM01007895.1	4447	4467	A	20	+	20	A	1
JRVM01007904.1	5461	5473	A	12	+	12	A	1
JRVM01007905.1	2475	2487	A	12	-	12	T	1
JRVM01007926.1	4413	4427	A	14	+	14	A	1
JRVM01007928.1	0	12	A	12	+	12	A	1
JRVM01007928.1	4389	4403	A	14	+	14	A	1
JRVM01007928.1	5420	5433	A	13	-	13	T	1
JRVM01007937.1	4208	4221	A	13	+	13	A	1
JRVM01007955.1	4210	4223	A	13	+	13	A	1
JRVM01007956.1	155	170	A	15	+	15	A	1
JRVM01007964.1	719	732	A	13	+	13	A	1
JRVM01007987.1	1407	1423	A	16	+	16	A	1
JRVM01007996.1	2916	2928	A	12	-	12	T	1
JRVM01008012.1	1099	1114	A	15	+	15	A	1
JRVM01008016.1	1569	1581	A	12	+	12	A	1
JRVM01008016.1	3453	3466	A	13	-	13	T	1
JRVM01008032.1	2287	2300	A	13	-	13	T	1
JRVM01008032.1	4220	4233	A	13	-	13	T	1
JRVM01008038.1	1440	1453	A	13	+	13	A	1
JRVM01008038.1	2107	2121	A	14	+	14	A	1
JRVM01008046.1	2978	2992	A	14	-	14	T	1
JRVM01008048.1	4316	4328	A	12	-	12	T	1
JRVM01008056.1	1923	1939	A	16	+	16	A	1
JRVM01008068.1	5792	5805	A	13	+	13	A	1
JRVM01008076.1	4232	4244	A	12	+	12	A	1
JRVM01008079.1	1749	1761	A	12	+	12	A	1
JRVM01008082.1	3	15	A	12	-	12	T	1
JRVM01008093.1	4153	4167	A	14	-	14	T	1
JRVM01008094.1	855	867	A	12	-	12	T	1
JRVM01008098.1	1960	1975	A	15	+	15	A	1
JRVM01008103.1	7	20	A	13	+	13	A	1
JRVM01008104.1	783	797	A	14	+	14	A	1
JRVM01008107.1	1059	1072	A	13	-	13	T	1
JRVM01008107.1	3629	3641	A	12	+	12	A	1
JRVM01008121.1	1002	1014	A	12	-	12	T	1
JRVM01008121.1	3772	3785	A	13	-	13	T	1
JRVM01008145.1	4847	4861	A	14	-	14	T	1
JRVM01008154.1	3031	3044	A	13	-	13	T	1
JRVM01008164.1	0	21	A	21	-	21	T	1
JRVM01008164.1	3618	3631	A	13	+	13	A	1
JRVM01008164.1	4753	4768	A	15	+	15	A	1
JRVM01008165.1	1027	1039	A	12	-	12	T	1
JRVM01008167.1	440	453	A	13	-	13	T	1
JRVM01008178.1	5253	5266	A	13	-	13	T	1
JRVM01008181.1	4143	4155	A	12	+	12	A	1
JRVM01008186.1	2518	2533	A	15	+	15	A	1
JRVM01008186.1	3367	3380	A	13	+	13	A	1
JRVM01008186.1	5270	5286	A	16	+	16	A	1
JRVM01008204.1	1414	1426	A	12	-	12	T	1
JRVM01008205.1	443	458	A	15	+	15	A	1
JRVM01008209.1	5527	5539	A	12	+	12	A	1
JRVM01008233.1	374	386	A	12	-	12	T	1
JRVM01008237.1	271	284	A	13	+	13	A	1
JRVM01008239.1	4068	4084	A	16	-	16	T	1
JRVM01008245.1	2079	2091	A	12	-	12	T	1
JRVM01008248.1	3083	3095	A	12	+	12	A	1
JRVM01008259.1	3694	3707	A	13	+	13	A	1
JRVM01008261.1	549	561	A	12	+	12	A	1
JRVM01008261.1	955	970	A	15	-	15	T	1
JRVM01008261.1	2761	2773	A	12	-	12	T	1
JRVM01008261.1	3517	3529	A	12	-	12	T	1
JRVM01008262.1	3519	3531	A	12	+	12	A	1
JRVM01008264.1	1411	1423	A	12	-	12	T	1
JRVM01008270.1	3443	3455	A	12	-	12	T	1
JRVM01008277.1	2361	2374	A	13	+	13	A	1
JRVM01008279.1	4386	4398	A	12	+	12	A	1
JRVM01008303.1	749	763	A	14	+	14	A	1
JRVM01008308.1	5058	5071	A	13	+	13	A	1
JRVM01008313.1	5745	5759	A	14	-	14	T	1
JRVM01008314.1	13	25	A	12	+	12	A	1
JRVM01008318.1	5761	5779	A	18	+	18	A	1
JRVM01008319.1	4037	4051	A	14	+	14	A	1
JRVM01008319.1	4273	4285	A	12	-	12	T	1
JRVM01008319.1	5764	5776	A	12	-	12	T	1
JRVM01008322.1	5384	5396	A	12	-	12	T	1
JRVM01008330.1	559	575	A	16	+	16	A	1
JRVM01008331.1	4461	4475	A	14	-	14	T	1
JRVM01008335.1	787	799	A	12	+	12	A	1
JRVM01008335.1	3954	3967	A	13	-	13	T	1
JRVM01008335.1	5188	5200	A	12	-	12	T	1
JRVM01008343.1	4207	4219	A	12	-	12	T	1
JRVM01008349.1	175	187	A	12	-	12	T	1
JRVM01008392.1	1553	1577	A	24	-	24	T	1
JRVM01008405.1	2708	2720	A	12	+	12	A	1
JRVM01008413.1	1717	1729	A	12	+	12	A	1
JRVM01008413.1	5336	5352	A	16	+	16	A	1
JRVM01008414.1	1348	1360	A	12	-	12	T	1
JRVM01008414.1	4697	4710	A	13	+	13	A	1
JRVM01008417.1	3482	3498	A	16	-	16	T	1
JRVM01008423.1	1852	1864	A	12	+	12	A	1
JRVM01008428.1	3180	3192	A	12	-	12	T	1
JRVM01008454.1	1221	1234	A	13	-	13	T	1
JRVM01008463.1	3403	3415	A	12	+	12	A	1
JRVM01008471.1	3218	3230	A	12	+	12	A	1
JRVM01008489.1	3131	3148	A	17	-	17	T	1
JRVM01008489.1	3651	3667	A	16	-	16	T	1
JRVM01008495.1	177	191	A	14	+	14	A	1
JRVM01008499.1	0	13	A	13	-	13	T	1
JRVM01008511.1	1913	1926	A	13	-	13	T	1
JRVM01008533.1	2133	2146	A	13	+	13	A	1
JRVM01008541.1	2059	2072	A	13	-	13	T	1
JRVM01008543.1	5415	5429	A	14	+	14	A	1
JRVM01008548.1	5664	5677	A	13	-	13	T	1
JRVM01008550.1	2696	2708	A	12	-	12	T	1
JRVM01008552.1	1125	1137	A	12	+	12	A	1
JRVM01008552.1	4835	4847	A	12	+	12	A	1
JRVM01008555.1	1145	1157	A	12	+	12	A	1
JRVM01008556.1	10	24	A	14	-	14	T	1
JRVM01008556.1	3784	3796	A	12	-	12	T	1
JRVM01008561.1	356	369	A	13	-	13	T	1
JRVM01008561.1	5227	5239	A	12	-	12	T	1
JRVM01008563.1	5420	5433	A	13	+	13	A	1
JRVM01008567.1	1624	1637	A	13	-	13	T	1
JRVM01008568.1	0	16	A	16	-	16	T	1
JRVM01008578.1	3968	3981	A	13	+	13	A	1
JRVM01008596.1	4010	4026	A	16	-	16	T	1
JRVM01008596.1	4819	4833	A	14	-	14	T	1
JRVM01008596.1	4873	4886	A	13	-	13	T	1
JRVM01008606.1	0	12	A	12	-	12	T	1
JRVM01008606.1	199	211	A	12	-	12	T	1
JRVM01008607.1	4930	4956	A	26	+	26	A	1
JRVM01008611.1	492	509	A	17	+	17	A	1
JRVM01008615.1	2909	2922	A	13	-	13	T	1
JRVM01008616.1	4093	4106	A	13	+	13	A	1
JRVM01008616.1	4586	4599	A	13	-	13	T	1
JRVM01008622.1	5670	5682	A	12	+	12	A	1
JRVM01008630.1	902	915	A	13	+	13	A	1
JRVM01008640.1	3302	3314	A	12	+	12	A	1
JRVM01008647.1	2378	2390	A	12	-	12	T	1
JRVM01008647.1	4809	4821	A	12	-	12	T	1
JRVM01008648.1	2750	2763	A	13	-	13	T	1
JRVM01008648.1	4917	4930	A	13	-	13	T	1
JRVM01008650.1	3466	3479	A	13	+	13	A	1
JRVM01008667.1	199	212	A	13	-	13	T	1
JRVM01008677.1	3354	3370	A	16	-	16	T	1
JRVM01008677.1	3585	3597	A	12	-	12	T	1
JRVM01008683.1	4176	4190	A	14	+	14	A	1
JRVM01008685.1	3141	3156	A	15	+	15	A	1
JRVM01008685.1	4025	4040	A	15	+	15	A	1
JRVM01008685.1	4555	4567	A	12	-	12	T	1
JRVM01008686.1	5091	5103	A	12	+	12	A	1
JRVM01008693.1	762	778	A	16	+	16	A	1
JRVM01008696.1	2652	2664	A	12	+	12	A	1
JRVM01008698.1	2552	2567	A	15	+	15	A	1
JRVM01008698.1	3452	3468	A	16	-	16	T	1
JRVM01008706.1	3165	3178	A	13	+	13	A	1
JRVM01008741.1	3136	3148	A	12	-	12	T	1
JRVM01008741.1	4929	4941	A	12	-	12	T	1
JRVM01008742.1	5238	5251	A	13	+	13	A	1
JRVM01008759.1	1976	1992	A	16	-	16	T	1
JRVM01008759.1	2173	2185	A	12	-	12	T	1
JRVM01008762.1	2993	3005	A	12	+	12	A	1
JRVM01008762.1	3736	3748	A	12	+	12	A	1
JRVM01008769.1	648	660	A	12	-	12	T	1
JRVM01008779.1	4104	4121	A	17	+	17	A	1
JRVM01008779.1	5649	5667	A	18	-	18	T	1
JRVM01008784.1	356	370	A	14	+	14	A	1
JRVM01008784.1	1537	1552	A	15	-	15	T	1
JRVM01008784.1	3530	3543	A	13	+	13	A	1
JRVM01008793.1	3445	3457	A	12	-	12	T	1
JRVM01008799.1	3124	3136	A	12	-	12	T	1
JRVM01008801.1	1688	1703	A	15	-	15	T	1
JRVM01008810.1	1771	1788	A	17	+	17	A	1
JRVM01008811.1	1950	1963	A	13	+	13	A	1
JRVM01008811.1	1990	2002	A	12	+	12	A	1
JRVM01008827.1	4992	5006	A	14	+	14	A	1
JRVM01008829.1	4726	4739	A	13	-	13	T	1
JRVM01008829.1	4765	4777	A	12	-	12	T	1
JRVM01008831.1	5348	5360	A	12	-	12	T	1
JRVM01008834.1	421	435	A	14	+	14	A	1
JRVM01008838.1	751	763	A	12	+	12	A	1
JRVM01008847.1	1853	1865	A	12	-	12	T	1
JRVM01008847.1	2661	2673	A	12	-	12	T	1
JRVM01008852.1	186	203	A	17	-	17	T	1
JRVM01008854.1	1366	1379	A	13	+	13	A	1
JRVM01008854.1	1542	1554	A	12	+	12	A	1
JRVM01008862.1	4	16	A	12	-	12	T	1
JRVM01008864.1	763	777	A	14	+	14	A	1
JRVM01008867.1	4465	4483	A	18	+	18	A	1
JRVM01008876.1	495	507	A	12	-	12	T	1
JRVM01008881.1	2279	2292	A	13	+	13	A	1
JRVM01008888.1	2191	2207	A	16	-	16	T	1
JRVM01008889.1	2734	2749	A	15	-	15	T	1
JRVM01008890.1	942	955	A	13	-	13	T	1
JRVM01008898.1	3797	3815	A	18	-	18	T	1
JRVM01008898.1	4865	4877	A	12	+	12	A	1
JRVM01008904.1	2476	2488	A	12	-	12	T	1
JRVM01008916.1	2828	2840	A	12	-	12	T	1
JRVM01008936.1	2856	2870	A	14	-	14	T	1
JRVM01008936.1	4312	4324	A	12	-	12	T	1
JRVM01008944.1	1328	1340	A	12	-	12	T	1
JRVM01008944.1	4314	4326	A	12	-	12	T	1
JRVM01008946.1	3984	3997	A	13	-	13	T	1
JRVM01008948.1	5626	5638	A	12	+	12	A	1
JRVM01008974.1	3101	3113	A	12	+	12	A	1
JRVM01008975.1	37	49	A	12	-	12	T	1
JRVM01008978.1	5417	5429	A	12	+	12	A	1
JRVM01008981.1	32	44	A	12	+	12	A	1
JRVM01008981.1	3146	3158	A	12	+	12	A	1
JRVM01008987.1	2227	2240	A	13	-	13	T	1
JRVM01009007.1	2640	2652	A	12	+	12	A	1
JRVM01009008.1	3788	3802	A	14	-	14	T	1
JRVM01009009.1	4811	4825	A	14	+	14	A	1
JRVM01009010.1	0	13	A	13	-	13	T	1
JRVM01009045.1	1681	1695	A	14	-	14	T	1
JRVM01009045.1	5107	5119	A	12	-	12	T	1
JRVM01009048.1	2019	2031	A	12	+	12	A	1
JRVM01009049.1	4712	4725	A	13	-	13	T	1
JRVM01009051.1	513	532	A	19	+	19	A	1
JRVM01009056.1	210	223	A	13	+	13	A	1
JRVM01009059.1	819	834	A	15	+	15	A	1
JRVM01009060.1	2879	2891	A	12	-	12	T	1
JRVM01009063.1	2963	2975	A	12	-	12	T	1
JRVM01009066.1	3627	3639	A	12	-	12	T	1
JRVM01009068.1	823	836	A	13	-	13	T	1
JRVM01009068.1	3337	3350	A	13	-	13	T	1
JRVM01009070.1	1698	1711	A	13	-	13	T	1
JRVM01009075.1	3401	3416	A	15	-	15	T	1
JRVM01009085.1	3102	3115	A	13	+	13	A	1
JRVM01009117.1	1893	1906	A	13	+	13	A	1
JRVM01009117.1	5591	5603	A	12	-	12	T	1
JRVM01009134.1	4108	4121	A	13	-	13	T	1
JRVM01009146.1	2509	2524	A	15	+	15	A	1
JRVM01009146.1	3488	3502	A	14	-	14	T	1
JRVM01009147.1	2702	2714	A	12	-	12	T	1
JRVM01009147.1	4505	4522	A	17	+	17	A	1
JRVM01009153.1	4565	4578	A	13	-	13	T	1
JRVM01009159.1	1361	1374	A	13	-	13	T	1
JRVM01009159.1	3735	3747	A	12	-	12	T	1
JRVM01009163.1	1210	1223	A	13	+	13	A	1
JRVM01009166.1	944	956	A	12	-	12	T	1
JRVM01009176.1	4456	4470	A	14	+	14	A	1
JRVM01009177.1	30	44	A	14	+	14	A	1
JRVM01009184.1	3336	3352	A	16	-	16	T	1
JRVM01009184.1	4278	4291	A	13	-	13	T	1
JRVM01009185.1	163	175	A	12	-	12	T	1
JRVM01009189.1	2078	2090	A	12	+	12	A	1
JRVM01009191.1	2611	2624	A	13	+	13	A	1
JRVM01009201.1	3717	3731	A	14	-	14	T	1
JRVM01009208.1	1181	1193	A	12	+	12	A	1
JRVM01009211.1	5082	5094	A	12	-	12	T	1
JRVM01009214.1	3876	3888	A	12	-	12	T	1
JRVM01009220.1	4040	4052	A	12	-	12	T	1
JRVM01009225.1	1747	1759	A	12	-	12	T	1
JRVM01009226.1	2998	3010	A	12	+	12	A	1
JRVM01009234.1	2983	2995	A	12	+	12	A	1
JRVM01009237.1	2659	2671	A	12	-	12	T	1
JRVM01009266.1	825	840	A	15	-	15	T	1
JRVM01009266.1	1799	1811	A	12	+	12	A	1
JRVM01009271.1	3492	3505	A	13	-	13	T	1
JRVM01009271.1	5571	5584	A	13	-	13	T	1
JRVM01009284.1	1795	1808	A	13	+	13	A	1
JRVM01009292.1	3458	3471	A	13	+	13	A	1
JRVM01009312.1	1524	1538	A	14	+	14	A	1
JRVM01009333.1	3648	3661	A	13	-	13	T	1
JRVM01009339.1	1334	1346	A	12	+	12	A	1
JRVM01009351.1	649	661	A	12	-	12	T	1
JRVM01009361.1	3	17	A	14	-	14	T	1
JRVM01009362.1	2454	2475	A	21	+	21	A	1
JRVM01009370.1	4873	4891	A	18	-	18	T	1
JRVM01009370.1	5517	5532	A	15	-	15	T	1
JRVM01009372.1	2834	2849	A	15	-	15	T	1
JRVM01009398.1	3120	3140	A	20	-	20	T	1
JRVM01009409.1	2018	2035	A	17	+	17	A	1
JRVM01009414.1	2978	2990	A	12	-	12	T	1
JRVM01009421.1	3633	3646	A	13	-	13	T	1
JRVM01009421.1	4235	4248	A	13	-	13	T	1
JRVM01009426.1	758	770	A	12	+	12	A	1
JRVM01009432.1	3618	3651	A	33	-	33	T	1
JRVM01009432.1	3733	3746	A	13	-	13	T	1
JRVM01009435.1	174	186	A	12	+	12	A	1
JRVM01009435.1	5514	5527	A	13	-	13	T	1
JRVM01009436.1	3116	3128	A	12	-	12	T	1
JRVM01009436.1	5524	5538	A	14	+	14	A	1
JRVM01009446.1	4691	4703	A	12	+	12	A	1
JRVM01009446.1	4821	4833	A	12	+	12	A	1
JRVM01009447.1	264	276	A	12	+	12	A	1
JRVM01009448.1	839	851	A	12	+	12	A	1
JRVM01009448.1	4890	4907	A	17	+	17	A	1
JRVM01009451.1	11	23	A	12	+	12	A	1
JRVM01009451.1	1530	1546	A	16	-	16	T	1
JRVM01009451.1	2440	2455	A	15	-	15	T	1
JRVM01009468.1	1118	1131	A	13	+	13	A	1
JRVM01009468.1	4045	4060	A	15	+	15	A	1
JRVM01009486.1	2352	2364	A	12	-	12	T	1
JRVM01009505.1	4158	4172	A	14	-	14	T	1
JRVM01009513.1	3241	3253	A	12	-	12	T	1
JRVM01009519.1	4380	4396	A	16	+	16	A	1
JRVM01009520.1	5494	5507	A	13	-	13	T	1
JRVM01009534.1	2156	2168	A	12	-	12	T	1
JRVM01009538.1	4045	4057	A	12	+	12	A	1
JRVM01009544.1	4692	4705	A	13	-	13	T	1
JRVM01009545.1	3464	3476	A	12	-	12	T	1
JRVM01009546.1	3957	3969	A	12	-	12	T	1
[truncated: 68,694 more rows]
