# Supplementary material for: Genome-wide characterization of simple sequence repeats in Palmae genomes
Source: Genes Genomics. 2020 Apr 3;42(5):597–608. doi: 10.1007/s13258-020-00924-w (PMC7181556; doi:10.1007/s13258-020-00924-w)
Supplement: Supplementary file 4 — Supplementary material 4 (bed 6985 KB) [file 13258_2020_924_MOESM4_ESM.bed]

KE504633.1	24540	24554	A	14	-	14	T	1
KE504633.1	39587	39599	A	12	-	12	T	1
KE504633.1	56860	56872	A	12	+	12	A	1
KE504633.1	57771	57783	A	12	+	12	A	1
KE504633.1	59420	59434	A	14	+	14	A	1
KE504633.1	61032	61048	A	16	-	16	T	1
KE504633.1	127493	127506	A	13	-	13	T	1
KE504633.1	166213	166226	A	13	+	13	A	1
KE504633.1	174232	174251	A	19	-	19	T	1
KE504633.1	174989	175004	A	15	+	15	A	1
KE504633.1	188206	188218	A	12	+	12	A	1
KE504633.1	200052	200065	C	13	-	13	G	1
KE504633.1	202906	202918	A	12	+	12	A	1
KE504633.1	204944	204956	C	12	+	12	C	1
KE504633.1	223584	223596	A	12	+	12	A	1
KE504633.1	228592	228604	A	12	+	12	A	1
KE504633.1	228965	228977	A	12	-	12	T	1
KE504633.1	261404	261418	A	14	+	14	A	1
KE504633.1	266338	266350	A	12	+	12	A	1
KE504633.1	274644	274690	A	46	-	46	T	1
KE504633.1	290844	290858	A	14	-	14	T	1
KE504633.1	292775	292790	A	15	-	15	T	1
KE504633.1	329669	329681	A	12	+	12	A	1
KE504633.1	330216	330229	A	13	-	13	T	1
KE504633.1	332004	332019	A	15	+	15	A	1
KE504633.1	349038	349051	A	13	-	13	T	1
KE504633.1	358571	358584	A	13	+	13	A	1
KE504633.1	381560	381574	A	14	+	14	A	1
KE504633.1	395492	395504	A	12	+	12	A	1
KE504633.1	395775	395788	A	13	+	13	A	1
KE504633.1	398275	398291	A	16	-	16	T	1
KE504633.1	398646	398658	A	12	-	12	T	1
KE504633.1	398696	398709	A	13	-	13	T	1
KE504633.1	424834	424849	A	15	+	15	A	1
KE504633.1	426948	426962	A	14	-	14	T	1
KE504633.1	435841	435854	A	13	-	13	T	1
KE504633.1	443918	443936	A	18	+	18	A	1
KE504633.1	485055	485069	A	14	-	14	T	1
KE504633.1	550732	550746	C	14	-	14	G	1
KE504633.1	566666	566681	C	15	+	15	C	1
KE504633.1	575344	575358	A	14	-	14	T	1
KE504633.1	575508	575521	A	13	-	13	T	1
KE504633.1	575866	575879	A	13	-	13	T	1
KE504633.1	592469	592483	A	14	-	14	T	1
KE504633.1	600874	600886	A	12	-	12	T	1
KE504633.1	606782	606795	A	13	+	13	A	1
KE504633.1	611100	611113	A	13	+	13	A	1
KE504633.1	642998	643013	A	15	+	15	A	1
KE504633.1	643421	643435	A	14	+	14	A	1
KE504633.1	661230	661247	A	17	+	17	A	1
KE504633.1	666601	666613	A	12	+	12	A	1
KE504633.1	668575	668587	C	12	+	12	C	1
KE504633.1	672982	672994	A	12	-	12	T	1
KE504633.1	689453	689465	A	12	+	12	A	1
KE504633.1	700579	700595	A	16	-	16	T	1
KE504633.1	703699	703713	A	14	+	14	A	1
KE504633.1	725535	725547	A	12	+	12	A	1
KE504633.1	738768	738782	A	14	+	14	A	1
KE504633.1	739009	739023	A	14	-	14	T	1
KE504633.1	745285	745300	A	15	+	15	A	1
KE504633.1	780920	780935	A	15	-	15	T	1
KE504633.1	783783	783796	A	13	-	13	T	1
KE504633.1	800793	800805	A	12	-	12	T	1
KE504633.1	849001	849014	A	13	+	13	A	1
KE504633.1	868238	868252	A	14	+	14	A	1
KE504633.1	877646	877660	A	14	+	14	A	1
KE504633.1	880506	880518	A	12	+	12	A	1
KE504633.1	888014	888026	A	12	+	12	A	1
KE504633.1	906659	906673	A	14	+	14	A	1
KE504633.1	946686	946703	A	17	+	17	A	1
KE504633.1	972732	972750	A	18	+	18	A	1
KE504633.1	1005463	1005475	A	12	+	12	A	1
KE504633.1	1009271	1009283	A	12	-	12	T	1
KE504633.1	1028730	1028743	A	13	-	13	T	1
KE504633.1	1044556	1044583	A	27	+	27	A	1
KE504633.1	1049030	1049042	A	12	-	12	T	1
KE504633.1	1062756	1062769	A	13	+	13	A	1
KE504633.1	1063257	1063279	A	22	+	22	A	1
KE504633.1	1078456	1078469	A	13	+	13	A	1
KE504633.1	1078510	1078526	A	16	-	16	T	1
KE504633.1	1085737	1085749	A	12	-	12	T	1
KE504633.1	1087180	1087192	A	12	+	12	A	1
KE504633.1	1088183	1088197	A	14	+	14	A	1
KE504633.1	1088368	1088380	A	12	-	12	T	1
KE504633.1	1091991	1092003	A	12	+	12	A	1
KE504633.1	1093243	1093255	A	12	-	12	T	1
KE504633.1	1103350	1103363	A	13	+	13	A	1
KE504633.1	1111322	1111334	A	12	+	12	A	1
KE504633.1	1116778	1116790	A	12	-	12	T	1
KE504633.1	1117489	1117506	A	17	+	17	A	1
KE504633.1	1162039	1162052	A	13	-	13	T	1
KE504633.1	1163064	1163076	A	12	+	12	A	1
KE504633.1	1189907	1189920	A	13	+	13	A	1
KE504633.1	1191025	1191039	A	14	+	14	A	1
KE504633.1	1191073	1191094	A	21	+	21	A	1
KE504633.1	1192338	1192352	A	14	-	14	T	1
KE504633.1	1192447	1192460	A	13	-	13	T	1
KE504633.1	1210120	1210136	A	16	-	16	T	1
KE504633.1	1227238	1227258	A	20	+	20	A	1
KE504633.1	1227919	1227931	A	12	-	12	T	1
KE504633.1	1242838	1242850	A	12	-	12	T	1
KE504633.1	1251092	1251104	A	12	-	12	T	1
KE504633.1	1262074	1262088	A	14	+	14	A	1
KE504633.1	1262463	1262479	A	16	+	16	A	1
KE504633.1	1306005	1306029	A	24	-	24	T	1
KE504633.1	1334569	1334584	A	15	-	15	T	1
KE504633.1	1365169	1365181	A	12	-	12	T	1
KE504633.1	1366555	1366567	A	12	+	12	A	1
KE504633.1	1368861	1368873	A	12	+	12	A	1
KE504633.1	1369770	1369787	A	17	+	17	A	1
KE504633.1	1370771	1370784	A	13	-	13	T	1
KE504633.1	1382088	1382102	A	14	+	14	A	1
KE504633.1	1390401	1390414	A	13	-	13	T	1
KE504633.1	1393297	1393312	A	15	+	15	A	1
KE504633.1	1394207	1394224	A	17	+	17	A	1
KE504633.1	1397937	1397955	A	18	-	18	T	1
KE504633.1	1456056	1456068	C	12	-	12	G	1
KE504633.1	1456199	1456212	A	13	-	13	T	1
KE504633.1	1458958	1458972	A	14	-	14	T	1
KE504633.1	1460481	1460493	A	12	-	12	T	1
KE504633.1	1461219	1461232	A	13	+	13	A	1
KE504633.1	1461543	1461557	A	14	-	14	T	1
KE504633.1	1500779	1500793	A	14	-	14	T	1
KE504633.1	1521103	1521116	A	13	-	13	T	1
KE504633.1	1584511	1584524	A	13	+	13	A	1
KE504633.1	1631289	1631302	C	13	+	13	C	1
KE504633.1	1649237	1649254	A	17	+	17	A	1
KE504633.1	1649507	1649519	A	12	+	12	A	1
KE504633.1	1653510	1653523	A	13	+	13	A	1
KE504633.1	1653838	1653850	A	12	+	12	A	1
KE504633.1	1654245	1654257	A	12	-	12	T	1
KE504633.1	1677387	1677402	C	15	-	15	G	1
KE504633.1	1737178	1737190	A	12	+	12	A	1
KE504633.1	1738171	1738186	A	15	-	15	T	1
KE504633.1	1746650	1746662	A	12	+	12	A	1
KE504633.1	1747251	1747263	A	12	+	12	A	1
KE504633.1	1795434	1795446	C	12	-	12	G	1
KE504633.1	1806934	1806946	A	12	-	12	T	1
KE504633.1	1852705	1852717	A	12	-	12	T	1
KE504633.1	1865025	1865040	A	15	-	15	T	1
KE504633.1	1865939	1865952	A	13	-	13	T	1
KE504633.1	1904540	1904553	A	13	-	13	T	1
KE504633.1	1930719	1930735	A	16	-	16	T	1
KE504633.1	1958428	1958441	A	13	+	13	A	1
KE504633.1	1962925	1962938	A	13	+	13	A	1
KE504633.1	1973142	1973157	A	15	-	15	T	1
KE504633.1	1983828	1983841	A	13	+	13	A	1
KE504633.1	1996305	1996328	A	23	+	23	A	1
KE504633.1	2035795	2035807	A	12	+	12	A	1
KE504633.1	2106464	2106476	A	12	-	12	T	1
KE504633.1	2106665	2106678	A	13	+	13	A	1
KE504633.1	2111776	2111791	A	15	+	15	A	1
KE504633.1	2113634	2113654	A	20	+	20	A	1
KE504633.1	2115481	2115493	A	12	+	12	A	1
KE504633.1	2117753	2117766	A	13	-	13	T	1
KE504633.1	2142968	2142980	A	12	-	12	T	1
KE504633.1	2182897	2182909	A	12	-	12	T	1
KE504633.1	2200518	2200532	A	14	+	14	A	1
KE504633.1	2200583	2200601	A	18	+	18	A	1
KE504633.1	2203194	2203209	A	15	+	15	A	1
KE504633.1	2233799	2233817	A	18	+	18	A	1
KE504633.1	2233867	2233880	A	13	-	13	T	1
KE504633.1	2408376	2408389	A	13	+	13	A	1
KE504633.1	2408955	2408971	A	16	-	16	T	1
KE504633.1	2414551	2414563	A	12	+	12	A	1
KE504633.1	2419729	2419741	A	12	-	12	T	1
KE504633.1	2420083	2420095	A	12	-	12	T	1
KE504633.1	2426073	2426086	A	13	+	13	A	1
KE504633.1	2448330	2448342	A	12	-	12	T	1
KE504633.1	2465732	2465745	A	13	-	13	T	1
KE504633.1	2471586	2471600	A	14	-	14	T	1
KE504633.1	2476200	2476217	A	17	-	17	T	1
KE504633.1	2477692	2477706	A	14	-	14	T	1
KE504633.1	2479624	2479640	A	16	+	16	A	1
KE504633.1	2500640	2500661	C	21	+	21	C	1
KE504633.1	2501556	2501569	A	13	+	13	A	1
KE504633.1	2514087	2514100	A	13	-	13	T	1
KE504633.1	2560825	2560839	A	14	-	14	T	1
KE504633.1	2586846	2586863	A	17	-	17	T	1
KE504633.1	2587184	2587204	A	20	-	20	T	1
KE504633.1	2625139	2625159	A	20	+	20	A	1
KE504633.1	2625263	2625277	A	14	-	14	T	1
KE504633.1	2683962	2683974	A	12	+	12	A	1
KE504633.1	2690621	2690635	A	14	+	14	A	1
KE504633.1	2691245	2691259	A	14	+	14	A	1
KE504633.1	2704930	2704943	A	13	-	13	T	1
KE504633.1	2741062	2741074	A	12	+	12	A	1
KE504633.1	2743076	2743088	A	12	+	12	A	1
KE504633.1	2782191	2782205	A	14	-	14	T	1
KE504633.1	2786274	2786292	A	18	+	18	A	1
KE504633.1	2798631	2798649	A	18	-	18	T	1
KE504633.1	2847696	2847708	A	12	-	12	T	1
KE504633.1	2848769	2848782	A	13	+	13	A	1
KE504633.1	2855458	2855470	A	12	-	12	T	1
KE504633.1	2862617	2862629	A	12	+	12	A	1
KE504633.1	2868569	2868586	A	17	-	17	T	1
KE504633.1	2868607	2868619	A	12	+	12	A	1
KE504633.1	2891983	2891997	A	14	-	14	T	1
KE504633.1	2896516	2896528	A	12	-	12	T	1
KE504633.1	2914104	2914116	A	12	+	12	A	1
KE504633.1	2915623	2915635	A	12	-	12	T	1
KE504633.1	2936737	2936749	A	12	-	12	T	1
KE504633.1	2939089	2939102	A	13	+	13	A	1
KE504633.1	2948336	2948348	A	12	+	12	A	1
KE504633.1	2948745	2948758	A	13	+	13	A	1
KE504633.1	2949777	2949794	A	17	+	17	A	1
KE504633.1	2953011	2953023	A	12	+	12	A	1
KE504633.1	2954128	2954140	A	12	-	12	T	1
KE504633.1	2980592	2980606	C	14	+	14	C	1
KE504633.1	2984095	2984109	A	14	-	14	T	1
KE504633.1	2990479	2990491	A	12	-	12	T	1
KE504633.1	2993477	2993489	A	12	-	12	T	1
KE504633.1	3009674	3009686	A	12	+	12	A	1
KE504633.1	3032439	3032452	A	13	+	13	A	1
KE504633.1	3034660	3034674	A	14	-	14	T	1
KE504633.1	3037691	3037708	C	17	+	17	C	1
KE504633.1	3075515	3075527	A	12	-	12	T	1
KE504633.1	3093826	3093846	A	20	+	20	A	1
KE504633.1	3112086	3112099	A	13	+	13	A	1
KE504633.1	3121982	3121994	A	12	-	12	T	1
KE504633.1	3149052	3149064	A	12	+	12	A	1
KE504633.1	3155955	3155972	A	17	-	17	T	1
KE504633.1	3170181	3170195	A	14	+	14	A	1
KE504633.1	3170348	3170360	A	12	+	12	A	1
KE504633.1	3178824	3178837	C	13	+	13	C	1
KE504633.1	3178837	3178856	A	19	+	19	A	1
KE504633.1	3178985	3178997	A	12	+	12	A	1
KE504633.1	3180087	3180099	A	12	+	12	A	1
KE504633.1	3198874	3198888	A	14	+	14	A	1
KE504633.1	3214957	3214969	A	12	+	12	A	1
KE504633.1	3236396	3236411	A	15	-	15	T	1
KE504633.1	3237726	3237739	A	13	+	13	A	1
KE504633.1	3239016	3239033	A	17	-	17	T	1
KE504633.1	3239034	3239048	A	14	-	14	T	1
KE504633.1	3242308	3242321	A	13	-	13	T	1
KE504633.1	3242565	3242578	A	13	+	13	A	1
KE504633.1	3255512	3255524	A	12	-	12	T	1
KE504633.1	3266310	3266326	A	16	+	16	A	1
KE504633.1	3267921	3267935	A	14	-	14	T	1
KE504633.1	3274174	3274187	A	13	+	13	A	1
KE504633.1	3315183	3315196	A	13	-	13	T	1
KE504633.1	3319195	3319208	A	13	-	13	T	1
KE504633.1	3341428	3341440	A	12	-	12	T	1
KE504633.1	3342865	3342879	A	14	-	14	T	1
KE504633.1	3377803	3377818	A	15	-	15	T	1
KE504633.1	3378479	3378493	A	14	+	14	A	1
KE504633.1	3442080	3442092	A	12	+	12	A	1
KE504633.1	3447678	3447698	A	20	+	20	A	1
KE504633.1	3449550	3449563	A	13	+	13	A	1
KE504633.1	3450513	3450527	A	14	+	14	A	1
KE504633.1	3451207	3451219	A	12	+	12	A	1
KE504633.1	3451879	3451892	A	13	+	13	A	1
KE504633.1	3453228	3453242	A	14	+	14	A	1
KE504633.1	3476471	3476484	A	13	-	13	T	1
KE504633.1	3481439	3481451	A	12	-	12	T	1
KE504633.1	3481918	3481930	A	12	+	12	A	1
KE504633.1	3484192	3484204	A	12	-	12	T	1
KE504633.1	3487715	3487727	A	12	+	12	A	1
KE504633.1	3503825	3503837	A	12	-	12	T	1
KE504633.1	3524243	3524255	A	12	-	12	T	1
KE504633.1	3541554	3541566	A	12	+	12	A	1
KE504633.1	3541803	3541823	A	20	+	20	A	1
KE504633.1	3542301	3542315	C	14	+	14	C	1
KE504633.1	3544641	3544654	A	13	+	13	A	1
KE504633.1	3557585	3557600	A	15	-	15	T	1
KE504633.1	3566800	3566812	A	12	-	12	T	1
KE504633.1	3575241	3575253	A	12	+	12	A	1
KE504633.1	3602480	3602493	C	13	-	13	G	1
KE504633.1	3623271	3623284	A	13	-	13	T	1
KE504633.1	3627104	3627117	A	13	-	13	T	1
KE504633.1	3663325	3663341	A	16	+	16	A	1
KE504633.1	3666377	3666391	A	14	-	14	T	1
KE504633.1	3671180	3671192	A	12	-	12	T	1
KE504633.1	3701567	3701581	A	14	+	14	A	1
KE504633.1	3713690	3713702	A	12	-	12	T	1
KE504633.1	3719926	3719939	A	13	-	13	T	1
KE504633.1	3748025	3748037	A	12	-	12	T	1
KE504633.1	3761204	3761216	A	12	+	12	A	1
KE504633.1	3768747	3768762	C	15	+	15	C	1
KE504633.1	3786255	3786269	A	14	+	14	A	1
KE504633.1	3787914	3787930	C	16	-	16	G	1
KE504633.1	3813114	3813137	A	23	-	23	T	1
KE504633.1	3813243	3813255	A	12	-	12	T	1
KE504633.1	3824102	3824114	C	12	-	12	G	1
KE504633.1	3825400	3825412	A	12	+	12	A	1
KE504633.1	3837270	3837283	A	13	-	13	T	1
KE504633.1	3839448	3839460	A	12	+	12	A	1
KE504633.1	3849813	3849826	A	13	-	13	T	1
KE504633.1	3868071	3868084	A	13	-	13	T	1
KE504633.1	3870254	3870269	A	15	+	15	A	1
KE504633.1	3872233	3872245	A	12	-	12	T	1
KE504633.1	3873962	3873976	A	14	+	14	A	1
KE504633.1	3875381	3875393	A	12	-	12	T	1
KE504633.1	3904205	3904217	A	12	-	12	T	1
KE504633.1	3905868	3905881	A	13	-	13	T	1
KE504633.1	3910194	3910207	A	13	-	13	T	1
KE504633.1	3910212	3910224	A	12	-	12	T	1
KE504633.1	3910403	3910416	A	13	-	13	T	1
KE504633.1	3925572	3925584	A	12	-	12	T	1
KE504633.1	3927022	3927034	A	12	-	12	T	1
KE504633.1	3948223	3948236	A	13	+	13	A	1
KE504633.1	3957217	3957229	A	12	+	12	A	1
KE504633.1	3962133	3962145	C	12	+	12	C	1
KE504633.1	4001083	4001098	A	15	-	15	T	1
KE504633.1	4028757	4028771	A	14	+	14	A	1
KE504633.1	4042882	4042895	A	13	+	13	A	1
KE504633.1	4048138	4048150	A	12	+	12	A	1
KE504633.1	4049395	4049410	A	15	+	15	A	1
KE504633.1	4068345	4068361	A	16	+	16	A	1
KE504633.1	4069843	4069858	A	15	+	15	A	1
KE504633.1	4077260	4077276	A	16	+	16	A	1
KE504633.1	4100414	4100429	A	15	+	15	A	1
KE504633.1	4123807	4123821	A	14	+	14	A	1
KE504633.1	4128164	4128180	A	16	-	16	T	1
KE504633.1	4158555	4158567	A	12	+	12	A	1
KE504633.1	4162636	4162649	A	13	-	13	T	1
KE504633.1	4176745	4176761	A	16	-	16	T	1
KE504633.1	4223906	4223921	A	15	-	15	T	1
KE504633.1	4275004	4275017	A	13	+	13	A	1
KE504633.1	4282587	4282599	A	12	-	12	T	1
KE504633.1	4282657	4282671	A	14	-	14	T	1
KE504633.1	4283300	4283314	A	14	-	14	T	1
KE504633.1	4289847	4289859	A	12	-	12	T	1
KE504633.1	4330255	4330268	C	13	+	13	C	1
KE504633.1	4334651	4334664	A	13	-	13	T	1
KE504633.1	4334869	4334885	C	16	-	16	G	1
KE504633.1	4337957	4337969	A	12	+	12	A	1
KE504633.1	4342983	4342997	A	14	+	14	A	1
KE504633.1	4353438	4353455	A	17	+	17	A	1
KE504633.1	4368775	4368792	C	17	+	17	C	1
KE504633.1	4391278	4391290	A	12	+	12	A	1
KE504633.1	4394943	4394961	A	18	+	18	A	1
KE504634.1	47139	47153	C	14	+	14	C	1
KE504634.1	76367	76379	A	12	+	12	A	1
KE504634.1	76388	76401	A	13	-	13	T	1
KE504634.1	77348	77361	A	13	+	13	A	1
KE504634.1	80185	80197	A	12	+	12	A	1
KE504634.1	90465	90477	A	12	-	12	T	1
KE504634.1	108517	108530	A	13	-	13	T	1
KE504634.1	110828	110840	A	12	-	12	T	1
KE504634.1	161889	161902	C	13	+	13	C	1
KE504634.1	162905	162917	A	12	-	12	T	1
KE504634.1	164568	164581	A	13	+	13	A	1
KE504634.1	185829	185841	A	12	+	12	A	1
KE504634.1	188370	188383	A	13	+	13	A	1
KE504634.1	203354	203366	A	12	+	12	A	1
KE504634.1	209971	209983	A	12	-	12	T	1
KE504634.1	210713	210725	A	12	-	12	T	1
KE504634.1	223711	223725	A	14	+	14	A	1
KE504634.1	233928	233941	A	13	+	13	A	1
KE504634.1	307789	307804	A	15	-	15	T	1
KE504634.1	338610	338622	A	12	-	12	T	1
KE504634.1	350938	350950	A	12	-	12	T	1
KE504634.1	381392	381405	A	13	-	13	T	1
KE504634.1	410258	410270	A	12	-	12	T	1
KE504634.1	412066	412079	A	13	-	13	T	1
KE504634.1	475263	475279	A	16	-	16	T	1
KE504634.1	499432	499445	A	13	-	13	T	1
KE504634.1	549036	549050	A	14	+	14	A	1
KE504634.1	549308	549320	A	12	-	12	T	1
KE504634.1	559035	559047	A	12	-	12	T	1
KE504634.1	607005	607017	A	12	+	12	A	1
KE504634.1	623562	623577	A	15	+	15	A	1
KE504634.1	639770	639784	A	14	+	14	A	1
KE504634.1	647868	647882	A	14	-	14	T	1
KE504634.1	648163	648177	A	14	+	14	A	1
KE504634.1	651109	651121	C	12	+	12	C	1
KE504634.1	690779	690793	A	14	-	14	T	1
KE504634.1	695405	695419	A	14	+	14	A	1
KE504634.1	696117	696129	A	12	-	12	T	1
KE504634.1	697787	697804	A	17	+	17	A	1
KE504634.1	700127	700141	A	14	-	14	T	1
KE504634.1	724647	724660	A	13	-	13	T	1
KE504634.1	739602	739614	A	12	+	12	A	1
KE504634.1	744127	744139	A	12	+	12	A	1
KE504634.1	762721	762733	A	12	+	12	A	1
KE504634.1	766111	766124	A	13	+	13	A	1
KE504634.1	768249	768262	A	13	+	13	A	1
KE504634.1	776175	776189	A	14	+	14	A	1
KE504634.1	780673	780685	C	12	+	12	C	1
KE504634.1	789793	789806	A	13	+	13	A	1
KE504634.1	790382	790397	A	15	+	15	A	1
KE504634.1	793045	793060	A	15	+	15	A	1
KE504634.1	822116	822131	A	15	+	15	A	1
KE504634.1	826267	826280	A	13	+	13	A	1
KE504634.1	827742	827756	A	14	-	14	T	1
KE504634.1	828000	828012	A	12	+	12	A	1
KE504634.1	828386	828399	A	13	+	13	A	1
KE504634.1	887005	887017	A	12	+	12	A	1
KE504634.1	888913	888927	A	14	-	14	T	1
KE504634.1	948276	948288	A	12	-	12	T	1
KE504634.1	993307	993328	A	21	-	21	T	1
KE504634.1	1023196	1023210	A	14	-	14	T	1
KE504634.1	1025476	1025493	A	17	-	17	T	1
KE504634.1	1032534	1032547	A	13	+	13	A	1
KE504634.1	1061131	1061143	A	12	-	12	T	1
KE504634.1	1065730	1065746	A	16	+	16	A	1
KE504634.1	1067354	1067366	A	12	+	12	A	1
KE504634.1	1074504	1074518	A	14	+	14	A	1
KE504634.1	1078892	1078904	A	12	-	12	T	1
KE504634.1	1137668	1137681	A	13	-	13	T	1
KE504634.1	1141768	1141781	A	13	-	13	T	1
KE504634.1	1144752	1144764	A	12	+	12	A	1
KE504634.1	1269548	1269560	A	12	-	12	T	1
KE504634.1	1277750	1277762	A	12	+	12	A	1
KE504634.1	1284546	1284565	A	19	-	19	T	1
KE504634.1	1286634	1286646	A	12	-	12	T	1
KE504634.1	1286865	1286877	A	12	+	12	A	1
KE504634.1	1293072	1293087	A	15	-	15	T	1
KE504634.1	1296323	1296335	A	12	-	12	T	1
KE504634.1	1300786	1300804	A	18	+	18	A	1
KE504634.1	1305140	1305154	A	14	+	14	A	1
KE504634.1	1316699	1316714	A	15	+	15	A	1
KE504634.1	1360571	1360583	A	12	+	12	A	1
KE504634.1	1362022	1362035	A	13	+	13	A	1
KE504634.1	1438668	1438682	A	14	+	14	A	1
KE504634.1	1473192	1473207	C	15	+	15	C	1
KE504634.1	1475245	1475258	A	13	+	13	A	1
KE504634.1	1477808	1477822	A	14	+	14	A	1
KE504634.1	1496408	1496422	A	14	+	14	A	1
KE504634.1	1525216	1525228	A	12	+	12	A	1
KE504634.1	1580892	1580904	A	12	+	12	A	1
KE504634.1	1581317	1581331	A	14	-	14	T	1
KE504634.1	1581441	1581453	A	12	+	12	A	1
KE504634.1	1584341	1584355	C	14	+	14	C	1
KE504634.1	1588691	1588707	A	16	+	16	A	1
KE504634.1	1605357	1605369	A	12	+	12	A	1
KE504634.1	1633307	1633319	A	12	+	12	A	1
KE504634.1	1687942	1687956	A	14	+	14	A	1
KE504634.1	1699680	1699695	A	15	-	15	T	1
KE504634.1	1713229	1713242	C	13	+	13	C	1
KE504634.1	1714998	1715010	A	12	+	12	A	1
KE504634.1	1781681	1781694	A	13	+	13	A	1
KE504634.1	1820146	1820159	A	13	-	13	T	1
KE504634.1	1890725	1890737	A	12	+	12	A	1
KE504634.1	1896117	1896130	A	13	-	13	T	1
KE504634.1	1901902	1901922	A	20	-	20	T	1
KE504634.1	1937865	1937879	A	14	+	14	A	1
KE504634.1	1944055	1944072	A	17	+	17	A	1
KE504634.1	1945903	1945918	A	15	+	15	A	1
KE504634.1	1946534	1946550	A	16	+	16	A	1
KE504634.1	1956169	1956181	A	12	-	12	T	1
KE504634.1	1963837	1963849	A	12	+	12	A	1
KE504634.1	1963930	1963945	A	15	-	15	T	1
KE504634.1	1963962	1963977	A	15	-	15	T	1
KE504634.1	1964511	1964524	A	13	-	13	T	1
KE504634.1	1973742	1973755	A	13	-	13	T	1
KE504634.1	2044787	2044800	A	13	+	13	A	1
KE504634.1	2047148	2047160	C	12	+	12	C	1
KE504634.1	2071821	2071833	A	12	-	12	T	1
KE504634.1	2080262	2080275	A	13	-	13	T	1
KE504634.1	2087997	2088009	A	12	+	12	A	1
KE504634.1	2121318	2121333	A	15	+	15	A	1
KE504634.1	2166029	2166044	A	15	-	15	T	1
KE504634.1	2187419	2187438	A	19	-	19	T	1
KE504634.1	2193810	2193825	A	15	-	15	T	1
KE504634.1	2193905	2193917	A	12	-	12	T	1
KE504634.1	2194540	2194557	A	17	-	17	T	1
KE504634.1	2253899	2253913	A	14	+	14	A	1
KE504634.1	2255005	2255022	A	17	-	17	T	1
KE504634.1	2256635	2256647	A	12	-	12	T	1
KE504634.1	2276259	2276271	A	12	-	12	T	1
KE504634.1	2295743	2295757	A	14	+	14	A	1
KE504634.1	2296958	2296975	A	17	-	17	T	1
KE504634.1	2328817	2328830	A	13	-	13	T	1
KE504634.1	2337044	2337056	A	12	+	12	A	1
KE504634.1	2338099	2338114	A	15	-	15	T	1
KE504634.1	2352222	2352237	A	15	-	15	T	1
KE504634.1	2381320	2381332	A	12	+	12	A	1
KE504634.1	2386634	2386652	A	18	+	18	A	1
KE504634.1	2397429	2397441	A	12	+	12	A	1
KE504634.1	2582806	2582819	A	13	-	13	T	1
KE504634.1	2584658	2584670	C	12	+	12	C	1
KE504634.1	2587574	2587586	A	12	+	12	A	1
KE504634.1	2596520	2596532	A	12	-	12	T	1
KE504634.1	2600638	2600650	A	12	+	12	A	1
KE504634.1	2605525	2605537	A	12	+	12	A	1
KE504634.1	2612764	2612776	A	12	+	12	A	1
KE504634.1	2624104	2624120	A	16	-	16	T	1
KE504634.1	2624407	2624422	A	15	-	15	T	1
KE504634.1	2626157	2626171	A	14	+	14	A	1
KE504634.1	2629986	2629999	A	13	+	13	A	1
KE504634.1	2641228	2641240	A	12	-	12	T	1
KE504634.1	2655706	2655721	A	15	+	15	A	1
KE504634.1	2668026	2668038	A	12	+	12	A	1
KE504634.1	2668268	2668280	A	12	-	12	T	1
KE504634.1	2668819	2668834	A	15	-	15	T	1
KE504634.1	2668876	2668888	A	12	-	12	T	1
KE504634.1	2685490	2685504	A	14	+	14	A	1
KE504634.1	2695198	2695210	A	12	+	12	A	1
KE504634.1	2715622	2715635	A	13	-	13	T	1
KE504634.1	2728577	2728589	A	12	-	12	T	1
KE504634.1	2730063	2730077	A	14	+	14	A	1
KE504634.1	2731718	2731730	A	12	+	12	A	1
KE504634.1	2736950	2736962	A	12	-	12	T	1
KE504634.1	2737465	2737479	A	14	+	14	A	1
KE504634.1	2739388	2739400	A	12	+	12	A	1
KE504634.1	2760471	2760483	A	12	+	12	A	1
KE504634.1	2775598	2775611	C	13	-	13	G	1
KE504634.1	2792274	2792286	A	12	-	12	T	1
KE504634.1	2794216	2794228	A	12	+	12	A	1
KE504634.1	2794796	2794810	A	14	+	14	A	1
KE504634.1	2799985	2799998	A	13	-	13	T	1
KE504634.1	2800819	2800831	A	12	-	12	T	1
KE504634.1	2807188	2807204	A	16	-	16	T	1
KE504634.1	2821971	2821984	A	13	+	13	A	1
KE504634.1	2826096	2826108	A	12	+	12	A	1
KE504634.1	2834448	2834460	A	12	-	12	T	1
KE504634.1	2837045	2837057	A	12	+	12	A	1
KE504634.1	2867342	2867357	A	15	-	15	T	1
KE504634.1	2868109	2868128	A	19	-	19	T	1
KE504634.1	2868455	2868472	A	17	+	17	A	1
KE504634.1	2877258	2877272	A	14	-	14	T	1
KE504634.1	2881381	2881401	A	20	+	20	A	1
KE504634.1	2915234	2915267	A	33	+	33	A	1
KE504634.1	2918169	2918184	A	15	+	15	A	1
KE504634.1	2940199	2940216	A	17	-	17	T	1
KE504634.1	2949762	2949781	A	19	-	19	T	1
KE504634.1	2971734	2971746	A	12	+	12	A	1
KE504634.1	2973932	2973944	A	12	-	12	T	1
KE504634.1	2977521	2977534	A	13	+	13	A	1
KE504634.1	2986731	2986743	A	12	+	12	A	1
KE504634.1	2991468	2991486	A	18	-	18	T	1
KE504634.1	2992850	2992873	A	23	-	23	T	1
KE504634.1	3027076	3027092	A	16	-	16	T	1
KE504634.1	3042652	3042665	A	13	-	13	T	1
KE504634.1	3043391	3043406	A	15	-	15	T	1
KE504634.1	3046921	3046933	A	12	-	12	T	1
KE504634.1	3061355	3061367	A	12	-	12	T	1
KE504634.1	3101445	3101457	A	12	-	12	T	1
KE504634.1	3101458	3101470	A	12	-	12	T	1
KE504634.1	3120092	3120105	A	13	+	13	A	1
KE504634.1	3121046	3121059	A	13	+	13	A	1
KE504634.1	3123061	3123077	A	16	+	16	A	1
KE504634.1	3136692	3136706	A	14	+	14	A	1
KE504634.1	3138234	3138248	A	14	-	14	T	1
KE504634.1	3149332	3149352	A	20	+	20	A	1
KE504634.1	3154909	3154921	A	12	+	12	A	1
KE504634.1	3166254	3166271	A	17	+	17	A	1
KE504634.1	3167400	3167412	A	12	-	12	T	1
KE504634.1	3169418	3169447	A	29	-	29	T	1
KE504634.1	3169517	3169539	A	22	-	22	T	1
KE504634.1	3172775	3172787	C	12	-	12	G	1
KE504634.1	3184891	3184903	A	12	+	12	A	1
KE504634.1	3207369	3207387	A	18	-	18	T	1
KE504634.1	3208338	3208350	A	12	-	12	T	1
KE504634.1	3209010	3209024	A	14	-	14	T	1
KE504634.1	3223760	3223772	A	12	+	12	A	1
KE504634.1	3229686	3229698	A	12	-	12	T	1
KE504634.1	3230433	3230445	A	12	+	12	A	1
KE504634.1	3233362	3233375	A	13	+	13	A	1
KE504634.1	3249195	3249211	A	16	-	16	T	1
KE504634.1	3249673	3249686	A	13	-	13	T	1
KE504634.1	3252643	3252658	A	15	-	15	T	1
KE504634.1	3254813	3254827	A	14	-	14	T	1
KE504634.1	3257153	3257166	A	13	+	13	A	1
KE504634.1	3289232	3289248	C	16	-	16	G	1
KE504634.1	3296578	3296591	A	13	+	13	A	1
KE504634.1	3297075	3297089	A	14	+	14	A	1
KE504634.1	3321076	3321090	A	14	+	14	A	1
KE504634.1	3327629	3327643	C	14	+	14	C	1
KE504634.1	3330329	3330341	A	12	+	12	A	1
KE504634.1	3359982	3359995	A	13	-	13	T	1
KE504634.1	3363683	3363695	A	12	-	12	T	1
KE504634.1	3370088	3370103	C	15	+	15	C	1
KE504634.1	3374280	3374292	A	12	+	12	A	1
KE504634.1	3384899	3384916	A	17	+	17	A	1
KE504634.1	3387034	3387047	A	13	-	13	T	1
KE504634.1	3390868	3390880	A	12	-	12	T	1
KE504634.1	3419777	3419792	A	15	-	15	T	1
KE504634.1	3436002	3436020	A	18	-	18	T	1
KE504634.1	3436059	3436072	A	13	-	13	T	1
KE504634.1	3448764	3448776	A	12	+	12	A	1
KE504634.1	3458395	3458408	A	13	+	13	A	1
KE504634.1	3468028	3468040	A	12	+	12	A	1
KE504634.1	3546836	3546851	A	15	+	15	A	1
KE504634.1	3587021	3587033	A	12	+	12	A	1
KE504634.1	3593692	3593705	C	13	+	13	C	1
KE504634.1	3597339	3597352	A	13	+	13	A	1
KE504634.1	3603732	3603744	A	12	+	12	A	1
KE504634.1	3623157	3623170	A	13	-	13	T	1
KE504634.1	3630650	3630662	A	12	+	12	A	1
KE504634.1	3633963	3633976	A	13	+	13	A	1
KE504634.1	3679525	3679537	A	12	+	12	A	1
KE504634.1	3683250	3683263	A	13	-	13	T	1
KE504634.1	3693303	3693316	A	13	+	13	A	1
KE504634.1	3693410	3693423	A	13	+	13	A	1
KE504634.1	3693460	3693473	A	13	+	13	A	1
KE504634.1	3700692	3700709	A	17	+	17	A	1
KE504634.1	3717655	3717667	A	12	+	12	A	1
KE504634.1	3725999	3726015	A	16	-	16	T	1
KE504634.1	3775169	3775181	A	12	+	12	A	1
KE504634.1	3791549	3791561	A	12	+	12	A	1
KE504634.1	3791878	3791898	A	20	+	20	A	1
KE504634.1	3806279	3806292	A	13	+	13	A	1
KE504634.1	3809317	3809332	A	15	+	15	A	1
KE504634.1	3859411	3859424	A	13	-	13	T	1
KE504634.1	3859469	3859481	A	12	-	12	T	1
KE504634.1	3881617	3881630	A	13	-	13	T	1
KE504634.1	3882785	3882797	A	12	-	12	T	1
KE504634.1	3911812	3911825	A	13	+	13	A	1
KE504634.1	3936228	3936250	A	22	-	22	T	1
KE504634.1	3944756	3944770	A	14	-	14	T	1
KE504634.1	3975933	3975955	A	22	-	22	T	1
KE504634.1	3979701	3979715	A	14	+	14	A	1
KE504634.1	4105436	4105453	A	17	+	17	A	1
KE504634.1	4108975	4108987	A	12	-	12	T	1
KE504634.1	4109271	4109283	A	12	-	12	T	1
KE504634.1	4111073	4111091	A	18	+	18	A	1
KE504634.1	4112183	4112195	A	12	-	12	T	1
KE504634.1	4134500	4134515	C	15	+	15	C	1
KE504634.1	4138310	4138331	A	21	-	21	T	1
KE504634.1	4154396	4154411	A	15	+	15	A	1
KE504634.1	4166180	4166193	A	13	+	13	A	1
KE504634.1	4173934	4173947	C	13	-	13	G	1
KE504634.1	4180300	4180312	A	12	-	12	T	1
KE504634.1	4196652	4196664	A	12	+	12	A	1
KE504634.1	4197019	4197031	A	12	-	12	T	1
KE504634.1	4212592	4212605	A	13	-	13	T	1
KE504634.1	4216978	4216991	A	13	+	13	A	1
KE504634.1	4242628	4242641	A	13	-	13	T	1
KE504634.1	4251928	4251940	A	12	-	12	T	1
KE504634.1	4259739	4259751	A	12	+	12	A	1
KE504634.1	4268791	4268805	A	14	-	14	T	1
KE504634.1	4280976	4280988	A	12	-	12	T	1
KE504634.1	4336503	4336516	C	13	-	13	G	1
KE504634.1	4337110	4337123	A	13	+	13	A	1
KE504634.1	4340681	4340696	C	15	+	15	C	1
KE504634.1	4391354	4391367	A	13	+	13	A	1
KE504634.1	4444515	4444528	A	13	-	13	T	1
KE504634.1	4444575	4444587	A	12	+	12	A	1
KE504634.1	4444646	4444658	A	12	+	12	A	1
KE504634.1	4455156	4455169	A	13	-	13	T	1
KE504634.1	4457417	4457431	A	14	-	14	T	1
KE504634.1	4462709	4462722	A	13	+	13	A	1
KE504634.1	4465136	4465149	A	13	-	13	T	1
KE504634.1	4512112	4512128	A	16	-	16	T	1
KE504634.1	4542620	4542632	A	12	-	12	T	1
KE504635.1	71332	71345	C	13	-	13	G	1
KE504635.1	73198	73216	A	18	-	18	T	1
KE504635.1	78304	78319	A	15	+	15	A	1
KE504635.1	79970	79982	A	12	+	12	A	1
KE504635.1	100603	100615	A	12	+	12	A	1
KE504635.1	103359	103373	A	14	+	14	A	1
KE504635.1	107264	107277	A	13	-	13	T	1
KE504635.1	118111	118132	A	21	+	21	A	1
KE504635.1	125557	125571	A	14	+	14	A	1
KE504635.1	127189	127201	A	12	+	12	A	1
KE504635.1	140997	141009	A	12	-	12	T	1
KE504635.1	142780	142792	A	12	+	12	A	1
KE504635.1	145977	145992	A	15	-	15	T	1
KE504635.1	146473	146514	A	41	+	41	A	1
KE504635.1	153634	153646	A	12	-	12	T	1
KE504635.1	155826	155839	A	13	+	13	A	1
KE504635.1	155992	156005	A	13	+	13	A	1
KE504635.1	158472	158485	A	13	+	13	A	1
KE504635.1	183523	183538	A	15	-	15	T	1
KE504635.1	185143	185155	A	12	+	12	A	1
KE504635.1	185822	185834	A	12	-	12	T	1
KE504635.1	191019	191032	A	13	-	13	T	1
KE504635.1	203259	203271	A	12	-	12	T	1
KE504635.1	204560	204574	A	14	-	14	T	1
KE504635.1	205416	205429	A	13	+	13	A	1
KE504635.1	207285	207300	A	15	+	15	A	1
KE504635.1	219957	219971	A	14	+	14	A	1
KE504635.1	225212	225224	C	12	-	12	G	1
KE504635.1	270185	270198	A	13	-	13	T	1
KE504635.1	288445	288457	A	12	-	12	T	1
KE504635.1	304267	304281	A	14	-	14	T	1
KE504635.1	313977	313992	A	15	-	15	T	1
KE504635.1	314529	314542	A	13	+	13	A	1
KE504635.1	325518	325530	A	12	+	12	A	1
KE504635.1	326348	326360	A	12	+	12	A	1
KE504635.1	327162	327177	A	15	-	15	T	1
KE504635.1	328935	328947	A	12	+	12	A	1
KE504635.1	329275	329291	A	16	+	16	A	1
KE504635.1	335070	335082	A	12	+	12	A	1
KE504635.1	346615	346628	A	13	+	13	A	1
KE504635.1	354372	354384	A	12	-	12	T	1
KE504635.1	362069	362086	A	17	+	17	A	1
KE504635.1	369273	369285	A	12	-	12	T	1
KE504635.1	374061	374074	A	13	-	13	T	1
KE504635.1	379604	379621	A	17	-	17	T	1
KE504635.1	380581	380594	A	13	+	13	A	1
KE504635.1	380914	380927	A	13	+	13	A	1
KE504635.1	388525	388537	A	12	+	12	A	1
KE504635.1	399528	399540	A	12	-	12	T	1
KE504635.1	418665	418681	A	16	-	16	T	1
KE504635.1	423901	423916	A	15	-	15	T	1
KE504635.1	430376	430389	A	13	+	13	A	1
KE504635.1	435469	435483	A	14	-	14	T	1
KE504635.1	443856	443870	A	14	+	14	A	1
KE504635.1	445910	445927	A	17	+	17	A	1
KE504635.1	447472	447485	A	13	-	13	T	1
KE504635.1	452932	452944	A	12	-	12	T	1
KE504635.1	452978	452997	A	19	+	19	A	1
KE504635.1	453755	453767	A	12	+	12	A	1
KE504635.1	479070	479082	A	12	-	12	T	1
KE504635.1	483114	483126	A	12	-	12	T	1
KE504635.1	502407	502421	A	14	-	14	T	1
KE504635.1	505444	505457	A	13	-	13	T	1
KE504635.1	518753	518765	A	12	-	12	T	1
KE504635.1	537021	537033	A	12	+	12	A	1
KE504635.1	547595	547608	A	13	-	13	T	1
KE504635.1	603661	603673	A	12	+	12	A	1
KE504635.1	604513	604525	A	12	+	12	A	1
KE504635.1	629479	629491	A	12	-	12	T	1
KE504635.1	631827	631841	A	14	+	14	A	1
KE504635.1	633799	633811	C	12	+	12	C	1
KE504635.1	662354	662366	A	12	+	12	A	1
KE504635.1	671130	671144	A	14	-	14	T	1
KE504635.1	671884	671898	A	14	-	14	T	1
KE504635.1	704537	704554	A	17	-	17	T	1
KE504635.1	706255	706269	A	14	-	14	T	1
KE504635.1	706587	706600	A	13	+	13	A	1
KE504635.1	707686	707702	A	16	+	16	A	1
KE504635.1	707975	707987	A	12	-	12	T	1
KE504635.1	715575	715588	A	13	+	13	A	1
KE504635.1	746652	746666	A	14	-	14	T	1
KE504635.1	752434	752449	C	15	-	15	G	1
KE504635.1	767524	767539	A	15	+	15	A	1
KE504635.1	775741	775753	A	12	+	12	A	1
KE504635.1	777064	777078	A	14	-	14	T	1
KE504635.1	782026	782040	A	14	+	14	A	1
KE504635.1	796952	796973	A	21	-	21	T	1
KE504635.1	807609	807624	A	15	-	15	T	1
KE504635.1	810107	810130	A	23	-	23	T	1
KE504635.1	817711	817726	A	15	-	15	T	1
KE504635.1	829948	829961	A	13	-	13	T	1
KE504635.1	839571	839589	A	18	-	18	T	1
KE504635.1	842541	842554	A	13	-	13	T	1
KE504635.1	855479	855491	A	12	+	12	A	1
KE504635.1	929350	929363	C	13	-	13	G	1
KE504635.1	931021	931033	A	12	-	12	T	1
KE504635.1	939886	939898	A	12	+	12	A	1
KE504635.1	953945	953957	C	12	-	12	G	1
KE504635.1	958500	958512	A	12	-	12	T	1
KE504635.1	962904	962917	C	13	+	13	C	1
KE504635.1	981486	981499	A	13	+	13	A	1
KE504635.1	1018192	1018204	A	12	+	12	A	1
KE504635.1	1025226	1025238	A	12	+	12	A	1
KE504635.1	1025390	1025405	A	15	-	15	T	1
KE504635.1	1028463	1028478	A	15	+	15	A	1
KE504635.1	1030316	1030329	A	13	-	13	T	1
KE504635.1	1032437	1032449	A	12	+	12	A	1
KE504635.1	1034826	1034841	A	15	+	15	A	1
KE504635.1	1040024	1040036	A	12	-	12	T	1
KE504635.1	1043296	1043308	A	12	-	12	T	1
KE504635.1	1057853	1057867	A	14	-	14	T	1
KE504635.1	1059010	1059028	A	18	+	18	A	1
KE504635.1	1059961	1059983	A	22	+	22	A	1
KE504635.1	1060121	1060133	A	12	-	12	T	1
KE504635.1	1064145	1064158	A	13	+	13	A	1
KE504635.1	1091187	1091201	A	14	-	14	T	1
KE504635.1	1103180	1103193	A	13	-	13	T	1
KE504635.1	1105649	1105663	A	14	+	14	A	1
KE504635.1	1123692	1123704	A	12	+	12	A	1
KE504635.1	1125076	1125088	A	12	-	12	T	1
KE504635.1	1128375	1128387	A	12	+	12	A	1
KE504635.1	1134472	1134484	A	12	-	12	T	1
KE504635.1	1162650	1162662	A	12	+	12	A	1
KE504635.1	1197643	1197655	A	12	+	12	A	1
KE504635.1	1201510	1201522	A	12	+	12	A	1
KE504635.1	1202719	1202731	A	12	-	12	T	1
KE504635.1	1210212	1210226	A	14	+	14	A	1
KE504635.1	1216637	1216650	A	13	+	13	A	1
KE504635.1	1240595	1240608	A	13	+	13	A	1
KE504635.1	1256022	1256036	A	14	-	14	T	1
KE504635.1	1265942	1265954	A	12	+	12	A	1
KE504635.1	1304595	1304612	A	17	+	17	A	1
KE504635.1	1310335	1310347	A	12	-	12	T	1
KE504635.1	1327372	1327384	A	12	-	12	T	1
KE504635.1	1327412	1327424	A	12	-	12	T	1
KE504635.1	1354352	1354365	A	13	+	13	A	1
KE504635.1	1377545	1377557	A	12	-	12	T	1
KE504635.1	1383813	1383825	A	12	-	12	T	1
KE504635.1	1418388	1418400	A	12	-	12	T	1
KE504635.1	1423402	1423414	A	12	+	12	A	1
KE504635.1	1468259	1468271	A	12	-	12	T	1
KE504635.1	1474096	1474110	A	14	+	14	A	1
KE504635.1	1481339	1481353	A	14	-	14	T	1
KE504635.1	1486261	1486273	A	12	-	12	T	1
KE504635.1	1494082	1494094	A	12	-	12	T	1
KE504635.1	1501439	1501451	A	12	+	12	A	1
KE504635.1	1521027	1521041	A	14	-	14	T	1
KE504635.1	1526996	1527008	A	12	-	12	T	1
KE504635.1	1542632	1542644	A	12	-	12	T	1
KE504635.1	1559736	1559748	A	12	+	12	A	1
KE504635.1	1566023	1566038	C	15	+	15	C	1
KE504635.1	1570066	1570078	A	12	-	12	T	1
KE504635.1	1615376	1615392	A	16	-	16	T	1
KE504635.1	1638660	1638689	A	29	+	29	A	1
KE504635.1	1692273	1692288	A	15	+	15	A	1
KE504635.1	1694077	1694090	A	13	-	13	T	1
KE504635.1	1702861	1702881	A	20	-	20	T	1
KE504635.1	1706369	1706383	A	14	+	14	A	1
KE504635.1	1708144	1708156	A	12	+	12	A	1
KE504635.1	1720400	1720413	A	13	-	13	T	1
KE504635.1	1723183	1723197	A	14	-	14	T	1
KE504635.1	1739304	1739317	A	13	-	13	T	1
KE504635.1	1753903	1753917	A	14	+	14	A	1
KE504635.1	1780544	1780556	A	12	+	12	A	1
KE504635.1	1781147	1781159	A	12	-	12	T	1
KE504635.1	1781568	1781582	A	14	+	14	A	1
KE504635.1	1789800	1789812	A	12	-	12	T	1
KE504635.1	1791109	1791122	A	13	-	13	T	1
KE504635.1	1792600	1792612	A	12	+	12	A	1
KE504635.1	1796711	1796723	A	12	-	12	T	1
KE504635.1	1813890	1813911	A	21	+	21	A	1
KE504635.1	1814806	1814818	A	12	-	12	T	1
KE504635.1	1819744	1819756	A	12	-	12	T	1
KE504635.1	1823195	1823207	A	12	+	12	A	1
KE504635.1	1825277	1825290	A	13	+	13	A	1
KE504635.1	1845567	1845579	A	12	-	12	T	1
KE504635.1	1847476	1847490	A	14	-	14	T	1
KE504635.1	1858469	1858483	A	14	+	14	A	1
KE504635.1	1863205	1863217	A	12	+	12	A	1
KE504635.1	1867568	1867580	A	12	+	12	A	1
KE504635.1	1871391	1871403	A	12	+	12	A	1
KE504635.1	1884774	1884786	C	12	+	12	C	1
KE504635.1	1897449	1897462	A	13	-	13	T	1
KE504635.1	1914933	1914947	A	14	-	14	T	1
KE504635.1	1917476	1917491	A	15	-	15	T	1
KE504635.1	1924218	1924230	C	12	+	12	C	1
KE504635.1	1928276	1928289	A	13	-	13	T	1
KE504635.1	1936022	1936034	A	12	+	12	A	1
KE504635.1	1952793	1952807	A	14	-	14	T	1
KE504635.1	1977399	1977414	A	15	-	15	T	1
KE504635.1	2034032	2034046	A	14	+	14	A	1
KE504635.1	2045435	2045448	A	13	-	13	T	1
KE504635.1	2048282	2048294	A	12	+	12	A	1
KE504635.1	2048814	2048833	A	19	-	19	T	1
KE504635.1	2050259	2050273	A	14	+	14	A	1
KE504635.1	2062753	2062765	A	12	-	12	T	1
KE504635.1	2079664	2079677	A	13	-	13	T	1
KE504635.1	2082225	2082241	A	16	+	16	A	1
KE504635.1	2084518	2084530	A	12	+	12	A	1
KE504635.1	2084861	2084873	A	12	-	12	T	1
KE504635.1	2092581	2092594	A	13	+	13	A	1
KE504635.1	2120739	2120753	A	14	+	14	A	1
KE504635.1	2125331	2125346	A	15	+	15	A	1
KE504635.1	2125372	2125384	A	12	+	12	A	1
KE504635.1	2125672	2125691	A	19	-	19	T	1
KE504635.1	2140383	2140398	A	15	-	15	T	1
KE504635.1	2152223	2152238	A	15	+	15	A	1
KE504635.1	2155533	2155545	A	12	-	12	T	1
KE504635.1	2165593	2165606	A	13	+	13	A	1
KE504635.1	2175170	2175184	A	14	-	14	T	1
KE504635.1	2175236	2175248	A	12	+	12	A	1
KE504635.1	2177471	2177485	A	14	+	14	A	1
KE504635.1	2190388	2190401	A	13	-	13	T	1
KE504635.1	2206936	2206950	A	14	-	14	T	1
KE504635.1	2208888	2208902	A	14	-	14	T	1
KE504635.1	2210189	2210201	A	12	+	12	A	1
KE504635.1	2213780	2213792	A	12	-	12	T	1
KE504635.1	2228824	2228838	A	14	-	14	T	1
KE504635.1	2230182	2230198	A	16	+	16	A	1
KE504635.1	2230385	2230398	A	13	-	13	T	1
KE504635.1	2240480	2240492	A	12	-	12	T	1
KE504635.1	2249660	2249672	A	12	+	12	A	1
KE504635.1	2255813	2255827	A	14	-	14	T	1
KE504635.1	2291967	2291979	A	12	-	12	T	1
KE504635.1	2309153	2309167	A	14	-	14	T	1
KE504635.1	2317800	2317812	A	12	+	12	A	1
KE504635.1	2321886	2321898	A	12	-	12	T	1
KE504635.1	2325826	2325839	A	13	+	13	A	1
KE504635.1	2333262	2333274	A	12	-	12	T	1
KE504635.1	2359573	2359585	A	12	-	12	T	1
KE504635.1	2368937	2368951	A	14	+	14	A	1
KE504635.1	2378970	2378983	A	13	+	13	A	1
KE504635.1	2381326	2381339	A	13	-	13	T	1
KE504635.1	2393676	2393688	C	12	+	12	C	1
KE504635.1	2404438	2404450	A	12	+	12	A	1
KE504635.1	2405214	2405230	A	16	-	16	T	1
KE504635.1	2411163	2411175	C	12	+	12	C	1
KE504635.1	2417602	2417615	A	13	+	13	A	1
KE504635.1	2419044	2419057	A	13	-	13	T	1
KE504635.1	2454984	2454997	A	13	+	13	A	1
KE504635.1	2464268	2464280	A	12	-	12	T	1
KE504635.1	2466570	2466582	A	12	-	12	T	1
KE504635.1	2474887	2474899	A	12	+	12	A	1
KE504635.1	2475343	2475355	A	12	+	12	A	1
KE504635.1	2499474	2499488	A	14	-	14	T	1
KE504635.1	2510384	2510396	A	12	-	12	T	1
KE504635.1	2514132	2514144	A	12	-	12	T	1
KE504635.1	2527779	2527794	A	15	+	15	A	1
KE504635.1	2528742	2528756	A	14	-	14	T	1
KE504635.1	2531399	2531414	A	15	+	15	A	1
KE504635.1	2532904	2532918	C	14	-	14	G	1
KE504635.1	2544281	2544293	A	12	-	12	T	1
KE504635.1	2589862	2589874	A	12	-	12	T	1
KE504635.1	2590081	2590093	A	12	+	12	A	1
KE504635.1	2594179	2594191	A	12	+	12	A	1
KE504635.1	2610769	2610782	A	13	+	13	A	1
KE504635.1	2621741	2621753	A	12	-	12	T	1
KE504635.1	2632343	2632357	A	14	-	14	T	1
KE504635.1	2639557	2639572	A	15	-	15	T	1
KE504635.1	2639930	2639942	A	12	-	12	T	1
KE504635.1	2640065	2640077	A	12	+	12	A	1
KE504635.1	2653909	2653924	A	15	-	15	T	1
KE504635.1	2653951	2653972	A	21	-	21	T	1
KE504635.1	2668785	2668797	A	12	+	12	A	1
KE504635.1	2673805	2673818	C	13	-	13	G	1
KE504635.1	2694211	2694223	A	12	-	12	T	1
KE504635.1	2694523	2694539	A	16	+	16	A	1
KE504635.1	2711249	2711270	A	21	+	21	A	1
KE504635.1	2711780	2711794	A	14	+	14	A	1
KE504635.1	2726039	2726055	A	16	+	16	A	1
KE504635.1	2751877	2751891	A	14	+	14	A	1
KE504635.1	2757862	2757874	A	12	+	12	A	1
KE504635.1	2773415	2773427	A	12	+	12	A	1
KE504635.1	2781632	2781647	A	15	-	15	T	1
KE504635.1	2786937	2786949	C	12	-	12	G	1
KE504635.1	2790819	2790835	A	16	-	16	T	1
KE504635.1	2799714	2799729	A	15	+	15	A	1
KE504635.1	2810324	2810336	A	12	-	12	T	1
KE504635.1	2815117	2815129	A	12	+	12	A	1
KE504635.1	2816865	2816877	A	12	+	12	A	1
KE504635.1	2821104	2821117	A	13	-	13	T	1
KE504635.1	2828863	2828875	A	12	-	12	T	1
KE504635.1	2841993	2842010	A	17	-	17	T	1
KE504635.1	2855623	2855639	A	16	-	16	T	1
KE504635.1	2858455	2858467	A	12	+	12	A	1
KE504635.1	2859827	2859839	A	12	-	12	T	1
KE504635.1	2860294	2860307	A	13	+	13	A	1
KE504635.1	2861036	2861052	A	16	+	16	A	1
KE504635.1	2926547	2926560	A	13	+	13	A	1
KE504635.1	2979725	2979737	A	12	-	12	T	1
KE504635.1	2980516	2980530	A	14	+	14	A	1
KE504635.1	2988289	2988302	C	13	+	13	C	1
KE504635.1	2991363	2991375	A	12	-	12	T	1
KE504635.1	2992635	2992650	A	15	+	15	A	1
KE504635.1	2998129	2998143	A	14	+	14	A	1
KE504635.1	3012469	3012481	A	12	+	12	A	1
KE504635.1	3013700	3013714	A	14	+	14	A	1
KE504635.1	3013881	3013908	A	27	+	27	A	1
KE504635.1	3017786	3017799	A	13	+	13	A	1
KE504635.1	3021988	3022000	A	12	+	12	A	1
KE504635.1	3022071	3022084	A	13	-	13	T	1
KE504635.1	3023586	3023598	A	12	+	12	A	1
KE504635.1	3027570	3027582	A	12	+	12	A	1
KE504635.1	3032858	3032873	A	15	+	15	A	1
KE504635.1	3033164	3033179	A	15	+	15	A	1
KE504635.1	3038298	3038313	A	15	-	15	T	1
KE504635.1	3054629	3054645	A	16	+	16	A	1
KE504635.1	3068997	3069014	A	17	+	17	A	1
KE504635.1	3070425	3070438	A	13	-	13	T	1
KE504635.1	3071281	3071293	A	12	-	12	T	1
KE504635.1	3075029	3075042	A	13	-	13	T	1
KE504635.1	3082220	3082232	A	12	-	12	T	1
KE504635.1	3083298	3083310	A	12	-	12	T	1
KE504635.1	3093854	3093869	A	15	+	15	A	1
KE504635.1	3099210	3099223	A	13	-	13	T	1
KE504635.1	3127252	3127271	A	19	-	19	T	1
KE504635.1	3140558	3140577	A	19	-	19	T	1
KE504635.1	3142675	3142689	A	14	+	14	A	1
KE504635.1	3145682	3145695	A	13	+	13	A	1
KE504635.1	3162674	3162686	A	12	-	12	T	1
KE504635.1	3189529	3189545	A	16	+	16	A	1
KE504635.1	3223024	3223037	A	13	-	13	T	1
KE504635.1	3231008	3231021	A	13	+	13	A	1
KE504635.1	3231451	3231466	A	15	-	15	T	1
KE504635.1	3235500	3235515	A	15	-	15	T	1
KE504635.1	3249170	3249184	A	14	+	14	A	1
KE504635.1	3261844	3261858	A	14	-	14	T	1
KE504635.1	3264818	3264832	C	14	-	14	G	1
KE504635.1	3288654	3288666	A	12	-	12	T	1
KE504635.1	3300282	3300299	A	17	+	17	A	1
KE504635.1	3319869	3319882	A	13	+	13	A	1
KE504635.1	3321315	3321332	A	17	-	17	T	1
KE504635.1	3322007	3322019	A	12	-	12	T	1
KE504635.1	3323406	3323418	A	12	+	12	A	1
KE504635.1	3340627	3340640	A	13	-	13	T	1
KE504635.1	3341255	3341267	A	12	-	12	T	1
KE504635.1	3350295	3350323	C	28	-	28	G	1
KE504635.1	3352259	3352272	A	13	-	13	T	1
KE504635.1	3354393	3354410	A	17	+	17	A	1
KE504635.1	3360760	3360773	A	13	-	13	T	1
KE504635.1	3361808	3361820	A	12	-	12	T	1
KE504635.1	3362544	3362562	A	18	-	18	T	1
KE504635.1	3363784	3363796	C	12	+	12	C	1
KE504635.1	3365015	3365027	A	12	+	12	A	1
KE504635.1	3365069	3365082	A	13	+	13	A	1
KE504635.1	3367726	3367740	A	14	-	14	T	1
KE504635.1	3371621	3371634	A	13	+	13	A	1
KE504635.1	3391296	3391308	A	12	+	12	A	1
KE504635.1	3400102	3400118	A	16	+	16	A	1
KE504635.1	3442685	3442697	A	12	-	12	T	1
KE504635.1	3462234	3462246	A	12	+	12	A	1
KE504635.1	3469652	3469668	A	16	-	16	T	1
KE504635.1	3490290	3490302	A	12	-	12	T	1
KE504635.1	3492029	3492041	A	12	-	12	T	1
KE504635.1	3492730	3492742	A	12	+	12	A	1
KE504635.1	3492760	3492773	A	13	+	13	A	1
KE504635.1	3500678	3500691	A	13	-	13	T	1
KE504635.1	3511089	3511103	A	14	+	14	A	1
KE504635.1	3517340	3517354	A	14	+	14	A	1
KE504635.1	3517589	3517601	A	12	-	12	T	1
KE504635.1	3520579	3520595	A	16	+	16	A	1
KE504635.1	3521242	3521254	A	12	-	12	T	1
KE504635.1	3534317	3534330	A	13	-	13	T	1
KE504635.1	3537069	3537085	A	16	-	16	T	1
KE504635.1	3550004	3550017	A	13	+	13	A	1
KE504635.1	3553979	3553995	A	16	-	16	T	1
KE504635.1	3555055	3555068	A	13	+	13	A	1
KE504635.1	3555357	3555374	A	17	+	17	A	1
KE504635.1	3560815	3560837	A	22	-	22	T	1
KE504635.1	3561369	3561381	A	12	+	12	A	1
KE504635.1	3566694	3566711	C	17	+	17	C	1
KE504635.1	3568914	3568931	A	17	-	17	T	1
KE504635.1	3571168	3571180	C	12	+	12	C	1
KE504635.1	3576493	3576508	A	15	+	15	A	1
KE504635.1	3588641	3588659	A	18	-	18	T	1
KE504635.1	3593948	3593962	A	14	-	14	T	1
KE504635.1	3618224	3618237	C	13	-	13	G	1
KE504635.1	3622102	3622115	A	13	-	13	T	1
KE504635.1	3637261	3637274	A	13	-	13	T	1
KE504635.1	3639526	3639538	A	12	+	12	A	1
KE504635.1	3646247	3646260	A	13	-	13	T	1
KE504635.1	3663569	3663581	A	12	+	12	A	1
KE504636.1	60253	60265	A	12	+	12	A	1
KE504636.1	60573	60585	A	12	+	12	A	1
KE504636.1	87644	87660	A	16	+	16	A	1
KE504636.1	93927	93939	A	12	+	12	A	1
KE504636.1	98319	98331	A	12	+	12	A	1
KE504636.1	109467	109480	A	13	-	13	T	1
KE504636.1	114645	114658	A	13	+	13	A	1
KE504636.1	133746	133762	A	16	-	16	T	1
KE504636.1	141916	141933	A	17	-	17	T	1
KE504636.1	161745	161759	C	14	+	14	C	1
KE504636.1	163193	163208	A	15	-	15	T	1
KE504636.1	194005	194017	A	12	-	12	T	1
KE504636.1	236292	236306	A	14	-	14	T	1
KE504636.1	241644	241656	A	12	+	12	A	1
KE504636.1	286623	286635	A	12	+	12	A	1
KE504636.1	305912	305926	A	14	+	14	A	1
KE504636.1	308546	308561	A	15	+	15	A	1
KE504636.1	317827	317843	A	16	+	16	A	1
KE504636.1	318443	318455	A	12	+	12	A	1
KE504636.1	322993	323011	A	18	+	18	A	1
KE504636.1	323307	323319	A	12	-	12	T	1
KE504636.1	329275	329287	A	12	+	12	A	1
KE504636.1	335048	335060	A	12	-	12	T	1
KE504636.1	347769	347781	A	12	+	12	A	1
KE504636.1	356216	356228	A	12	+	12	A	1
KE504636.1	362746	362758	A	12	-	12	T	1
KE504636.1	382613	382626	A	13	-	13	T	1
KE504636.1	385475	385487	A	12	-	12	T	1
KE504636.1	386147	386159	A	12	+	12	A	1
KE504636.1	386454	386469	A	15	-	15	T	1
KE504636.1	436260	436272	A	12	+	12	A	1
KE504636.1	460730	460743	A	13	+	13	A	1
KE504636.1	473549	473562	A	13	-	13	T	1
KE504636.1	475301	475314	A	13	+	13	A	1
KE504636.1	479637	479651	A	14	+	14	A	1
KE504636.1	480989	481004	A	15	-	15	T	1
KE504636.1	500058	500071	A	13	-	13	T	1
KE504636.1	522208	522221	A	13	-	13	T	1
KE504636.1	529443	529455	A	12	+	12	A	1
KE504636.1	529983	529996	A	13	+	13	A	1
KE504636.1	535983	535997	A	14	+	14	A	1
KE504636.1	542867	542880	A	13	+	13	A	1
KE504636.1	562606	562620	A	14	+	14	A	1
KE504636.1	576667	576686	A	19	+	19	A	1
KE504636.1	599163	599180	A	17	-	17	T	1
KE504636.1	604220	604232	A	12	-	12	T	1
KE504636.1	608661	608683	A	22	-	22	T	1
KE504636.1	626696	626712	A	16	-	16	T	1
KE504636.1	663452	663467	A	15	+	15	A	1
KE504636.1	664068	664080	C	12	-	12	G	1
KE504636.1	674124	674137	A	13	-	13	T	1
KE504636.1	695318	695331	A	13	-	13	T	1
KE504636.1	698552	698565	A	13	+	13	A	1
KE504636.1	718098	718114	A	16	-	16	T	1
KE504636.1	764761	764774	A	13	+	13	A	1
KE504636.1	819088	819100	A	12	+	12	A	1
KE504636.1	819167	819183	A	16	+	16	A	1
KE504636.1	831987	831999	A	12	+	12	A	1
KE504636.1	833853	833865	A	12	+	12	A	1
KE504636.1	836034	836050	A	16	+	16	A	1
KE504636.1	853360	853373	A	13	+	13	A	1
KE504636.1	858862	858877	A	15	+	15	A	1
KE504636.1	887499	887511	A	12	+	12	A	1
KE504636.1	889896	889908	A	12	+	12	A	1
KE504636.1	903261	903273	A	12	-	12	T	1
KE504636.1	921072	921089	A	17	-	17	T	1
KE504636.1	978341	978353	A	12	+	12	A	1
KE504636.1	984908	984922	A	14	+	14	A	1
KE504636.1	1057188	1057204	A	16	+	16	A	1
KE504636.1	1076193	1076205	A	12	-	12	T	1
KE504636.1	1076205	1076218	C	13	-	13	G	1
KE504636.1	1102882	1102895	A	13	+	13	A	1
KE504636.1	1113312	1113325	A	13	-	13	T	1
KE504636.1	1121852	1121865	A	13	+	13	A	1
KE504636.1	1133845	1133857	A	12	+	12	A	1
KE504636.1	1149874	1149888	A	14	-	14	T	1
KE504636.1	1183118	1183133	A	15	-	15	T	1
KE504636.1	1212648	1212660	A	12	+	12	A	1
KE504636.1	1232527	1232539	C	12	-	12	G	1
KE504636.1	1242985	1242998	A	13	-	13	T	1
KE504636.1	1262187	1262201	A	14	+	14	A	1
KE504636.1	1268221	1268233	A	12	+	12	A	1
KE504636.1	1281561	1281576	A	15	+	15	A	1
KE504636.1	1282343	1282356	A	13	-	13	T	1
KE504636.1	1292259	1292271	A	12	-	12	T	1
KE504636.1	1295358	1295371	A	13	-	13	T	1
KE504636.1	1296270	1296282	A	12	+	12	A	1
KE504636.1	1296687	1296702	A	15	-	15	T	1
KE504636.1	1299039	1299051	A	12	-	12	T	1
KE504636.1	1313211	1313224	A	13	-	13	T	1
KE504636.1	1338414	1338427	A	13	-	13	T	1
KE504636.1	1342538	1342553	A	15	+	15	A	1
KE504636.1	1346924	1346938	A	14	+	14	A	1
KE504636.1	1347149	1347161	A	12	+	12	A	1
KE504636.1	1352259	1352271	A	12	+	12	A	1
KE504636.1	1370763	1370776	A	13	+	13	A	1
KE504636.1	1370788	1370800	C	12	-	12	G	1
KE504636.1	1371963	1371976	A	13	-	13	T	1
KE504636.1	1399039	1399052	A	13	-	13	T	1
KE504636.1	1402697	1402710	A	13	-	13	T	1
KE504636.1	1408730	1408751	A	21	-	21	T	1
KE504636.1	1410417	1410429	A	12	+	12	A	1
KE504636.1	1411629	1411643	A	14	-	14	T	1
KE504636.1	1423322	1423335	A	13	-	13	T	1
KE504636.1	1428706	1428718	A	12	+	12	A	1
KE504636.1	1467251	1467266	A	15	+	15	A	1
KE504636.1	1472447	1472459	A	12	-	12	T	1
KE504636.1	1488929	1488944	A	15	-	15	T	1
KE504636.1	1520473	1520489	A	16	-	16	T	1
KE504636.1	1531216	1531229	A	13	+	13	A	1
KE504636.1	1561959	1561972	A	13	-	13	T	1
KE504636.1	1582924	1582937	A	13	+	13	A	1
KE504636.1	1585051	1585064	A	13	+	13	A	1
KE504636.1	1680395	1680410	A	15	+	15	A	1
KE504636.1	1703436	1703448	A	12	+	12	A	1
KE504636.1	1703851	1703863	A	12	+	12	A	1
KE504636.1	1747723	1747735	A	12	-	12	T	1
KE504636.1	1786530	1786542	A	12	-	12	T	1
KE504636.1	1787543	1787555	A	12	+	12	A	1
KE504636.1	1813021	1813033	A	12	-	12	T	1
KE504636.1	1824310	1824322	A	12	-	12	T	1
KE504636.1	1852499	1852511	A	12	-	12	T	1
KE504636.1	1879302	1879314	A	12	-	12	T	1
KE504636.1	1883899	1883911	A	12	-	12	T	1
KE504636.1	1887124	1887136	A	12	+	12	A	1
KE504636.1	1910967	1910980	A	13	+	13	A	1
KE504636.1	1943645	1943659	A	14	+	14	A	1
KE504636.1	1977101	1977116	A	15	+	15	A	1
KE504636.1	1983438	1983452	A	14	-	14	T	1
KE504636.1	1987692	1987709	A	17	-	17	T	1
KE504636.1	1990056	1990070	A	14	+	14	A	1
KE504636.1	2007321	2007333	A	12	-	12	T	1
KE504636.1	2007712	2007724	A	12	-	12	T	1
KE504636.1	2007877	2007891	A	14	+	14	A	1
KE504636.1	2008465	2008479	A	14	-	14	T	1
KE504636.1	2011606	2011619	A	13	+	13	A	1
KE504636.1	2011889	2011903	A	14	-	14	T	1
KE504636.1	2053612	2053628	A	16	+	16	A	1
KE504636.1	2060828	2060842	C	14	-	14	G	1
KE504636.1	2069414	2069430	A	16	-	16	T	1
KE504636.1	2071419	2071437	A	18	-	18	T	1
KE504636.1	2092028	2092044	A	16	-	16	T	1
KE504636.1	2134266	2134280	A	14	+	14	A	1
KE504636.1	2149868	2149882	A	14	+	14	A	1
KE504636.1	2155247	2155259	A	12	+	12	A	1
KE504636.1	2156594	2156609	A	15	+	15	A	1
KE504636.1	2187117	2187129	C	12	+	12	C	1
KE504636.1	2203523	2203535	A	12	-	12	T	1
KE504636.1	2203602	2203615	A	13	+	13	A	1
KE504636.1	2209800	2209825	A	25	-	25	T	1
KE504636.1	2221061	2221078	A	17	+	17	A	1
KE504636.1	2238938	2238952	A	14	+	14	A	1
KE504636.1	2298661	2298673	A	12	+	12	A	1
KE504636.1	2302826	2302840	A	14	+	14	A	1
KE504636.1	2331370	2331382	C	12	-	12	G	1
KE504636.1	2339031	2339044	A	13	+	13	A	1
KE504636.1	2370295	2370307	A	12	+	12	A	1
KE504636.1	2396465	2396482	A	17	+	17	A	1
KE504636.1	2396632	2396645	A	13	-	13	T	1
KE504636.1	2404621	2404633	A	12	-	12	T	1
KE504636.1	2405512	2405527	A	15	+	15	A	1
KE504636.1	2417611	2417623	A	12	+	12	A	1
KE504636.1	2428161	2428175	A	14	-	14	T	1
KE504636.1	2431311	2431323	A	12	-	12	T	1
KE504636.1	2432609	2432621	A	12	+	12	A	1
KE504636.1	2433040	2433052	A	12	-	12	T	1
KE504636.1	2433648	2433660	A	12	+	12	A	1
KE504636.1	2447468	2447481	A	13	+	13	A	1
KE504636.1	2467208	2467220	A	12	-	12	T	1
KE504636.1	2468837	2468854	A	17	-	17	T	1
KE504636.1	2478763	2478777	A	14	-	14	T	1
KE504636.1	2492397	2492410	A	13	-	13	T	1
KE504636.1	2500751	2500763	A	12	-	12	T	1
KE504636.1	2514478	2514490	A	12	+	12	A	1
KE504636.1	2516719	2516731	A	12	+	12	A	1
KE504636.1	2562539	2562554	A	15	-	15	T	1
KE504636.1	2578193	2578205	A	12	-	12	T	1
KE504636.1	2585148	2585160	A	12	+	12	A	1
KE504636.1	2586633	2586645	A	12	-	12	T	1
KE504636.1	2622384	2622397	A	13	-	13	T	1
KE504636.1	2655385	2655397	A	12	+	12	A	1
KE504636.1	2657640	2657652	A	12	+	12	A	1
KE504636.1	2662570	2662586	A	16	-	16	T	1
KE504636.1	2668437	2668449	A	12	-	12	T	1
KE504636.1	2674425	2674437	A	12	-	12	T	1
KE504636.1	2687487	2687500	A	13	+	13	A	1
KE504636.1	2691401	2691413	A	12	-	12	T	1
KE504636.1	2691875	2691887	A	12	+	12	A	1
KE504636.1	2692324	2692338	A	14	+	14	A	1
KE504636.1	2694593	2694605	A	12	-	12	T	1
KE504636.1	2714784	2714799	A	15	-	15	T	1
KE504636.1	2767467	2767480	A	13	+	13	A	1
KE504636.1	2792794	2792808	C	14	+	14	C	1
KE504636.1	2793710	2793722	A	12	-	12	T	1
KE504636.1	2829375	2829387	A	12	-	12	T	1
KE504636.1	2832963	2832977	A	14	+	14	A	1
KE504636.1	2838002	2838014	A	12	-	12	T	1
KE504636.1	2900002	2900015	A	13	+	13	A	1
KE504636.1	2902709	2902724	A	15	+	15	A	1
KE504636.1	2923440	2923457	A	17	-	17	T	1
KE504636.1	2936781	2936793	A	12	+	12	A	1
KE504636.1	2978875	2978888	A	13	-	13	T	1
KE504636.1	3001736	3001750	A	14	+	14	A	1
KE504636.1	3018182	3018196	A	14	+	14	A	1
KE504636.1	3023711	3023724	A	13	-	13	T	1
KE504636.1	3027094	3027106	A	12	+	12	A	1
KE504636.1	3037078	3037100	A	22	+	22	A	1
KE504636.1	3040847	3040861	A	14	-	14	T	1
KE504636.1	3041973	3041986	A	13	+	13	A	1
KE504636.1	3044332	3044351	C	19	+	19	C	1
KE504636.1	3079050	3079071	A	21	+	21	A	1
KE504636.1	3079116	3079128	A	12	+	12	A	1
KE504636.1	3082259	3082272	A	13	-	13	T	1
KE504636.1	3083556	3083568	A	12	+	12	A	1
KE504636.1	3084483	3084498	A	15	+	15	A	1
KE504636.1	3085522	3085539	A	17	+	17	A	1
KE504636.1	3088001	3088014	A	13	-	13	T	1
KE504636.1	3089063	3089076	A	13	+	13	A	1
KE504636.1	3122507	3122519	A	12	+	12	A	1
KE504636.1	3131971	3131987	A	16	+	16	A	1
KE504636.1	3133490	3133504	A	14	+	14	A	1
KE504636.1	3146908	3146920	A	12	-	12	T	1
KE504636.1	3167946	3167959	A	13	+	13	A	1
KE504636.1	3168533	3168545	A	12	+	12	A	1
KE504636.1	3169151	3169163	A	12	-	12	T	1
KE504636.1	3182529	3182544	A	15	+	15	A	1
KE504636.1	3188014	3188026	A	12	+	12	A	1
KE504636.1	3204901	3204913	A	12	-	12	T	1
KE504636.1	3219299	3219312	A	13	-	13	T	1
KE504636.1	3220514	3220528	A	14	-	14	T	1
KE504636.1	3238476	3238489	A	13	-	13	T	1
KE504636.1	3258351	3258364	C	13	+	13	C	1
KE504636.1	3269380	3269392	A	12	-	12	T	1
KE504636.1	3315436	3315451	A	15	-	15	T	1
KE504636.1	3323901	3323915	A	14	+	14	A	1
KE504636.1	3329927	3329939	A	12	-	12	T	1
KE504636.1	3396907	3396919	A	12	-	12	T	1
KE504636.1	3403367	3403379	A	12	+	12	A	1
KE504636.1	3405752	3405764	A	12	+	12	A	1
KE504636.1	3414248	3414260	A	12	+	12	A	1
KE504636.1	3414383	3414397	A	14	+	14	A	1
KE504636.1	3421047	3421059	A	12	+	12	A	1
KE504636.1	3421269	3421283	A	14	+	14	A	1
KE504636.1	3449909	3449921	A	12	+	12	A	1
KE504637.1	2365	2378	A	13	-	13	T	1
KE504637.1	10559	10572	A	13	+	13	A	1
KE504637.1	15884	15896	A	12	-	12	T	1
KE504637.1	31587	31601	C	14	+	14	C	1
KE504637.1	34471	34487	A	16	-	16	T	1
KE504637.1	42586	42598	A	12	-	12	T	1
KE504637.1	47473	47489	A	16	+	16	A	1
KE504637.1	72227	72242	A	15	-	15	T	1
KE504637.1	76042	76054	A	12	+	12	A	1
KE504637.1	76201	76218	A	17	-	17	T	1
KE504637.1	76872	76885	A	13	+	13	A	1
KE504637.1	88180	88196	A	16	-	16	T	1
KE504637.1	89793	89806	A	13	-	13	T	1
KE504637.1	92344	92358	A	14	+	14	A	1
KE504637.1	94525	94538	A	13	+	13	A	1
KE504637.1	109937	109954	A	17	-	17	T	1
KE504637.1	112859	112872	A	13	+	13	A	1
KE504637.1	113152	113169	A	17	+	17	A	1
KE504637.1	141959	141975	A	16	+	16	A	1
KE504637.1	174150	174162	A	12	-	12	T	1
KE504637.1	175190	175205	A	15	-	15	T	1
KE504637.1	199243	199255	A	12	-	12	T	1
KE504637.1	199831	199847	A	16	+	16	A	1
KE504637.1	210472	210484	A	12	-	12	T	1
KE504637.1	231171	231184	A	13	+	13	A	1
KE504637.1	252592	252605	A	13	-	13	T	1
KE504637.1	261202	261216	A	14	+	14	A	1
KE504637.1	262469	262481	A	12	-	12	T	1
KE504637.1	268962	268978	A	16	-	16	T	1
KE504637.1	274381	274393	A	12	-	12	T	1
KE504637.1	274958	274972	A	14	+	14	A	1
KE504637.1	281655	281667	A	12	+	12	A	1
KE504637.1	291410	291422	A	12	+	12	A	1
KE504637.1	297883	297895	A	12	-	12	T	1
KE504637.1	298967	298979	A	12	+	12	A	1
KE504637.1	300088	300100	A	12	+	12	A	1
KE504637.1	310432	310446	A	14	+	14	A	1
KE504637.1	317852	317866	A	14	-	14	T	1
KE504637.1	332673	332685	A	12	+	12	A	1
KE504637.1	335796	335808	A	12	-	12	T	1
KE504637.1	339629	339651	A	22	-	22	T	1
KE504637.1	340065	340078	A	13	-	13	T	1
KE504637.1	340220	340234	A	14	-	14	T	1
KE504637.1	342534	342546	C	12	+	12	C	1
KE504637.1	350749	350764	A	15	+	15	A	1
KE504637.1	350906	350921	A	15	-	15	T	1
KE504637.1	356634	356647	A	13	-	13	T	1
KE504637.1	370473	370485	A	12	-	12	T	1
KE504637.1	372460	372472	A	12	+	12	A	1
KE504637.1	388943	388956	A	13	-	13	T	1
KE504637.1	413644	413656	A	12	+	12	A	1
KE504637.1	425439	425451	A	12	-	12	T	1
KE504637.1	437569	437581	A	12	+	12	A	1
KE504637.1	464265	464277	A	12	+	12	A	1
KE504637.1	511524	511537	A	13	-	13	T	1
KE504637.1	517060	517073	A	13	-	13	T	1
KE504637.1	529525	529537	A	12	-	12	T	1
KE504637.1	531737	531749	A	12	+	12	A	1
KE504637.1	532019	532034	A	15	-	15	T	1
KE504637.1	532354	532373	A	19	-	19	T	1
KE504637.1	535513	535525	A	12	-	12	T	1
KE504637.1	552356	552368	A	12	-	12	T	1
KE504637.1	556309	556321	A	12	-	12	T	1
KE504637.1	556704	556718	A	14	+	14	A	1
KE504637.1	560086	560098	A	12	+	12	A	1
KE504637.1	561338	561350	C	12	+	12	C	1
KE504637.1	593227	593240	A	13	-	13	T	1
KE504637.1	594968	594985	A	17	+	17	A	1
KE504637.1	607273	607285	A	12	+	12	A	1
KE504637.1	608215	608232	A	17	-	17	T	1
KE504637.1	628307	628319	A	12	+	12	A	1
KE504637.1	632639	632652	A	13	-	13	T	1
KE504637.1	670900	670913	A	13	-	13	T	1
KE504637.1	678228	678241	A	13	+	13	A	1
KE504637.1	679281	679297	A	16	-	16	T	1
KE504637.1	685120	685134	A	14	-	14	T	1
KE504637.1	696833	696846	A	13	+	13	A	1
KE504637.1	697477	697489	A	12	-	12	T	1
KE504637.1	733997	734009	A	12	-	12	T	1
KE504637.1	749135	749152	A	17	-	17	T	1
KE504637.1	749694	749706	A	12	+	12	A	1
KE504637.1	757274	757289	A	15	+	15	A	1
KE504637.1	764928	764940	A	12	+	12	A	1
KE504637.1	765592	765604	A	12	+	12	A	1
KE504637.1	782918	782930	A	12	-	12	T	1
KE504637.1	783893	783905	A	12	-	12	T	1
KE504637.1	784139	784151	A	12	+	12	A	1
KE504637.1	784664	784677	A	13	-	13	T	1
KE504637.1	790515	790528	A	13	-	13	T	1
KE504637.1	793282	793296	A	14	+	14	A	1
KE504637.1	796797	796810	A	13	+	13	A	1
KE504637.1	798028	798042	A	14	+	14	A	1
KE504637.1	807947	807962	A	15	+	15	A	1
KE504637.1	809048	809060	A	12	+	12	A	1
KE504637.1	821015	821027	A	12	-	12	T	1
KE504637.1	856406	856419	A	13	-	13	T	1
KE504637.1	874093	874106	A	13	-	13	T	1
KE504637.1	874844	874856	A	12	+	12	A	1
KE504637.1	882637	882649	A	12	-	12	T	1
KE504637.1	894385	894397	A	12	-	12	T	1
KE504637.1	896531	896547	A	16	+	16	A	1
KE504637.1	897579	897593	A	14	+	14	A	1
KE504637.1	904604	904617	A	13	-	13	T	1
KE504637.1	934173	934187	A	14	+	14	A	1
KE504637.1	960682	960697	A	15	+	15	A	1
KE504637.1	961723	961738	A	15	+	15	A	1
KE504637.1	962166	962184	A	18	+	18	A	1
KE504637.1	962848	962860	A	12	-	12	T	1
KE504637.1	971093	971105	A	12	+	12	A	1
KE504637.1	971314	971329	A	15	+	15	A	1
KE504637.1	972187	972200	A	13	+	13	A	1
KE504637.1	973749	973763	A	14	+	14	A	1
KE504637.1	974620	974635	A	15	-	15	T	1
KE504637.1	974662	974678	A	16	+	16	A	1
KE504637.1	975620	975632	A	12	-	12	T	1
KE504637.1	975633	975645	A	12	-	12	T	1
KE504637.1	986800	986823	A	23	+	23	A	1
KE504637.1	986992	987007	A	15	-	15	T	1
KE504637.1	997014	997036	A	22	-	22	T	1
KE504637.1	1009628	1009641	A	13	-	13	T	1
KE504637.1	1010481	1010495	A	14	+	14	A	1
KE504637.1	1013037	1013050	A	13	+	13	A	1
KE504637.1	1018177	1018189	A	12	+	12	A	1
KE504637.1	1018624	1018637	A	13	+	13	A	1
KE504637.1	1036860	1036873	A	13	-	13	T	1
KE504637.1	1043088	1043101	A	13	+	13	A	1
KE504637.1	1060167	1060180	C	13	-	13	G	1
KE504637.1	1067213	1067225	A	12	-	12	T	1
KE504637.1	1092552	1092564	C	12	-	12	G	1
KE504637.1	1092750	1092763	A	13	-	13	T	1
KE504637.1	1093073	1093086	A	13	-	13	T	1
KE504637.1	1097224	1097236	A	12	+	12	A	1
KE504637.1	1099969	1099982	A	13	-	13	T	1
KE504637.1	1103276	1103288	A	12	-	12	T	1
KE504637.1	1103346	1103360	A	14	+	14	A	1
KE504637.1	1114448	1114460	A	12	-	12	T	1
KE504637.1	1117846	1117859	A	13	-	13	T	1
KE504637.1	1120525	1120537	A	12	+	12	A	1
KE504637.1	1126971	1126983	A	12	+	12	A	1
KE504637.1	1144394	1144408	A	14	+	14	A	1
KE504637.1	1145392	1145404	A	12	-	12	T	1
KE504637.1	1205254	1205267	A	13	-	13	T	1
KE504637.1	1205513	1205525	A	12	+	12	A	1
KE504637.1	1208637	1208650	A	13	-	13	T	1
KE504637.1	1210311	1210332	A	21	+	21	A	1
KE504637.1	1212412	1212425	A	13	-	13	T	1
KE504637.1	1216989	1217001	A	12	+	12	A	1
KE504637.1	1223890	1223902	A	12	-	12	T	1
KE504637.1	1225033	1225046	A	13	-	13	T	1
KE504637.1	1237386	1237399	A	13	-	13	T	1
KE504637.1	1237675	1237687	A	12	-	12	T	1
KE504637.1	1254333	1254345	A	12	+	12	A	1
KE504637.1	1258091	1258104	A	13	-	13	T	1
KE504637.1	1259082	1259094	A	12	-	12	T	1
KE504637.1	1282702	1282716	A	14	-	14	T	1
KE504637.1	1305508	1305520	A	12	-	12	T	1
KE504637.1	1323970	1323982	A	12	+	12	A	1
KE504637.1	1337218	1337232	A	14	-	14	T	1
KE504637.1	1375557	1375569	A	12	+	12	A	1
KE504637.1	1383403	1383415	A	12	-	12	T	1
KE504637.1	1395935	1395947	A	12	+	12	A	1
KE504637.1	1410936	1410950	A	14	-	14	T	1
KE504637.1	1422155	1422167	A	12	+	12	A	1
KE504637.1	1427460	1427472	A	12	-	12	T	1
KE504637.1	1428416	1428429	A	13	+	13	A	1
KE504637.1	1435089	1435101	A	12	+	12	A	1
KE504637.1	1450677	1450692	A	15	-	15	T	1
KE504637.1	1456877	1456889	A	12	-	12	T	1
KE504637.1	1467449	1467461	A	12	+	12	A	1
KE504637.1	1467505	1467520	A	15	+	15	A	1
KE504637.1	1472536	1472549	A	13	-	13	T	1
KE504637.1	1474310	1474323	A	13	-	13	T	1
KE504637.1	1477805	1477825	A	20	+	20	A	1
KE504637.1	1482402	1482415	A	13	+	13	A	1
KE504637.1	1488382	1488397	A	15	+	15	A	1
KE504637.1	1512123	1512135	A	12	-	12	T	1
KE504637.1	1519470	1519482	A	12	-	12	T	1
KE504637.1	1527585	1527600	A	15	+	15	A	1
KE504637.1	1540218	1540230	A	12	+	12	A	1
KE504637.1	1543993	1544007	A	14	-	14	T	1
KE504637.1	1555795	1555807	A	12	-	12	T	1
KE504637.1	1581905	1581917	A	12	+	12	A	1
KE504637.1	1583307	1583321	A	14	+	14	A	1
KE504637.1	1602433	1602449	A	16	+	16	A	1
KE504637.1	1605101	1605116	A	15	+	15	A	1
KE504637.1	1615207	1615221	A	14	-	14	T	1
KE504637.1	1616308	1616322	A	14	+	14	A	1
KE504637.1	1631282	1631296	A	14	-	14	T	1
KE504637.1	1631370	1631386	A	16	+	16	A	1
KE504637.1	1646169	1646181	A	12	+	12	A	1
KE504637.1	1646480	1646492	A	12	+	12	A	1
KE504637.1	1654061	1654073	A	12	+	12	A	1
KE504637.1	1656947	1656960	A	13	+	13	A	1
KE504637.1	1667491	1667505	A	14	+	14	A	1
KE504637.1	1684078	1684091	A	13	+	13	A	1
KE504637.1	1688652	1688664	A	12	-	12	T	1
KE504637.1	1696491	1696503	A	12	+	12	A	1
KE504637.1	1707812	1707829	C	17	-	17	G	1
KE504637.1	1710042	1710060	A	18	-	18	T	1
KE504637.1	1727544	1727558	A	14	-	14	T	1
KE504637.1	1740588	1740617	A	29	+	29	A	1
KE504637.1	1748839	1748851	A	12	-	12	T	1
KE504637.1	1793175	1793188	A	13	-	13	T	1
KE504637.1	1809353	1809365	A	12	+	12	A	1
KE504637.1	1817909	1817921	A	12	+	12	A	1
KE504637.1	1843068	1843080	A	12	-	12	T	1
KE504637.1	1868656	1868670	A	14	+	14	A	1
KE504637.1	1870707	1870723	A	16	+	16	A	1
KE504637.1	1896143	1896157	A	14	+	14	A	1
KE504637.1	1921696	1921708	A	12	-	12	T	1
KE504637.1	1939788	1939800	A	12	+	12	A	1
KE504637.1	1993318	1993330	A	12	-	12	T	1
KE504637.1	2007623	2007635	A	12	-	12	T	1
KE504637.1	2008106	2008120	A	14	-	14	T	1
KE504637.1	2009348	2009363	A	15	-	15	T	1
KE504637.1	2009366	2009379	C	13	-	13	G	1
KE504637.1	2040604	2040617	A	13	+	13	A	1
KE504637.1	2040658	2040687	A	29	+	29	A	1
KE504637.1	2049125	2049139	A	14	-	14	T	1
KE504637.1	2051197	2051210	A	13	+	13	A	1
KE504637.1	2052734	2052746	A	12	+	12	A	1
KE504637.1	2058396	2058408	A	12	+	12	A	1
KE504637.1	2065489	2065504	A	15	-	15	T	1
KE504637.1	2089173	2089190	A	17	-	17	T	1
KE504637.1	2100856	2100868	A	12	+	12	A	1
KE504637.1	2176050	2176062	A	12	-	12	T	1
KE504637.1	2210144	2210157	A	13	+	13	A	1
KE504637.1	2214341	2214357	A	16	-	16	T	1
KE504637.1	2221686	2221704	A	18	-	18	T	1
KE504637.1	2228321	2228336	A	15	-	15	T	1
KE504637.1	2240250	2240267	A	17	+	17	A	1
KE504637.1	2256643	2256657	A	14	-	14	T	1
KE504637.1	2257120	2257132	A	12	-	12	T	1
KE504637.1	2259879	2259891	A	12	+	12	A	1
KE504637.1	2263649	2263662	A	13	-	13	T	1
KE504637.1	2264406	2264419	A	13	+	13	A	1
KE504637.1	2267983	2267995	A	12	-	12	T	1
KE504637.1	2303484	2303497	A	13	-	13	T	1
KE504637.1	2307236	2307256	A	20	+	20	A	1
KE504637.1	2331573	2331585	A	12	+	12	A	1
KE504637.1	2339607	2339620	A	13	-	13	T	1
KE504637.1	2341847	2341859	A	12	+	12	A	1
KE504637.1	2359519	2359536	A	17	-	17	T	1
KE504637.1	2369124	2369138	A	14	+	14	A	1
KE504637.1	2381964	2381976	A	12	+	12	A	1
KE504637.1	2383028	2383043	A	15	-	15	T	1
KE504637.1	2400128	2400140	A	12	-	12	T	1
KE504637.1	2403413	2403426	A	13	-	13	T	1
KE504637.1	2409955	2409968	A	13	-	13	T	1
KE504637.1	2413308	2413321	A	13	-	13	T	1
KE504637.1	2415738	2415751	A	13	-	13	T	1
KE504637.1	2427618	2427633	A	15	+	15	A	1
KE504637.1	2439520	2439532	A	12	+	12	A	1
KE504637.1	2441431	2441443	A	12	-	12	T	1
KE504637.1	2495497	2495522	A	25	-	25	T	1
KE504637.1	2506609	2506621	A	12	-	12	T	1
KE504637.1	2519329	2519342	A	13	-	13	T	1
KE504637.1	2530983	2530996	A	13	-	13	T	1
KE504637.1	2534773	2534785	A	12	+	12	A	1
KE504637.1	2535161	2535174	A	13	+	13	A	1
KE504637.1	2555128	2555140	A	12	+	12	A	1
KE504637.1	2561064	2561078	A	14	-	14	T	1
KE504637.1	2591084	2591096	A	12	-	12	T	1
KE504637.1	2591101	2591158	A	57	+	57	A	1
KE504637.1	2601299	2601314	A	15	+	15	A	1
KE504637.1	2611840	2611853	A	13	-	13	T	1
KE504637.1	2612395	2612409	A	14	-	14	T	1
KE504637.1	2619867	2619881	C	14	-	14	G	1
KE504637.1	2621498	2621511	C	13	-	13	G	1
KE504637.1	2624920	2624934	A	14	+	14	A	1
KE504637.1	2628851	2628865	A	14	+	14	A	1
KE504637.1	2640573	2640588	A	15	-	15	T	1
KE504637.1	2644436	2644448	A	12	-	12	T	1
KE504637.1	2669927	2669940	A	13	+	13	A	1
KE504637.1	2687229	2687241	A	12	-	12	T	1
KE504637.1	2687290	2687302	A	12	+	12	A	1
KE504637.1	2688843	2688855	A	12	+	12	A	1
KE504637.1	2698454	2698466	A	12	+	12	A	1
KE504637.1	2708810	2708822	A	12	+	12	A	1
KE504637.1	2714726	2714740	A	14	-	14	T	1
KE504637.1	2719488	2719502	A	14	+	14	A	1
KE504637.1	2724051	2724063	A	12	+	12	A	1
KE504637.1	2730290	2730307	A	17	+	17	A	1
KE504637.1	2730782	2730794	C	12	-	12	G	1
KE504637.1	2743128	2743141	A	13	-	13	T	1
KE504637.1	2748873	2748885	A	12	+	12	A	1
KE504637.1	2760641	2760653	A	12	+	12	A	1
KE504637.1	2772647	2772659	A	12	+	12	A	1
KE504637.1	2773558	2773574	A	16	-	16	T	1
KE504637.1	2783860	2783883	C	23	-	23	G	1
KE504637.1	2797575	2797593	A	18	-	18	T	1
KE504637.1	2798876	2798889	A	13	+	13	A	1
KE504637.1	2801144	2801156	A	12	-	12	T	1
KE504637.1	2806372	2806384	A	12	+	12	A	1
KE504637.1	2807338	2807350	A	12	+	12	A	1
KE504637.1	2820292	2820306	A	14	-	14	T	1
KE504637.1	2849046	2849058	A	12	-	12	T	1
KE504637.1	2849515	2849529	A	14	-	14	T	1
KE504637.1	2864893	2864905	A	12	-	12	T	1
KE504637.1	2875344	2875360	A	16	-	16	T	1
KE504637.1	2886852	2886865	C	13	-	13	G	1
KE504637.1	2915841	2915853	A	12	+	12	A	1
KE504637.1	2917847	2917860	C	13	+	13	C	1
KE504637.1	2928143	2928155	A	12	-	12	T	1
KE504637.1	2939483	2939496	A	13	-	13	T	1
KE504637.1	2957071	2957083	A	12	-	12	T	1
KE504637.1	2961911	2961923	A	12	-	12	T	1
KE504637.1	2964932	2964947	A	15	-	15	T	1
KE504637.1	2984421	2984433	A	12	+	12	A	1
KE504637.1	3000636	3000654	A	18	+	18	A	1
KE504637.1	3008072	3008084	A	12	-	12	T	1
KE504637.1	3018203	3018215	C	12	+	12	C	1
KE504637.1	3024409	3024423	A	14	+	14	A	1
KE504637.1	3029593	3029605	A	12	+	12	A	1
KE504637.1	3043577	3043590	A	13	+	13	A	1
KE504637.1	3053173	3053186	A	13	+	13	A	1
KE504637.1	3065625	3065637	A	12	-	12	T	1
KE504637.1	3072488	3072503	A	15	-	15	T	1
KE504637.1	3086908	3086921	A	13	+	13	A	1
KE504637.1	3101260	3101273	A	13	-	13	T	1
KE504637.1	3118073	3118085	A	12	-	12	T	1
KE504637.1	3120524	3120538	A	14	+	14	A	1
KE504637.1	3132058	3132071	A	13	-	13	T	1
KE504637.1	3136300	3136312	A	12	+	12	A	1
KE504637.1	3153102	3153116	A	14	-	14	T	1
KE504637.1	3154003	3154019	A	16	+	16	A	1
KE504637.1	3154544	3154556	A	12	-	12	T	1
KE504637.1	3158942	3158956	A	14	-	14	T	1
KE504637.1	3161019	3161033	C	14	-	14	G	1
KE504637.1	3165124	3165137	A	13	-	13	T	1
KE504637.1	3174484	3174496	A	12	+	12	A	1
KE504637.1	3181106	3181122	A	16	-	16	T	1
KE504637.1	3189366	3189380	A	14	+	14	A	1
KE504637.1	3195375	3195387	A	12	+	12	A	1
KE504637.1	3196482	3196495	A	13	-	13	T	1
KE504637.1	3201399	3201416	A	17	+	17	A	1
KE504637.1	3202393	3202405	A	12	-	12	T	1
KE504637.1	3203535	3203548	A	13	+	13	A	1
KE504637.1	3218656	3218670	A	14	+	14	A	1
KE504637.1	3225300	3225317	A	17	+	17	A	1
KE504637.1	3241282	3241294	A	12	+	12	A	1
KE504638.1	6023	6035	A	12	+	12	A	1
KE504638.1	7242	7254	A	12	-	12	T	1
KE504638.1	7305	7320	A	15	+	15	A	1
KE504638.1	18151	18165	A	14	+	14	A	1
KE504638.1	29036	29050	A	14	-	14	T	1
KE504638.1	57328	57347	A	19	-	19	T	1
KE504638.1	59132	59144	A	12	-	12	T	1
KE504638.1	61091	61104	A	13	+	13	A	1
KE504638.1	66837	66857	A	20	-	20	T	1
KE504638.1	66928	66944	A	16	-	16	T	1
KE504638.1	67452	67466	A	14	-	14	T	1
KE504638.1	78385	78398	A	13	+	13	A	1
KE504638.1	78578	78590	A	12	-	12	T	1
KE504638.1	83524	83539	A	15	+	15	A	1
KE504638.1	86863	86876	A	13	+	13	A	1
KE504638.1	87577	87591	A	14	-	14	T	1
KE504638.1	88929	88942	A	13	-	13	T	1
KE504638.1	94944	94956	A	12	+	12	A	1
KE504638.1	95746	95758	A	12	-	12	T	1
KE504638.1	125696	125709	A	13	+	13	A	1
KE504638.1	152215	152230	A	15	-	15	T	1
KE504638.1	154167	154180	A	13	-	13	T	1
KE504638.1	155122	155137	A	15	-	15	T	1
KE504638.1	160670	160682	A	12	-	12	T	1
KE504638.1	162387	162401	A	14	-	14	T	1
KE504638.1	163186	163198	A	12	+	12	A	1
KE504638.1	178210	178222	A	12	-	12	T	1
KE504638.1	178516	178529	A	13	+	13	A	1
KE504638.1	179231	179247	A	16	-	16	T	1
KE504638.1	188043	188056	A	13	+	13	A	1
KE504638.1	195310	195322	A	12	-	12	T	1
KE504638.1	198651	198663	A	12	+	12	A	1
KE504638.1	199895	199907	A	12	-	12	T	1
KE504638.1	214177	214189	A	12	-	12	T	1
KE504638.1	219799	219812	A	13	+	13	A	1
KE504638.1	221450	221462	C	12	-	12	G	1
KE504638.1	230062	230074	A	12	-	12	T	1
KE504638.1	232031	232044	A	13	-	13	T	1
KE504638.1	269436	269449	A	13	-	13	T	1
KE504638.1	333395	333410	A	15	+	15	A	1
KE504638.1	337350	337364	A	14	-	14	T	1
KE504638.1	359502	359515	A	13	+	13	A	1
KE504638.1	371831	371843	A	12	+	12	A	1
KE504638.1	379840	379852	A	12	-	12	T	1
KE504638.1	383237	383249	A	12	-	12	T	1
KE504638.1	383723	383738	A	15	-	15	T	1
KE504638.1	398727	398739	A	12	-	12	T	1
KE504638.1	399260	399272	A	12	-	12	T	1
KE504638.1	402470	402482	A	12	-	12	T	1
KE504638.1	402972	402985	A	13	+	13	A	1
KE504638.1	432217	432232	A	15	-	15	T	1
KE504638.1	438020	438033	A	13	-	13	T	1
KE504638.1	445539	445553	A	14	+	14	A	1
KE504638.1	449001	449013	A	12	+	12	A	1
KE504638.1	480269	480287	A	18	+	18	A	1
KE504638.1	495342	495355	A	13	+	13	A	1
KE504638.1	504124	504136	A	12	+	12	A	1
KE504638.1	504279	504292	A	13	-	13	T	1
KE504638.1	506457	506471	A	14	+	14	A	1
KE504638.1	506504	506518	A	14	+	14	A	1
KE504638.1	511622	511634	A	12	-	12	T	1
KE504638.1	513348	513365	A	17	-	17	T	1
KE504638.1	514468	514510	A	42	+	42	A	1
KE504638.1	521965	521979	A	14	+	14	A	1
KE504638.1	523067	523081	C	14	-	14	G	1
KE504638.1	565306	565321	A	15	+	15	A	1
KE504638.1	581580	581592	A	12	+	12	A	1
KE504638.1	586787	586801	A	14	+	14	A	1
KE504638.1	601684	601696	A	12	+	12	A	1
KE504638.1	605047	605060	A	13	+	13	A	1
KE504638.1	610145	610158	A	13	-	13	T	1
KE504638.1	617046	617059	A	13	+	13	A	1
KE504638.1	623018	623030	A	12	+	12	A	1
KE504638.1	626162	626175	A	13	-	13	T	1
KE504638.1	630693	630707	A	14	+	14	A	1
KE504638.1	653118	653130	A	12	+	12	A	1
KE504638.1	656136	656149	A	13	+	13	A	1
KE504638.1	658668	658680	A	12	+	12	A	1
KE504638.1	678324	678339	A	15	+	15	A	1
KE504638.1	680435	680449	A	14	-	14	T	1
KE504638.1	681933	681947	A	14	+	14	A	1
KE504638.1	688869	688882	A	13	-	13	T	1
KE504638.1	690546	690558	A	12	+	12	A	1
KE504638.1	691024	691036	A	12	+	12	A	1
KE504638.1	699732	699746	A	14	+	14	A	1
KE504638.1	702572	702586	A	14	+	14	A	1
KE504638.1	726466	726478	A	12	-	12	T	1
KE504638.1	733742	733757	A	15	+	15	A	1
KE504638.1	747824	747836	A	12	-	12	T	1
KE504638.1	751216	751229	A	13	-	13	T	1
KE504638.1	780434	780448	A	14	+	14	A	1
KE504638.1	789401	789415	A	14	+	14	A	1
KE504638.1	814176	814189	A	13	-	13	T	1
KE504638.1	855254	855268	A	14	-	14	T	1
KE504638.1	897054	897066	A	12	-	12	T	1
KE504638.1	898719	898735	A	16	-	16	T	1
KE504638.1	903691	903703	A	12	-	12	T	1
KE504638.1	910574	910586	A	12	-	12	T	1
KE504638.1	916790	916803	A	13	+	13	A	1
KE504638.1	925461	925476	C	15	-	15	G	1
KE504638.1	927748	927760	A	12	-	12	T	1
KE504638.1	928005	928021	A	16	-	16	T	1
KE504638.1	929310	929326	A	16	-	16	T	1
KE504638.1	934328	934341	A	13	-	13	T	1
KE504638.1	935601	935617	A	16	-	16	T	1
KE504638.1	940159	940175	C	16	-	16	G	1
KE504638.1	940833	940846	A	13	-	13	T	1
KE504638.1	942675	942691	A	16	+	16	A	1
KE504638.1	996844	996857	A	13	-	13	T	1
KE504638.1	998423	998436	C	13	-	13	G	1
KE504638.1	1000659	1000671	A	12	-	12	T	1
KE504638.1	1018888	1018909	A	21	-	21	T	1
KE504638.1	1019475	1019487	A	12	-	12	T	1
KE504638.1	1020250	1020262	A	12	+	12	A	1
KE504638.1	1020640	1020654	A	14	+	14	A	1
KE504638.1	1024065	1024082	A	17	+	17	A	1
KE504638.1	1030055	1030070	A	15	+	15	A	1
KE504638.1	1031605	1031626	A	21	+	21	A	1
KE504638.1	1033924	1033940	A	16	+	16	A	1
KE504638.1	1041033	1041046	A	13	-	13	T	1
KE504638.1	1044171	1044183	A	12	-	12	T	1
KE504638.1	1055860	1055873	A	13	+	13	A	1
KE504638.1	1055973	1055986	A	13	-	13	T	1
KE504638.1	1056706	1056718	A	12	+	12	A	1
KE504638.1	1061512	1061525	A	13	+	13	A	1
KE504638.1	1094016	1094029	A	13	+	13	A	1
KE504638.1	1097318	1097332	A	14	-	14	T	1
KE504638.1	1101490	1101504	A	14	+	14	A	1
KE504638.1	1102280	1102292	A	12	-	12	T	1
KE504638.1	1143231	1143243	A	12	+	12	A	1
KE504638.1	1187603	1187615	A	12	-	12	T	1
KE504638.1	1204703	1204717	A	14	+	14	A	1
KE504638.1	1213657	1213669	A	12	-	12	T	1
KE504638.1	1234176	1234189	A	13	+	13	A	1
KE504638.1	1242222	1242235	A	13	-	13	T	1
KE504638.1	1250744	1250757	A	13	-	13	T	1
KE504638.1	1257603	1257616	A	13	-	13	T	1
KE504638.1	1257640	1257652	A	12	-	12	T	1
KE504638.1	1260063	1260075	A	12	-	12	T	1
KE504638.1	1266827	1266839	A	12	+	12	A	1
KE504638.1	1286678	1286691	A	13	+	13	A	1
KE504638.1	1293188	1293201	A	13	+	13	A	1
KE504638.1	1296270	1296282	A	12	+	12	A	1
KE504638.1	1304814	1304827	A	13	-	13	T	1
KE504638.1	1310260	1310277	A	17	+	17	A	1
KE504638.1	1323818	1323831	A	13	-	13	T	1
KE504638.1	1332032	1332045	A	13	-	13	T	1
KE504638.1	1332764	1332777	A	13	+	13	A	1
KE504638.1	1337247	1337266	C	19	+	19	C	1
KE504638.1	1344640	1344653	A	13	-	13	T	1
KE504638.1	1349942	1349954	A	12	+	12	A	1
KE504638.1	1354720	1354732	A	12	+	12	A	1
KE504638.1	1378980	1378994	A	14	+	14	A	1
KE504638.1	1402274	1402286	A	12	-	12	T	1
KE504638.1	1408012	1408027	A	15	-	15	T	1
KE504638.1	1408322	1408334	A	12	-	12	T	1
KE504638.1	1423574	1423586	C	12	+	12	C	1
KE504638.1	1457949	1457961	A	12	+	12	A	1
KE504638.1	1462163	1462192	A	29	+	29	A	1
KE504638.1	1499110	1499127	A	17	+	17	A	1
KE504638.1	1531814	1531826	A	12	+	12	A	1
KE504638.1	1534654	1534669	C	15	-	15	G	1
KE504638.1	1544211	1544226	A	15	-	15	T	1
KE504638.1	1575451	1575463	A	12	-	12	T	1
KE504638.1	1577681	1577693	A	12	+	12	A	1
KE504638.1	1608236	1608252	A	16	-	16	T	1
KE504638.1	1615435	1615448	A	13	+	13	A	1
KE504638.1	1618710	1618726	A	16	+	16	A	1
KE504638.1	1619666	1619678	A	12	+	12	A	1
KE504638.1	1619842	1619854	A	12	+	12	A	1
KE504638.1	1638640	1638654	A	14	+	14	A	1
KE504638.1	1657836	1657849	A	13	-	13	T	1
KE504638.1	1661774	1661792	A	18	-	18	T	1
KE504638.1	1713716	1713728	A	12	-	12	T	1
KE504638.1	1715137	1715149	A	12	-	12	T	1
KE504638.1	1715775	1715787	A	12	+	12	A	1
KE504638.1	1723080	1723093	A	13	+	13	A	1
KE504638.1	1725708	1725721	A	13	+	13	A	1
KE504638.1	1732213	1732225	C	12	+	12	C	1
KE504638.1	1763440	1763452	A	12	-	12	T	1
KE504638.1	1765503	1765519	A	16	-	16	T	1
KE504638.1	1766275	1766292	A	17	-	17	T	1
KE504638.1	1769876	1769888	A	12	-	12	T	1
KE504638.1	1772578	1772593	A	15	+	15	A	1
KE504638.1	1779216	1779229	A	13	+	13	A	1
KE504638.1	1809862	1809878	A	16	-	16	T	1
KE504638.1	1810102	1810114	A	12	-	12	T	1
KE504638.1	1812329	1812343	A	14	+	14	A	1
KE504638.1	1812708	1812728	A	20	+	20	A	1
KE504638.1	1813164	1813180	A	16	+	16	A	1
KE504638.1	1815604	1815617	A	13	+	13	A	1
KE504638.1	1817610	1817625	A	15	-	15	T	1
KE504638.1	1824053	1824065	A	12	+	12	A	1
KE504638.1	1830782	1830799	A	17	+	17	A	1
KE504638.1	1831673	1831685	A	12	-	12	T	1
KE504638.1	1864014	1864026	A	12	-	12	T	1
KE504638.1	1870008	1870020	A	12	+	12	A	1
KE504638.1	1894682	1894694	A	12	+	12	A	1
KE504638.1	1900917	1900930	A	13	-	13	T	1
KE504638.1	1901543	1901555	A	12	-	12	T	1
KE504638.1	1911121	1911133	A	12	-	12	T	1
KE504638.1	1911659	1911671	A	12	+	12	A	1
KE504638.1	1952255	1952269	A	14	+	14	A	1
KE504638.1	1975219	1975238	A	19	-	19	T	1
KE504638.1	1994449	1994461	A	12	-	12	T	1
KE504638.1	2006299	2006312	A	13	+	13	A	1
KE504638.1	2024334	2024346	A	12	+	12	A	1
KE504638.1	2026799	2026812	A	13	+	13	A	1
KE504638.1	2080989	2081001	A	12	-	12	T	1
KE504638.1	2103717	2103732	A	15	-	15	T	1
KE504638.1	2144489	2144503	A	14	+	14	A	1
KE504638.1	2146819	2146831	A	12	+	12	A	1
KE504638.1	2159322	2159334	C	12	-	12	G	1
KE504638.1	2161578	2161591	A	13	-	13	T	1
KE504638.1	2161916	2161928	A	12	-	12	T	1
KE504638.1	2163758	2163771	A	13	+	13	A	1
KE504638.1	2164636	2164648	A	12	-	12	T	1
KE504638.1	2181731	2181758	C	27	+	27	C	1
KE504638.1	2228589	2228601	A	12	+	12	A	1
KE504638.1	2245459	2245471	A	12	-	12	T	1
KE504638.1	2249296	2249308	C	12	+	12	C	1
KE504638.1	2282254	2282269	A	15	-	15	T	1
KE504638.1	2298093	2298106	A	13	+	13	A	1
KE504638.1	2326935	2326949	A	14	-	14	T	1
KE504638.1	2328747	2328760	C	13	+	13	C	1
KE504638.1	2333680	2333692	A	12	+	12	A	1
KE504638.1	2336094	2336106	A	12	+	12	A	1
KE504638.1	2359265	2359278	A	13	+	13	A	1
KE504638.1	2379611	2379623	A	12	-	12	T	1
KE504638.1	2406628	2406643	A	15	-	15	T	1
KE504638.1	2413844	2413858	A	14	+	14	A	1
KE504638.1	2436328	2436341	A	13	+	13	A	1
KE504638.1	2483278	2483290	A	12	+	12	A	1
KE504638.1	2489945	2489960	A	15	-	15	T	1
KE504638.1	2501878	2501893	A	15	+	15	A	1
KE504638.1	2504637	2504650	A	13	+	13	A	1
KE504638.1	2504810	2504822	A	12	+	12	A	1
KE504638.1	2510522	2510535	A	13	+	13	A	1
KE504638.1	2510616	2510629	A	13	+	13	A	1
KE504638.1	2513262	2513277	A	15	+	15	A	1
KE504638.1	2522947	2522961	A	14	-	14	T	1
KE504638.1	2525031	2525043	A	12	-	12	T	1
KE504638.1	2527209	2527221	A	12	-	12	T	1
KE504638.1	2527645	2527657	A	12	+	12	A	1
KE504638.1	2537621	2537638	A	17	-	17	T	1
KE504638.1	2556010	2556024	A	14	-	14	T	1
KE504638.1	2558633	2558646	A	13	-	13	T	1
KE504638.1	2574169	2574181	A	12	+	12	A	1
KE504638.1	2576463	2576475	A	12	+	12	A	1
KE504638.1	2581148	2581162	A	14	+	14	A	1
KE504638.1	2594826	2594841	A	15	-	15	T	1
KE504638.1	2615294	2615307	A	13	+	13	A	1
KE504638.1	2624074	2624087	A	13	+	13	A	1
KE504638.1	2627875	2627887	A	12	+	12	A	1
KE504638.1	2636929	2636941	A	12	+	12	A	1
KE504638.1	2637253	2637267	A	14	+	14	A	1
KE504638.1	2659119	2659133	A	14	-	14	T	1
KE504638.1	2662574	2662587	A	13	+	13	A	1
KE504638.1	2671784	2671796	A	12	-	12	T	1
KE504638.1	2673418	2673433	A	15	+	15	A	1
KE504638.1	2688258	2688271	A	13	+	13	A	1
KE504638.1	2695344	2695356	A	12	+	12	A	1
KE504638.1	2696324	2696337	A	13	+	13	A	1
KE504638.1	2697549	2697562	A	13	+	13	A	1
KE504638.1	2713272	2713285	A	13	-	13	T	1
KE504638.1	2717897	2717910	A	13	-	13	T	1
KE504638.1	2727608	2727620	A	12	-	12	T	1
KE504638.1	2727799	2727812	A	13	+	13	A	1
KE504638.1	2754198	2754210	C	12	+	12	C	1
KE504638.1	2756332	2756344	A	12	+	12	A	1
KE504638.1	2765811	2765823	A	12	+	12	A	1
KE504638.1	2785599	2785613	A	14	-	14	T	1
KE504638.1	2788475	2788489	A	14	-	14	T	1
KE504638.1	2802344	2802356	A	12	+	12	A	1
KE504638.1	2821678	2821691	A	13	+	13	A	1
KE504638.1	2824349	2824362	A	13	-	13	T	1
KE504638.1	2839236	2839249	A	13	+	13	A	1
KE504638.1	2841351	2841363	A	12	+	12	A	1
KE504638.1	2841545	2841557	A	12	+	12	A	1
KE504638.1	2891657	2891672	A	15	+	15	A	1
KE504638.1	2893755	2893770	A	15	+	15	A	1
KE504638.1	2898851	2898866	A	15	-	15	T	1
KE504638.1	2914014	2914026	A	12	-	12	T	1
KE504638.1	2916993	2917007	A	14	+	14	A	1
KE504638.1	2919579	2919596	A	17	+	17	A	1
KE504638.1	2921833	2921848	A	15	-	15	T	1
KE504638.1	2949665	2949678	A	13	-	13	T	1
KE504638.1	2952783	2952797	A	14	-	14	T	1
KE504638.1	2957978	2957995	A	17	+	17	A	1
KE504638.1	2959371	2959388	A	17	-	17	T	1
KE504638.1	2960746	2960760	A	14	-	14	T	1
KE504638.1	2976325	2976340	A	15	-	15	T	1
KE504638.1	2998044	2998061	A	17	-	17	T	1
KE504638.1	3007164	3007176	A	12	-	12	T	1
KE504638.1	3015710	3015723	A	13	+	13	A	1
KE504638.1	3063067	3063080	A	13	-	13	T	1
KE504638.1	3064557	3064569	A	12	+	12	A	1
KE504638.1	3066871	3066884	A	13	-	13	T	1
KE504638.1	3072556	3072578	C	22	+	22	C	1
KE504638.1	3074787	3074799	A	12	+	12	A	1
KE504638.1	3104681	3104693	A	12	+	12	A	1
KE504638.1	3141160	3141175	A	15	-	15	T	1
KE504638.1	3147485	3147497	A	12	+	12	A	1
KE504638.1	3158719	3158736	A	17	+	17	A	1
KE504638.1	3160156	3160170	A	14	+	14	A	1
KE504638.1	3167664	3167678	A	14	-	14	T	1
KE504638.1	3170988	3171001	A	13	-	13	T	1
KE504638.1	3198560	3198575	A	15	+	15	A	1
KE504638.1	3208223	3208235	A	12	-	12	T	1
KE504638.1	3213884	3213898	A	14	-	14	T	1
KE504638.1	3217998	3218010	A	12	-	12	T	1
KE504638.1	3224088	3224100	C	12	-	12	G	1
KE504639.1	20002	20015	A	13	-	13	T	1
KE504639.1	20111	20123	A	12	-	12	T	1
KE504639.1	22011	22030	A	19	-	19	T	1
KE504639.1	23978	23990	A	12	+	12	A	1
KE504639.1	29157	29170	A	13	-	13	T	1
KE504639.1	46396	46410	A	14	+	14	A	1
KE504639.1	66308	66322	A	14	-	14	T	1
KE504639.1	94083	94098	A	15	+	15	A	1
KE504639.1	103527	103539	A	12	+	12	A	1
KE504639.1	106178	106190	A	12	+	12	A	1
KE504639.1	107706	107719	A	13	+	13	A	1
KE504639.1	115313	115325	A	12	+	12	A	1
KE504639.1	127123	127137	A	14	-	14	T	1
KE504639.1	130746	130758	A	12	-	12	T	1
KE504639.1	158473	158486	A	13	-	13	T	1
KE504639.1	174011	174024	A	13	+	13	A	1
KE504639.1	177986	177998	A	12	+	12	A	1
KE504639.1	202359	202373	A	14	-	14	T	1
KE504639.1	203217	203232	A	15	+	15	A	1
KE504639.1	222873	222885	A	12	+	12	A	1
KE504639.1	247900	247912	A	12	-	12	T	1
KE504639.1	278832	278844	A	12	+	12	A	1
KE504639.1	296679	296691	A	12	+	12	A	1
KE504639.1	298649	298663	A	14	-	14	T	1
KE504639.1	302579	302591	A	12	-	12	T	1
KE504639.1	311911	311923	A	12	-	12	T	1
KE504639.1	311943	311955	A	12	-	12	T	1
KE504639.1	312326	312343	A	17	+	17	A	1
KE504639.1	316086	316099	A	13	-	13	T	1
KE504639.1	317930	317945	A	15	+	15	A	1
KE504639.1	341349	341363	A	14	+	14	A	1
KE504639.1	351559	351577	A	18	-	18	T	1
KE504639.1	358471	358483	A	12	+	12	A	1
KE504639.1	372844	372858	A	14	+	14	A	1
KE504639.1	376595	376613	A	18	-	18	T	1
KE504639.1	395766	395779	A	13	-	13	T	1
KE504639.1	454429	454449	A	20	-	20	T	1
KE504639.1	466565	466577	A	12	+	12	A	1
KE504639.1	470212	470229	A	17	-	17	T	1
KE504639.1	481887	481899	A	12	+	12	A	1
KE504639.1	488061	488075	A	14	-	14	T	1
KE504639.1	490931	490943	A	12	-	12	T	1
KE504639.1	503203	503215	A	12	+	12	A	1
KE504639.1	524194	524206	A	12	-	12	T	1
KE504639.1	543272	543286	A	14	+	14	A	1
KE504639.1	567073	567086	A	13	-	13	T	1
KE504639.1	570410	570424	A	14	-	14	T	1
KE504639.1	591925	591940	C	15	-	15	G	1
KE504639.1	593372	593392	A	20	-	20	T	1
KE504639.1	638313	638327	C	14	+	14	C	1
KE504639.1	638343	638355	A	12	-	12	T	1
KE504639.1	639886	639904	C	18	-	18	G	1
KE504639.1	650461	650473	A	12	-	12	T	1
KE504639.1	655697	655709	A	12	-	12	T	1
KE504639.1	670667	670680	A	13	+	13	A	1
KE504639.1	679923	679937	A	14	-	14	T	1
KE504639.1	681187	681215	A	28	-	28	T	1
KE504639.1	681492	681506	A	14	+	14	A	1
KE504639.1	683243	683256	A	13	-	13	T	1
KE504639.1	695065	695077	A	12	-	12	T	1
KE504639.1	711038	711050	A	12	+	12	A	1
KE504639.1	715568	715580	A	12	+	12	A	1
KE504639.1	745060	745072	A	12	-	12	T	1
KE504639.1	749744	749760	A	16	-	16	T	1
KE504639.1	766048	766067	A	19	-	19	T	1
KE504639.1	768345	768359	A	14	+	14	A	1
KE504639.1	772253	772266	A	13	+	13	A	1
KE504639.1	794315	794328	A	13	-	13	T	1
KE504639.1	803997	804015	A	18	-	18	T	1
KE504639.1	804770	804782	A	12	-	12	T	1
KE504639.1	805578	805590	A	12	+	12	A	1
KE504639.1	808204	808216	A	12	+	12	A	1
KE504639.1	820707	820721	A	14	+	14	A	1
KE504639.1	820747	820759	A	12	+	12	A	1
KE504639.1	832025	832040	A	15	+	15	A	1
KE504639.1	835373	835385	A	12	-	12	T	1
KE504639.1	841784	841797	A	13	+	13	A	1
KE504639.1	844949	844962	A	13	+	13	A	1
KE504639.1	848942	848955	C	13	-	13	G	1
KE504639.1	876712	876724	A	12	-	12	T	1
KE504639.1	889802	889819	C	17	-	17	G	1
KE504639.1	897060	897074	A	14	-	14	T	1
KE504639.1	910543	910555	A	12	+	12	A	1
[truncated: 174,608 more rows]
