# Supplementary material for: Genome-wide characterization of simple sequence repeats in Palmae genomes
Source: Genes Genomics. 2020 Apr 3;42(5):597–608. doi: 10.1007/s13258-020-00924-w (PMC7181556; doi:10.1007/s13258-020-00924-w)
Supplement: Supplementary file 5 — Supplementary material 5 (bed 4643 KB) [file 13258_2020_924_MOESM5_ESM.bed]

KE332545.1	6416	6429	A	13	+	13	A	1
KE332545.1	15817	15829	A	12	-	12	T	1
KE332545.1	20551	20564	A	13	+	13	A	1
KE332545.1	39474	39486	A	12	+	12	A	1
KE332545.1	43598	43617	A	19	-	19	T	1
KE332545.1	48512	48524	A	12	-	12	T	1
KE332545.1	53007	53022	A	15	+	15	A	1
KE332545.1	63315	63330	A	15	-	15	T	1
KE332545.1	68226	68239	A	13	-	13	T	1
KE332545.1	73564	73579	A	15	-	15	T	1
KE332545.1	76184	76196	A	12	-	12	T	1
KE332545.1	97352	97364	A	12	+	12	A	1
KE332545.1	142032	142044	A	12	-	12	T	1
KE332545.1	156908	156924	A	16	+	16	A	1
KE332545.1	159459	159471	A	12	-	12	T	1
KE332545.1	160602	160615	A	13	-	13	T	1
KE332545.1	173755	173767	A	12	+	12	A	1
KE332545.1	219154	219167	A	13	+	13	A	1
KE332545.1	237609	237622	A	13	-	13	T	1
KE332545.1	240410	240425	A	15	-	15	T	1
KE332545.1	267659	267674	C	15	-	15	G	1
KE332545.1	275711	275724	A	13	-	13	T	1
KE332545.1	293002	293015	A	13	-	13	T	1
KE332545.1	310768	310780	A	12	-	12	T	1
KE332545.1	319541	319554	A	13	-	13	T	1
KE332545.1	332120	332132	A	12	+	12	A	1
KE332545.1	341863	341876	A	13	+	13	A	1
KE332545.1	342732	342744	A	12	-	12	T	1
KE332545.1	350193	350211	A	18	-	18	T	1
KE332545.1	372330	372348	A	18	+	18	A	1
KE332545.1	389211	389223	A	12	-	12	T	1
KE332545.1	438748	438761	A	13	+	13	A	1
KE332545.1	450185	450201	C	16	+	16	C	1
KE332545.1	454391	454403	A	12	+	12	A	1
KE332545.1	464680	464693	A	13	+	13	A	1
KE332545.1	466284	466297	A	13	-	13	T	1
KE332545.1	472248	472264	A	16	-	16	T	1
KE332545.1	474500	474513	A	13	-	13	T	1
KE332545.1	485299	485314	A	15	+	15	A	1
KE332545.1	491833	491846	A	13	+	13	A	1
KE332545.1	499276	499290	A	14	-	14	T	1
KE332545.1	502746	502758	A	12	+	12	A	1
KE332545.1	513630	513643	A	13	-	13	T	1
KE332545.1	528638	528651	C	13	-	13	G	1
KE332545.1	541472	541484	A	12	+	12	A	1
KE332545.1	548414	548426	A	12	+	12	A	1
KE332545.1	554719	554732	C	13	-	13	G	1
KE332545.1	574885	574897	A	12	+	12	A	1
KE332545.1	581868	581880	A	12	+	12	A	1
KE332545.1	626836	626848	A	12	-	12	T	1
KE332545.1	661718	661733	A	15	-	15	T	1
KE332545.1	670589	670603	A	14	-	14	T	1
KE332545.1	674140	674156	C	16	+	16	C	1
KE332545.1	690313	690328	A	15	+	15	A	1
KE332545.1	692844	692856	A	12	+	12	A	1
KE332545.1	708517	708530	A	13	-	13	T	1
KE332545.1	722695	722707	A	12	+	12	A	1
KE332545.1	738140	738155	A	15	+	15	A	1
KE332545.1	765484	765496	A	12	-	12	T	1
KE332545.1	770481	770493	A	12	+	12	A	1
KE332545.1	774889	774906	A	17	+	17	A	1
KE332545.1	775012	775026	A	14	+	14	A	1
KE332545.1	776107	776122	A	15	+	15	A	1
KE332545.1	785118	785135	A	17	+	17	A	1
KE332545.1	810018	810031	A	13	+	13	A	1
KE332545.1	826905	826917	A	12	-	12	T	1
KE332545.1	826981	826996	A	15	-	15	T	1
KE332545.1	834517	834533	A	16	-	16	T	1
KE332545.1	838430	838442	A	12	-	12	T	1
KE332545.1	843162	843174	A	12	-	12	T	1
KE332545.1	845174	845186	A	12	-	12	T	1
KE332545.1	853286	853298	A	12	+	12	A	1
KE332545.1	868797	868809	C	12	+	12	C	1
KE332545.1	872578	872592	A	14	-	14	T	1
KE332545.1	879730	879743	A	13	+	13	A	1
KE332545.1	880953	880966	A	13	+	13	A	1
KE332545.1	882054	882066	A	12	-	12	T	1
KE332545.1	891312	891324	A	12	+	12	A	1
KE332545.1	893663	893676	A	13	+	13	A	1
KE332545.1	902896	902908	A	12	+	12	A	1
KE332545.1	904077	904090	A	13	+	13	A	1
KE332545.1	905363	905375	A	12	-	12	T	1
KE332545.1	906369	906383	A	14	-	14	T	1
KE332545.1	906813	906826	A	13	-	13	T	1
KE332545.1	931614	931632	A	18	+	18	A	1
KE332545.1	932497	932513	A	16	+	16	A	1
KE332545.1	976741	976753	A	12	+	12	A	1
KE332545.1	1035363	1035383	C	20	-	20	G	1
KE332545.1	1041484	1041496	A	12	-	12	T	1
KE332545.1	1046833	1046848	A	15	-	15	T	1
KE332545.1	1053328	1053343	A	15	-	15	T	1
KE332545.1	1079501	1079514	C	13	+	13	C	1
KE332545.1	1097820	1097833	A	13	+	13	A	1
KE332545.1	1117241	1117253	A	12	+	12	A	1
KE332545.1	1134234	1134246	A	12	-	12	T	1
KE332545.1	1163055	1163068	A	13	-	13	T	1
KE332545.1	1173659	1173672	A	13	-	13	T	1
KE332545.1	1240853	1240866	A	13	+	13	A	1
KE332545.1	1251010	1251023	A	13	+	13	A	1
KE332545.1	1257101	1257113	A	12	+	12	A	1
KE332545.1	1273210	1273222	A	12	-	12	T	1
KE332545.1	1289833	1289846	C	13	+	13	C	1
KE332545.1	1296236	1296248	A	12	+	12	A	1
KE332545.1	1320420	1320435	A	15	-	15	T	1
KE332545.1	1324768	1324784	A	16	+	16	A	1
KE332545.1	1325037	1325050	A	13	-	13	T	1
KE332545.1	1329173	1329186	A	13	+	13	A	1
KE332545.1	1342109	1342121	A	12	+	12	A	1
KE332545.1	1342404	1342420	A	16	-	16	T	1
KE332545.1	1349582	1349597	C	15	+	15	C	1
KE332545.1	1351764	1351776	A	12	+	12	A	1
KE332545.1	1352845	1352858	A	13	-	13	T	1
KE332545.1	1353847	1353863	A	16	+	16	A	1
KE332545.1	1400442	1400455	A	13	+	13	A	1
KE332545.1	1405503	1405516	A	13	+	13	A	1
KE332545.1	1418110	1418123	A	13	-	13	T	1
KE332545.1	1421638	1421650	A	12	-	12	T	1
KE332545.1	1436812	1436825	A	13	-	13	T	1
KE332545.1	1445735	1445747	A	12	-	12	T	1
KE332545.1	1448072	1448084	A	12	+	12	A	1
KE332545.1	1460959	1460972	A	13	-	13	T	1
KE332545.1	1468583	1468595	A	12	-	12	T	1
KE332545.1	1502444	1502460	A	16	+	16	A	1
KE332545.1	1511178	1511190	A	12	+	12	A	1
KE332545.1	1518413	1518426	A	13	-	13	T	1
KE332545.1	1518483	1518498	A	15	+	15	A	1
KE332545.1	1529285	1529298	A	13	+	13	A	1
KE332545.1	1563480	1563492	C	12	-	12	G	1
KE332545.1	1565983	1565996	A	13	-	13	T	1
KE332545.1	1577901	1577913	A	12	+	12	A	1
KE332545.1	1583189	1583202	A	13	+	13	A	1
KE332545.1	1589903	1589916	A	13	+	13	A	1
KE332545.1	1592259	1592272	A	13	-	13	T	1
KE332545.1	1608236	1608249	A	13	+	13	A	1
KE332545.1	1640150	1640162	A	12	+	12	A	1
KE332545.1	1659827	1659839	A	12	+	12	A	1
KE332545.1	1662164	1662176	A	12	-	12	T	1
KE332545.1	1668029	1668042	A	13	-	13	T	1
KE332545.1	1684635	1684656	A	21	-	21	T	1
KE332545.1	1726301	1726314	A	13	+	13	A	1
KE332545.1	1732354	1732366	A	12	+	12	A	1
KE332545.1	1752888	1752900	A	12	+	12	A	1
KE332545.1	1756045	1756057	A	12	-	12	T	1
KE332545.1	1767932	1767944	A	12	-	12	T	1
KE332545.1	1785681	1785694	C	13	+	13	C	1
KE332545.1	1809754	1809767	A	13	+	13	A	1
KE332545.1	1836436	1836449	A	13	+	13	A	1
KE332545.1	1864829	1864841	A	12	-	12	T	1
KE332545.1	1866472	1866484	A	12	-	12	T	1
KE332545.1	1866555	1866568	A	13	-	13	T	1
KE332545.1	1877115	1877129	A	14	-	14	T	1
KE332545.1	1880356	1880368	A	12	+	12	A	1
KE332545.1	1920849	1920861	A	12	+	12	A	1
KE332545.1	1953302	1953317	A	15	-	15	T	1
KE332545.1	1969115	1969130	A	15	+	15	A	1
KE332545.1	1972339	1972351	A	12	-	12	T	1
KE332545.1	1972663	1972678	A	15	-	15	T	1
KE332545.1	1975888	1975903	A	15	+	15	A	1
KE332545.1	1982411	1982423	A	12	+	12	A	1
KE332545.1	2012569	2012583	C	14	-	14	G	1
KE332545.1	2018740	2018753	A	13	+	13	A	1
KE332545.1	2024646	2024658	A	12	+	12	A	1
KE332545.1	2025986	2025999	A	13	-	13	T	1
KE332545.1	2046491	2046506	A	15	+	15	A	1
KE332545.1	2051053	2051066	A	13	-	13	T	1
KE332545.1	2072150	2072162	A	12	-	12	T	1
KE332545.1	2084971	2084983	A	12	+	12	A	1
KE332545.1	2102170	2102182	C	12	+	12	C	1
KE332545.1	2106972	2106988	A	16	-	16	T	1
KE332545.1	2108771	2108784	A	13	-	13	T	1
KE332545.1	2127009	2127022	C	13	+	13	C	1
KE332545.1	2137118	2137131	A	13	+	13	A	1
KE332545.1	2140795	2140808	A	13	+	13	A	1
KE332545.1	2159487	2159502	A	15	-	15	T	1
KE332545.1	2175772	2175784	A	12	-	12	T	1
KE332545.1	2183287	2183301	A	14	-	14	T	1
KE332545.1	2187922	2187935	A	13	-	13	T	1
KE332545.1	2189307	2189323	A	16	+	16	A	1
KE332545.1	2191446	2191461	A	15	+	15	A	1
KE332545.1	2205593	2205605	A	12	+	12	A	1
KE332545.1	2217567	2217579	A	12	+	12	A	1
KE332545.1	2225922	2225934	A	12	+	12	A	1
KE332545.1	2230120	2230135	A	15	+	15	A	1
KE332545.1	2233528	2233541	C	13	+	13	C	1
KE332545.1	2235647	2235660	A	13	-	13	T	1
KE332545.1	2277801	2277814	A	13	-	13	T	1
KE332545.1	2286173	2286190	C	17	-	17	G	1
KE332545.1	2303042	2303055	A	13	-	13	T	1
KE332545.1	2309057	2309070	A	13	-	13	T	1
KE332545.1	2313376	2313389	A	13	-	13	T	1
KE332545.1	2317920	2317933	A	13	-	13	T	1
KE332545.1	2349031	2349044	A	13	-	13	T	1
KE332545.1	2371393	2371406	A	13	+	13	A	1
KE332545.1	2380044	2380056	A	12	+	12	A	1
KE332545.1	2391037	2391049	A	12	-	12	T	1
KE332545.1	2395295	2395307	A	12	-	12	T	1
KE332545.1	2434148	2434164	A	16	+	16	A	1
KE332545.1	2441185	2441199	A	14	+	14	A	1
KE332545.1	2451771	2451784	A	13	-	13	T	1
KE332545.1	2460359	2460371	A	12	-	12	T	1
KE332545.1	2466347	2466361	A	14	-	14	T	1
KE332545.1	2473266	2473279	C	13	-	13	G	1
KE332545.1	2477126	2477139	A	13	+	13	A	1
KE332545.1	2481608	2481620	A	12	+	12	A	1
KE332545.1	2481808	2481821	A	13	+	13	A	1
KE332545.1	2487014	2487026	A	12	+	12	A	1
KE332545.1	2498941	2498953	A	12	-	12	T	1
KE332545.1	2499690	2499702	A	12	-	12	T	1
KE332545.1	2516894	2516909	A	15	-	15	T	1
KE332545.1	2530966	2530978	A	12	+	12	A	1
KE332545.1	2564508	2564521	A	13	-	13	T	1
KE332545.1	2564737	2564750	C	13	+	13	C	1
KE332545.1	2564755	2564767	A	12	+	12	A	1
KE332545.1	2570086	2570099	A	13	+	13	A	1
KE332545.1	2601171	2601183	A	12	+	12	A	1
KE332545.1	2613436	2613451	C	15	+	15	C	1
KE332545.1	2625691	2625704	A	13	+	13	A	1
KE332545.1	2633428	2633443	A	15	-	15	T	1
KE332545.1	2660602	2660624	A	22	+	22	A	1
KE332545.1	2660793	2660805	A	12	+	12	A	1
KE332545.1	2671399	2671411	A	12	-	12	T	1
KE332545.1	2676295	2676308	A	13	+	13	A	1
KE332545.1	2719305	2719318	A	13	-	13	T	1
KE332545.1	2732781	2732795	A	14	+	14	A	1
KE332545.1	2749768	2749780	C	12	+	12	C	1
KE332545.1	2756580	2756593	A	13	+	13	A	1
KE332545.1	2756692	2756708	A	16	+	16	A	1
KE332545.1	2756740	2756752	A	12	+	12	A	1
KE332545.1	2758047	2758060	C	13	-	13	G	1
KE332545.1	2766586	2766599	A	13	-	13	T	1
KE332545.1	2781491	2781506	A	15	-	15	T	1
KE332545.1	2793544	2793556	A	12	+	12	A	1
KE332545.1	2796308	2796320	A	12	-	12	T	1
KE332545.1	2803682	2803694	A	12	+	12	A	1
KE332545.1	2835775	2835788	A	13	-	13	T	1
KE332545.1	2847727	2847741	A	14	+	14	A	1
KE332545.1	2875603	2875621	A	18	-	18	T	1
KE332545.1	2881432	2881444	A	12	-	12	T	1
KE332545.1	2886003	2886018	A	15	+	15	A	1
KE332545.1	2888573	2888585	A	12	-	12	T	1
KE332545.1	2891672	2891684	A	12	-	12	T	1
KE332545.1	2909925	2909942	A	17	-	17	T	1
KE332545.1	2912147	2912161	A	14	+	14	A	1
KE332545.1	2931971	2931987	A	16	-	16	T	1
KE332545.1	2933383	2933395	A	12	-	12	T	1
KE332545.1	2988488	2988502	C	14	+	14	C	1
KE332545.1	2996673	2996686	A	13	-	13	T	1
KE332545.1	3018142	3018155	A	13	-	13	T	1
KE332545.1	3028903	3028915	A	12	+	12	A	1
KE332545.1	3074865	3074877	A	12	-	12	T	1
KE332545.1	3075743	3075756	A	13	+	13	A	1
KE332545.1	3082968	3082984	A	16	-	16	T	1
KE332545.1	3099688	3099701	C	13	-	13	G	1
KE332545.1	3100961	3100973	A	12	+	12	A	1
KE332545.1	3124240	3124256	A	16	-	16	T	1
KE332545.1	3150274	3150286	A	12	-	12	T	1
KE332545.1	3207111	3207123	A	12	+	12	A	1
KE332545.1	3209875	3209896	A	21	-	21	T	1
KE332545.1	3220700	3220713	A	13	-	13	T	1
KE332545.1	3226210	3226225	A	15	-	15	T	1
KE332545.1	3230069	3230081	A	12	-	12	T	1
KE332545.1	3232838	3232850	A	12	+	12	A	1
KE332545.1	3244565	3244582	A	17	-	17	T	1
KE332545.1	3354484	3354500	A	16	-	16	T	1
KE332545.1	3363399	3363411	A	12	+	12	A	1
KE332545.1	3368121	3368134	A	13	-	13	T	1
KE332545.1	3375956	3375969	A	13	-	13	T	1
KE332545.1	3395141	3395153	A	12	-	12	T	1
KE332545.1	3404540	3404552	A	12	+	12	A	1
KE332545.1	3411193	3411206	A	13	-	13	T	1
KE332545.1	3412049	3412062	A	13	-	13	T	1
KE332545.1	3416403	3416418	A	15	+	15	A	1
KE332545.1	3427883	3427895	A	12	-	12	T	1
KE332545.1	3431051	3431064	A	13	-	13	T	1
KE332545.1	3448283	3448296	A	13	+	13	A	1
KE332545.1	3471653	3471668	A	15	+	15	A	1
KE332545.1	3478219	3478231	A	12	+	12	A	1
KE332545.1	3487532	3487545	A	13	+	13	A	1
KE332545.1	3515034	3515046	A	12	-	12	T	1
KE332545.1	3518358	3518370	A	12	+	12	A	1
KE332545.1	3525096	3525108	A	12	-	12	T	1
KE332545.1	3525533	3525555	A	22	-	22	T	1
KE332545.1	3550911	3550923	C	12	-	12	G	1
KE332545.1	3562221	3562235	A	14	-	14	T	1
KE332545.1	3567858	3567870	A	12	+	12	A	1
KE332545.1	3611621	3611638	A	17	+	17	A	1
KE332545.1	3612954	3612966	A	12	-	12	T	1
KE332545.1	3626573	3626586	A	13	-	13	T	1
KE332545.1	3628142	3628160	A	18	+	18	A	1
KE332545.1	3628971	3628986	A	15	+	15	A	1
KE332545.1	3638923	3638936	A	13	+	13	A	1
KE332545.1	3642366	3642378	A	12	-	12	T	1
KE332545.1	3662843	3662856	A	13	+	13	A	1
KE332545.1	3673824	3673837	A	13	+	13	A	1
KE332545.1	3701938	3701952	C	14	+	14	C	1
KE332545.1	3707754	3707769	A	15	+	15	A	1
KE332545.1	3708942	3708954	A	12	-	12	T	1
KE332545.1	3715723	3715736	A	13	+	13	A	1
KE332545.1	3736528	3736545	A	17	-	17	T	1
KE332545.1	3747575	3747587	A	12	-	12	T	1
KE332545.1	3749378	3749390	A	12	-	12	T	1
KE332545.1	3750527	3750539	A	12	-	12	T	1
KE332545.1	3769936	3769948	A	12	-	12	T	1
KE332545.1	3801410	3801431	A	21	+	21	A	1
KE332545.1	3849231	3849247	A	16	-	16	T	1
KE332545.1	3859208	3859220	A	12	-	12	T	1
KE332545.1	3868550	3868565	A	15	-	15	T	1
KE332545.1	3875303	3875316	A	13	+	13	A	1
KE332545.1	3877058	3877070	A	12	-	12	T	1
KE332545.1	3878149	3878161	A	12	-	12	T	1
KE332545.1	3886804	3886827	A	23	-	23	T	1
KE332545.1	3887266	3887279	A	13	-	13	T	1
KE332545.1	3889574	3889586	A	12	-	12	T	1
KE332545.1	3915468	3915480	A	12	+	12	A	1
KE332545.1	3944623	3944636	A	13	-	13	T	1
KE332545.1	3947428	3947440	A	12	-	12	T	1
KE332545.1	3958941	3958956	A	15	-	15	T	1
KE332545.1	3958963	3958976	C	13	-	13	G	1
KE332545.1	3959055	3959067	A	12	-	12	T	1
KE332545.1	3965665	3965680	C	15	+	15	C	1
KE332545.1	3996793	3996806	A	13	-	13	T	1
KE332545.1	4000653	4000665	A	12	-	12	T	1
KE332545.1	4008076	4008089	A	13	-	13	T	1
KE332545.1	4008890	4008906	C	16	-	16	G	1
KE332545.1	4009413	4009429	A	16	-	16	T	1
KE332545.1	4016299	4016312	A	13	+	13	A	1
KE332545.1	4020336	4020360	A	24	+	24	A	1
KE332545.1	4021486	4021498	A	12	-	12	T	1
KE332545.1	4029838	4029850	A	12	-	12	T	1
KE332545.1	4034302	4034314	A	12	+	12	A	1
KE332545.1	4035434	4035448	C	14	+	14	C	1
KE332545.1	4056537	4056549	A	12	+	12	A	1
KE332545.1	4061826	4061845	A	19	+	19	A	1
KE332545.1	4066396	4066414	A	18	-	18	T	1
KE332545.1	4071091	4071104	A	13	+	13	A	1
KE332545.1	4095542	4095554	A	12	-	12	T	1
KE332545.1	4095586	4095598	A	12	-	12	T	1
KE332545.1	4096514	4096526	A	12	-	12	T	1
KE332545.1	4098188	4098200	A	12	-	12	T	1
KE332545.1	4109274	4109287	A	13	+	13	A	1
KE332545.1	4151684	4151696	A	12	+	12	A	1
KE332545.1	4173666	4173678	A	12	+	12	A	1
KE332545.1	4183568	4183580	A	12	-	12	T	1
KE332545.1	4185833	4185845	A	12	+	12	A	1
KE332545.1	4194044	4194059	A	15	+	15	A	1
KE332545.1	4203302	4203314	A	12	+	12	A	1
KE332545.1	4221383	4221395	C	12	-	12	G	1
KE332545.1	4224073	4224085	A	12	+	12	A	1
KE332545.1	4226504	4226516	A	12	-	12	T	1
KE332545.1	4229020	4229033	A	13	+	13	A	1
KE332545.1	4250729	4250744	A	15	+	15	A	1
KE332545.1	4256304	4256318	A	14	-	14	T	1
KE332545.1	4278278	4278290	A	12	+	12	A	1
KE332545.1	4306103	4306122	C	19	-	19	G	1
KE332545.1	4324833	4324849	A	16	+	16	A	1
KE332545.1	4347779	4347791	A	12	+	12	A	1
KE332545.1	4353863	4353876	A	13	+	13	A	1
KE332545.1	4357661	4357673	A	12	+	12	A	1
KE332545.1	4393618	4393631	A	13	-	13	T	1
KE332545.1	4396267	4396279	A	12	+	12	A	1
KE332545.1	4402680	4402692	C	12	+	12	C	1
KE332545.1	4413932	4413950	A	18	+	18	A	1
KE332545.1	4430899	4430912	A	13	+	13	A	1
KE332545.1	4435733	4435745	A	12	-	12	T	1
KE332545.1	4452217	4452238	C	21	+	21	C	1
KE332545.1	4452238	4452251	A	13	+	13	A	1
KE332545.1	4455509	4455522	A	13	-	13	T	1
KE332545.1	4466577	4466589	A	12	-	12	T	1
KE332545.1	4483510	4483524	C	14	+	14	C	1
KE332545.1	4500931	4500945	A	14	+	14	A	1
KE332545.1	4517912	4517926	A	14	-	14	T	1
KE332545.1	4526360	4526372	A	12	-	12	T	1
KE332545.1	4531848	4531863	A	15	-	15	T	1
KE332546.1	25183	25196	A	13	-	13	T	1
KE332546.1	39275	39287	A	12	-	12	T	1
KE332546.1	40083	40097	A	14	+	14	A	1
KE332546.1	41824	41842	A	18	+	18	A	1
KE332546.1	42507	42522	A	15	+	15	A	1
KE332546.1	44776	44791	C	15	-	15	G	1
KE332546.1	61910	61923	A	13	+	13	A	1
KE332546.1	71610	71623	A	13	+	13	A	1
KE332546.1	78731	78746	A	15	+	15	A	1
KE332546.1	128396	128408	A	12	-	12	T	1
KE332546.1	138024	138036	A	12	-	12	T	1
KE332546.1	138931	138943	A	12	-	12	T	1
KE332546.1	142478	142493	A	15	+	15	A	1
KE332546.1	143190	143202	A	12	-	12	T	1
KE332546.1	145278	145294	A	16	-	16	T	1
KE332546.1	148215	148228	A	13	+	13	A	1
KE332546.1	150139	150152	A	13	+	13	A	1
KE332546.1	166487	166500	A	13	+	13	A	1
KE332546.1	167651	167667	A	16	+	16	A	1
KE332546.1	181070	181082	A	12	-	12	T	1
KE332546.1	210043	210055	A	12	-	12	T	1
KE332546.1	210123	210135	A	12	-	12	T	1
KE332546.1	210135	210150	C	15	-	15	G	1
KE332546.1	243042	243056	A	14	+	14	A	1
KE332546.1	263847	263859	A	12	+	12	A	1
KE332546.1	266866	266879	A	13	+	13	A	1
KE332546.1	268010	268028	A	18	-	18	T	1
KE332546.1	269151	269163	A	12	+	12	A	1
KE332546.1	281143	281155	A	12	-	12	T	1
KE332546.1	289876	289891	A	15	+	15	A	1
KE332546.1	317397	317409	A	12	+	12	A	1
KE332546.1	318448	318460	A	12	-	12	T	1
KE332546.1	350287	350300	A	13	+	13	A	1
KE332546.1	353120	353134	A	14	+	14	A	1
KE332546.1	371969	371981	A	12	-	12	T	1
KE332546.1	374027	374040	A	13	-	13	T	1
KE332546.1	374718	374731	A	13	-	13	T	1
KE332546.1	379833	379846	A	13	-	13	T	1
KE332546.1	379874	379889	A	15	-	15	T	1
KE332546.1	380836	380848	A	12	+	12	A	1
KE332546.1	381015	381033	A	18	-	18	T	1
KE332546.1	384378	384390	A	12	+	12	A	1
KE332546.1	437805	437818	A	13	+	13	A	1
KE332546.1	443309	443321	A	12	-	12	T	1
KE332546.1	444558	444571	A	13	-	13	T	1
KE332546.1	445000	445012	A	12	-	12	T	1
KE332546.1	448011	448024	A	13	-	13	T	1
KE332546.1	454441	454453	A	12	-	12	T	1
KE332546.1	482021	482034	A	13	-	13	T	1
KE332546.1	485165	485177	A	12	+	12	A	1
KE332546.1	507928	507940	A	12	-	12	T	1
KE332546.1	510340	510353	A	13	-	13	T	1
KE332546.1	526648	526660	A	12	-	12	T	1
KE332546.1	546270	546282	A	12	-	12	T	1
KE332546.1	552601	552613	A	12	+	12	A	1
KE332546.1	561283	561296	A	13	-	13	T	1
KE332546.1	563576	563588	A	12	+	12	A	1
KE332546.1	574855	574867	A	12	+	12	A	1
KE332546.1	590896	590908	A	12	+	12	A	1
KE332546.1	614987	615000	A	13	-	13	T	1
KE332546.1	618344	618357	A	13	+	13	A	1
KE332546.1	622385	622397	A	12	-	12	T	1
KE332546.1	623176	623189	A	13	+	13	A	1
KE332546.1	643274	643287	A	13	+	13	A	1
KE332546.1	655495	655513	A	18	-	18	T	1
KE332546.1	666264	666279	A	15	-	15	T	1
KE332546.1	672580	672592	A	12	+	12	A	1
KE332546.1	679538	679550	A	12	-	12	T	1
KE332546.1	686080	686093	A	13	-	13	T	1
KE332546.1	690440	690453	A	13	-	13	T	1
KE332546.1	695194	695206	A	12	+	12	A	1
KE332546.1	701922	701934	A	12	+	12	A	1
KE332546.1	703328	703341	A	13	-	13	T	1
KE332546.1	706957	706969	A	12	-	12	T	1
KE332546.1	719629	719644	A	15	+	15	A	1
KE332546.1	725160	725176	A	16	+	16	A	1
KE332546.1	727360	727373	A	13	+	13	A	1
KE332546.1	744693	744709	A	16	+	16	A	1
KE332546.1	749780	749793	A	13	+	13	A	1
KE332546.1	764282	764295	A	13	-	13	T	1
KE332546.1	773898	773911	A	13	+	13	A	1
KE332546.1	778533	778545	A	12	+	12	A	1
KE332546.1	782177	782189	A	12	-	12	T	1
KE332546.1	786617	786630	A	13	-	13	T	1
KE332546.1	800198	800210	A	12	+	12	A	1
KE332546.1	801759	801771	A	12	+	12	A	1
KE332546.1	814270	814282	A	12	+	12	A	1
KE332546.1	815751	815763	A	12	-	12	T	1
KE332546.1	826742	826760	A	18	+	18	A	1
KE332546.1	827391	827404	C	13	+	13	C	1
KE332546.1	863087	863099	A	12	+	12	A	1
KE332546.1	864479	864494	A	15	-	15	T	1
KE332546.1	886849	886861	A	12	-	12	T	1
KE332546.1	887877	887893	A	16	-	16	T	1
KE332546.1	894463	894476	A	13	+	13	A	1
KE332546.1	913913	913925	A	12	-	12	T	1
KE332546.1	950940	950952	A	12	+	12	A	1
KE332546.1	965680	965693	A	13	-	13	T	1
KE332546.1	969024	969036	A	12	+	12	A	1
KE332546.1	988838	988850	C	12	-	12	G	1
KE332546.1	1016507	1016520	A	13	+	13	A	1
KE332546.1	1043065	1043078	A	13	-	13	T	1
KE332546.1	1047652	1047668	A	16	+	16	A	1
KE332546.1	1056434	1056450	A	16	-	16	T	1
KE332546.1	1057961	1057974	A	13	+	13	A	1
KE332546.1	1059748	1059761	A	13	+	13	A	1
KE332546.1	1081961	1081974	A	13	+	13	A	1
KE332546.1	1091242	1091254	A	12	+	12	A	1
KE332546.1	1095526	1095541	A	15	+	15	A	1
KE332546.1	1105921	1105934	A	13	+	13	A	1
KE332546.1	1109742	1109755	A	13	+	13	A	1
KE332546.1	1111735	1111749	A	14	-	14	T	1
KE332546.1	1120484	1120496	A	12	+	12	A	1
KE332546.1	1124180	1124193	A	13	-	13	T	1
KE332546.1	1124693	1124709	A	16	-	16	T	1
KE332546.1	1129823	1129840	A	17	-	17	T	1
KE332546.1	1135650	1135663	A	13	+	13	A	1
KE332546.1	1139677	1139689	A	12	+	12	A	1
KE332546.1	1142873	1142885	C	12	+	12	C	1
KE332546.1	1155306	1155319	A	13	-	13	T	1
KE332546.1	1173356	1173370	A	14	+	14	A	1
KE332546.1	1174403	1174416	A	13	+	13	A	1
KE332546.1	1180068	1180080	C	12	+	12	C	1
KE332546.1	1182561	1182576	C	15	-	15	G	1
KE332546.1	1184023	1184036	C	13	+	13	C	1
KE332546.1	1185897	1185909	A	12	-	12	T	1
KE332546.1	1191084	1191096	A	12	+	12	A	1
KE332546.1	1198875	1198896	A	21	+	21	A	1
KE332546.1	1202683	1202700	A	17	+	17	A	1
KE332546.1	1203431	1203448	A	17	+	17	A	1
KE332546.1	1209430	1209443	A	13	-	13	T	1
KE332546.1	1230266	1230281	A	15	-	15	T	1
KE332546.1	1232779	1232793	A	14	-	14	T	1
KE332546.1	1238724	1238739	A	15	+	15	A	1
KE332546.1	1240513	1240527	C	14	+	14	C	1
KE332546.1	1240571	1240590	A	19	+	19	A	1
KE332546.1	1249737	1249750	A	13	+	13	A	1
KE332546.1	1250224	1250236	A	12	-	12	T	1
KE332546.1	1264402	1264415	A	13	+	13	A	1
KE332546.1	1269922	1269936	A	14	+	14	A	1
KE332546.1	1274730	1274743	C	13	-	13	G	1
KE332546.1	1277696	1277708	A	12	+	12	A	1
KE332546.1	1283151	1283164	A	13	-	13	T	1
KE332546.1	1284979	1284991	A	12	-	12	T	1
KE332546.1	1288282	1288294	A	12	-	12	T	1
KE332546.1	1290126	1290139	A	13	-	13	T	1
KE332546.1	1297715	1297728	A	13	-	13	T	1
KE332546.1	1316090	1316103	A	13	+	13	A	1
KE332546.1	1320170	1320182	A	12	+	12	A	1
KE332546.1	1320556	1320568	A	12	+	12	A	1
KE332546.1	1320810	1320822	A	12	-	12	T	1
KE332546.1	1322722	1322734	A	12	-	12	T	1
KE332546.1	1324153	1324166	A	13	-	13	T	1
KE332546.1	1331742	1331761	A	19	+	19	A	1
KE332546.1	1332928	1332941	A	13	+	13	A	1
KE332546.1	1337257	1337269	A	12	+	12	A	1
KE332546.1	1339006	1339024	A	18	-	18	T	1
KE332546.1	1347390	1347402	A	12	-	12	T	1
KE332546.1	1347481	1347496	A	15	-	15	T	1
KE332546.1	1384126	1384138	A	12	-	12	T	1
KE332546.1	1386012	1386030	A	18	-	18	T	1
KE332546.1	1390567	1390580	A	13	+	13	A	1
KE332546.1	1397044	1397057	A	13	+	13	A	1
KE332546.1	1409573	1409586	A	13	+	13	A	1
KE332546.1	1417980	1417992	A	12	-	12	T	1
KE332546.1	1419049	1419061	A	12	-	12	T	1
KE332546.1	1431341	1431357	A	16	-	16	T	1
KE332546.1	1434123	1434139	A	16	-	16	T	1
KE332546.1	1444951	1444963	A	12	+	12	A	1
KE332546.1	1457082	1457097	A	15	+	15	A	1
KE332546.1	1474094	1474107	A	13	+	13	A	1
KE332546.1	1482049	1482062	A	13	+	13	A	1
KE332546.1	1482997	1483009	A	12	-	12	T	1
KE332546.1	1495402	1495414	A	12	+	12	A	1
KE332546.1	1495562	1495581	A	19	+	19	A	1
KE332546.1	1495828	1495840	A	12	-	12	T	1
KE332546.1	1518389	1518403	A	14	-	14	T	1
KE332546.1	1533463	1533475	A	12	-	12	T	1
KE332546.1	1544444	1544456	C	12	+	12	C	1
KE332546.1	1552754	1552766	A	12	+	12	A	1
KE332546.1	1555210	1555223	A	13	-	13	T	1
KE332546.1	1574503	1574515	A	12	+	12	A	1
KE332546.1	1579242	1579254	A	12	+	12	A	1
KE332546.1	1591462	1591475	A	13	-	13	T	1
KE332546.1	1607391	1607404	A	13	-	13	T	1
KE332546.1	1621537	1621551	A	14	-	14	T	1
KE332546.1	1653665	1653678	A	13	+	13	A	1
KE332546.1	1657522	1657537	A	15	-	15	T	1
KE332546.1	1662181	1662202	A	21	-	21	T	1
KE332546.1	1666845	1666857	A	12	-	12	T	1
KE332546.1	1686415	1686427	A	12	-	12	T	1
KE332546.1	1686430	1686442	C	12	-	12	G	1
KE332546.1	1688051	1688064	A	13	-	13	T	1
KE332546.1	1696995	1697007	A	12	-	12	T	1
KE332546.1	1745090	1745103	A	13	-	13	T	1
KE332546.1	1746935	1746952	A	17	-	17	T	1
KE332546.1	1768455	1768467	C	12	-	12	G	1
KE332546.1	1775966	1775981	A	15	+	15	A	1
KE332546.1	1783867	1783879	A	12	+	12	A	1
KE332546.1	1786102	1786115	A	13	-	13	T	1
KE332546.1	1789109	1789122	A	13	+	13	A	1
KE332546.1	1793196	1793208	A	12	+	12	A	1
KE332546.1	1799460	1799473	A	13	+	13	A	1
KE332546.1	1799901	1799913	A	12	-	12	T	1
KE332546.1	1814763	1814776	A	13	-	13	T	1
KE332546.1	1815356	1815370	A	14	+	14	A	1
KE332546.1	1828702	1828714	A	12	+	12	A	1
KE332546.1	1832766	1832778	A	12	-	12	T	1
KE332546.1	1846723	1846735	A	12	-	12	T	1
KE332546.1	1848232	1848245	C	13	+	13	C	1
KE332546.1	1857597	1857609	A	12	-	12	T	1
KE332546.1	1858175	1858190	C	15	-	15	G	1
KE332546.1	1870836	1870849	A	13	+	13	A	1
KE332546.1	1880429	1880447	A	18	-	18	T	1
KE332546.1	1895964	1895977	A	13	+	13	A	1
KE332546.1	1932917	1932930	A	13	-	13	T	1
KE332546.1	1934750	1934763	A	13	-	13	T	1
KE332546.1	1962986	1962998	A	12	+	12	A	1
KE332546.1	1970167	1970179	A	12	+	12	A	1
KE332546.1	1977474	1977487	A	13	+	13	A	1
KE332546.1	1981088	1981106	A	18	-	18	T	1
KE332546.1	2000124	2000139	C	15	+	15	C	1
KE332546.1	2015442	2015455	A	13	+	13	A	1
KE332546.1	2020864	2020879	A	15	+	15	A	1
KE332546.1	2032807	2032819	A	12	+	12	A	1
KE332546.1	2034661	2034679	A	18	-	18	T	1
KE332546.1	2035673	2035685	A	12	-	12	T	1
KE332546.1	2039400	2039412	A	12	-	12	T	1
KE332546.1	2049853	2049867	A	14	+	14	A	1
KE332546.1	2061402	2061415	A	13	-	13	T	1
KE332546.1	2072083	2072096	A	13	-	13	T	1
KE332546.1	2092524	2092536	A	12	-	12	T	1
KE332546.1	2096433	2096445	A	12	-	12	T	1
KE332546.1	2102510	2102522	A	12	+	12	A	1
KE332546.1	2115324	2115336	A	12	+	12	A	1
KE332546.1	2117879	2117891	A	12	+	12	A	1
KE332546.1	2120104	2120117	A	13	-	13	T	1
KE332546.1	2175855	2175868	A	13	-	13	T	1
KE332546.1	2177580	2177592	A	12	+	12	A	1
KE332546.1	2194775	2194789	A	14	-	14	T	1
KE332546.1	2196778	2196791	A	13	-	13	T	1
KE332546.1	2204363	2204376	A	13	-	13	T	1
KE332546.1	2205568	2205580	A	12	-	12	T	1
KE332546.1	2207717	2207729	A	12	+	12	A	1
KE332546.1	2216108	2216121	A	13	-	13	T	1
KE332546.1	2216376	2216394	C	18	+	18	C	1
KE332546.1	2216395	2216408	A	13	+	13	A	1
KE332546.1	2219533	2219547	A	14	+	14	A	1
KE332546.1	2228193	2228205	A	12	-	12	T	1
KE332546.1	2228910	2228923	A	13	-	13	T	1
KE332546.1	2245665	2245681	A	16	-	16	T	1
KE332546.1	2255775	2255788	A	13	+	13	A	1
KE332546.1	2272251	2272268	A	17	-	17	T	1
KE332546.1	2278729	2278741	C	12	+	12	C	1
KE332546.1	2279683	2279695	C	12	+	12	C	1
KE332546.1	2281185	2281198	C	13	+	13	C	1
KE332546.1	2309762	2309774	A	12	-	12	T	1
KE332546.1	2319565	2319579	C	14	+	14	C	1
KE332546.1	2355552	2355564	A	12	+	12	A	1
KE332546.1	2360483	2360496	A	13	+	13	A	1
KE332546.1	2367704	2367719	A	15	+	15	A	1
KE332546.1	2368825	2368838	A	13	+	13	A	1
KE332546.1	2372069	2372081	A	12	+	12	A	1
KE332546.1	2375965	2375979	A	14	+	14	A	1
KE332546.1	2377343	2377356	A	13	+	13	A	1
KE332546.1	2387939	2387952	A	13	+	13	A	1
KE332546.1	2388865	2388891	A	26	+	26	A	1
KE332546.1	2392279	2392294	A	15	+	15	A	1
KE332546.1	2393400	2393413	A	13	+	13	A	1
KE332546.1	2398469	2398483	A	14	+	14	A	1
KE332546.1	2401545	2401558	A	13	-	13	T	1
KE332546.1	2407946	2407958	A	12	-	12	T	1
KE332546.1	2409323	2409335	A	12	-	12	T	1
KE332546.1	2411250	2411263	C	13	+	13	C	1
KE332546.1	2431906	2431919	C	13	+	13	C	1
KE332546.1	2439721	2439734	A	13	+	13	A	1
KE332546.1	2469979	2469992	A	13	+	13	A	1
KE332546.1	2473624	2473636	A	12	+	12	A	1
KE332546.1	2489788	2489800	A	12	-	12	T	1
KE332546.1	2508671	2508686	C	15	+	15	C	1
KE332546.1	2523161	2523173	A	12	+	12	A	1
KE332546.1	2533666	2533678	A	12	-	12	T	1
KE332546.1	2538471	2538485	C	14	+	14	C	1
KE332546.1	2542344	2542356	A	12	+	12	A	1
KE332546.1	2550854	2550868	A	14	-	14	T	1
KE332546.1	2553053	2553065	A	12	-	12	T	1
KE332546.1	2569537	2569550	A	13	-	13	T	1
KE332546.1	2588827	2588841	C	14	+	14	C	1
KE332546.1	2597506	2597519	A	13	+	13	A	1
KE332546.1	2599601	2599616	A	15	+	15	A	1
KE332546.1	2609184	2609196	A	12	-	12	T	1
KE332546.1	2622028	2622040	A	12	+	12	A	1
KE332546.1	2624975	2624987	A	12	+	12	A	1
KE332546.1	2626116	2626129	A	13	-	13	T	1
KE332546.1	2668479	2668491	A	12	+	12	A	1
KE332546.1	2673532	2673545	A	13	-	13	T	1
KE332546.1	2675267	2675279	A	12	-	12	T	1
KE332546.1	2685670	2685683	A	13	-	13	T	1
KE332546.1	2716138	2716151	A	13	+	13	A	1
KE332546.1	2718424	2718437	A	13	-	13	T	1
KE332546.1	2764466	2764489	A	23	+	23	A	1
KE332546.1	2766755	2766768	A	13	+	13	A	1
KE332546.1	2770621	2770636	A	15	-	15	T	1
KE332546.1	2788488	2788500	A	12	-	12	T	1
KE332546.1	2806242	2806255	A	13	+	13	A	1
KE332546.1	2806765	2806784	A	19	-	19	T	1
KE332546.1	2808467	2808479	A	12	-	12	T	1
KE332546.1	2827420	2827435	A	15	+	15	A	1
KE332546.1	2837430	2837442	A	12	-	12	T	1
KE332546.1	2845760	2845774	A	14	-	14	T	1
KE332546.1	2857542	2857557	A	15	+	15	A	1
KE332546.1	2863874	2863887	C	13	-	13	G	1
KE332546.1	2874182	2874194	A	12	-	12	T	1
KE332546.1	2875430	2875442	A	12	-	12	T	1
KE332546.1	2891166	2891179	A	13	-	13	T	1
KE332546.1	2916195	2916208	A	13	+	13	A	1
KE332546.1	2929908	2929920	A	12	+	12	A	1
KE332546.1	2947586	2947599	A	13	-	13	T	1
KE332546.1	2950305	2950317	A	12	-	12	T	1
KE332546.1	2950379	2950392	A	13	+	13	A	1
KE332546.1	2980973	2980985	A	12	-	12	T	1
KE332546.1	2985013	2985025	A	12	-	12	T	1
KE332546.1	2989304	2989319	A	15	-	15	T	1
KE332546.1	2989377	2989390	A	13	-	13	T	1
KE332546.1	2993992	2994004	A	12	-	12	T	1
KE332546.1	2996858	2996871	A	13	-	13	T	1
KE332546.1	2998837	2998850	A	13	+	13	A	1
KE332546.1	3004743	3004755	A	12	-	12	T	1
KE332546.1	3009447	3009459	A	12	-	12	T	1
KE332546.1	3013536	3013548	A	12	-	12	T	1
KE332546.1	3013548	3013562	C	14	-	14	G	1
KE332546.1	3015411	3015428	A	17	-	17	T	1
KE332546.1	3030099	3030111	A	12	+	12	A	1
KE332546.1	3054532	3054544	A	12	-	12	T	1
KE332546.1	3054978	3054990	A	12	+	12	A	1
KE332546.1	3063834	3063846	A	12	-	12	T	1
KE332546.1	3107959	3107974	A	15	-	15	T	1
KE332546.1	3118747	3118759	A	12	+	12	A	1
KE332546.1	3125573	3125587	A	14	-	14	T	1
KE332546.1	3127871	3127883	A	12	+	12	A	1
KE332546.1	3130301	3130313	A	12	+	12	A	1
KE332546.1	3131446	3131460	A	14	+	14	A	1
KE332546.1	3138298	3138310	A	12	-	12	T	1
KE332546.1	3152461	3152473	A	12	-	12	T	1
KE332546.1	3157412	3157428	C	16	+	16	C	1
KE332546.1	3197443	3197456	A	13	-	13	T	1
KE332546.1	3208838	3208850	A	12	+	12	A	1
KE332546.1	3209186	3209200	A	14	+	14	A	1
KE332546.1	3214167	3214182	A	15	+	15	A	1
KE332546.1	3225554	3225569	A	15	-	15	T	1
KE332546.1	3234292	3234304	A	12	-	12	T	1
KE332546.1	3241609	3241623	A	14	-	14	T	1
KE332546.1	3260664	3260677	C	13	+	13	C	1
KE332546.1	3260680	3260692	A	12	+	12	A	1
KE332546.1	3267734	3267746	A	12	-	12	T	1
KE332546.1	3270967	3270979	A	12	-	12	T	1
KE332546.1	3278790	3278806	A	16	-	16	T	1
KE332546.1	3283246	3283260	A	14	-	14	T	1
KE332546.1	3283920	3283934	A	14	-	14	T	1
KE332546.1	3284124	3284136	A	12	-	12	T	1
KE332546.1	3295912	3295925	A	13	+	13	A	1
KE332546.1	3317069	3317085	A	16	-	16	T	1
KE332546.1	3348749	3348761	A	12	+	12	A	1
KE332546.1	3352563	3352575	A	12	+	12	A	1
KE332546.1	3353055	3353072	A	17	+	17	A	1
KE332546.1	3357041	3357053	A	12	+	12	A	1
KE332546.1	3377289	3377301	A	12	-	12	T	1
KE332546.1	3437203	3437215	A	12	+	12	A	1
KE332546.1	3476906	3476918	A	12	-	12	T	1
KE332546.1	3481365	3481377	A	12	+	12	A	1
KE332546.1	3482270	3482282	A	12	+	12	A	1
KE332546.1	3514297	3514312	A	15	+	15	A	1
KE332546.1	3516355	3516367	A	12	+	12	A	1
KE332546.1	3535232	3535244	A	12	-	12	T	1
KE332546.1	3535970	3535983	C	13	-	13	G	1
KE332546.1	3562996	3563011	A	15	+	15	A	1
KE332546.1	3567049	3567061	A	12	+	12	A	1
KE332546.1	3567647	3567664	A	17	+	17	A	1
KE332546.1	3576575	3576590	A	15	+	15	A	1
KE332546.1	3582054	3582069	A	15	+	15	A	1
KE332546.1	3629868	3629884	A	16	-	16	T	1
KE332546.1	3633449	3633461	A	12	-	12	T	1
KE332546.1	3646873	3646885	A	12	-	12	T	1
KE332546.1	3657350	3657365	C	15	-	15	G	1
KE332546.1	3657388	3657406	A	18	-	18	T	1
KE332546.1	3670668	3670680	A	12	+	12	A	1
KE332546.1	3673297	3673309	A	12	-	12	T	1
KE332546.1	3677520	3677532	A	12	-	12	T	1
KE332546.1	3677886	3677900	A	14	+	14	A	1
KE332546.1	3681181	3681193	A	12	+	12	A	1
KE332546.1	3682022	3682035	A	13	-	13	T	1
KE332546.1	3691089	3691102	A	13	-	13	T	1
KE332546.1	3706022	3706034	A	12	-	12	T	1
KE332547.1	225	238	A	13	-	13	T	1
KE332547.1	20270	20283	A	13	+	13	A	1
KE332547.1	41893	41909	A	16	+	16	A	1
KE332547.1	52382	52396	A	14	-	14	T	1
KE332547.1	53302	53318	A	16	-	16	T	1
KE332547.1	54846	54858	A	12	-	12	T	1
KE332547.1	64375	64387	A	12	+	12	A	1
KE332547.1	68101	68116	A	15	-	15	T	1
KE332547.1	94487	94499	C	12	+	12	C	1
KE332547.1	94658	94670	C	12	-	12	G	1
KE332547.1	98629	98641	A	12	-	12	T	1
KE332547.1	105847	105861	A	14	-	14	T	1
KE332547.1	118119	118132	A	13	-	13	T	1
KE332547.1	127039	127051	A	12	-	12	T	1
KE332547.1	131510	131523	A	13	+	13	A	1
KE332547.1	141217	141231	A	14	-	14	T	1
KE332547.1	150266	150279	A	13	-	13	T	1
KE332547.1	168696	168723	A	27	-	27	T	1
KE332547.1	186084	186096	A	12	-	12	T	1
KE332547.1	190177	190191	A	14	-	14	T	1
KE332547.1	198122	198135	A	13	-	13	T	1
KE332547.1	213007	213020	A	13	+	13	A	1
KE332547.1	214321	214337	A	16	+	16	A	1
KE332547.1	228819	228838	A	19	-	19	T	1
KE332547.1	238435	238448	A	13	-	13	T	1
KE332547.1	240134	240147	A	13	+	13	A	1
KE332547.1	245805	245817	A	12	+	12	A	1
KE332547.1	267150	267168	C	18	+	18	C	1
KE332547.1	280032	280047	C	15	+	15	C	1
KE332547.1	286006	286022	A	16	+	16	A	1
KE332547.1	290000	290014	A	14	+	14	A	1
KE332547.1	292190	292202	A	12	+	12	A	1
KE332547.1	309347	309364	A	17	+	17	A	1
KE332547.1	314308	314323	A	15	+	15	A	1
KE332547.1	317472	317484	A	12	+	12	A	1
KE332547.1	330227	330240	A	13	-	13	T	1
KE332547.1	335859	335874	A	15	-	15	T	1
KE332547.1	343800	343812	C	12	+	12	C	1
KE332547.1	348910	348924	C	14	-	14	G	1
KE332547.1	355069	355082	A	13	-	13	T	1
KE332547.1	358907	358923	A	16	+	16	A	1
KE332547.1	365500	365515	A	15	+	15	A	1
KE332547.1	365632	365651	A	19	-	19	T	1
KE332547.1	365836	365848	A	12	-	12	T	1
KE332547.1	366667	366684	A	17	+	17	A	1
KE332547.1	370145	370158	C	13	+	13	C	1
KE332547.1	374270	374285	A	15	+	15	A	1
KE332547.1	379708	379724	A	16	-	16	T	1
KE332547.1	386764	386777	A	13	+	13	A	1
KE332547.1	390421	390433	A	12	-	12	T	1
KE332547.1	406741	406757	A	16	-	16	T	1
KE332547.1	409159	409171	A	12	+	12	A	1
KE332547.1	410139	410152	A	13	-	13	T	1
KE332547.1	413503	413515	A	12	-	12	T	1
KE332547.1	414593	414605	A	12	+	12	A	1
KE332547.1	441257	441269	A	12	+	12	A	1
KE332547.1	448574	448589	A	15	-	15	T	1
KE332547.1	480130	480143	C	13	+	13	C	1
KE332547.1	489966	489979	A	13	+	13	A	1
KE332547.1	498414	498428	A	14	+	14	A	1
KE332547.1	506357	506370	A	13	+	13	A	1
KE332547.1	521697	521709	A	12	-	12	T	1
KE332547.1	522145	522163	C	18	-	18	G	1
KE332547.1	526340	526354	A	14	-	14	T	1
KE332547.1	543865	543877	A	12	-	12	T	1
KE332547.1	551976	551989	A	13	+	13	A	1
KE332547.1	558814	558827	A	13	+	13	A	1
KE332547.1	561895	561908	A	13	+	13	A	1
KE332547.1	578411	578424	A	13	+	13	A	1
KE332547.1	641576	641589	C	13	-	13	G	1
KE332547.1	645326	645339	A	13	-	13	T	1
KE332547.1	646232	646244	A	12	-	12	T	1
KE332547.1	671008	671032	A	24	+	24	A	1
KE332547.1	712291	712303	A	12	-	12	T	1
KE332547.1	717775	717787	A	12	+	12	A	1
KE332547.1	728555	728571	A	16	+	16	A	1
KE332547.1	756122	756138	A	16	+	16	A	1
KE332547.1	760118	760133	A	15	+	15	A	1
KE332547.1	760570	760583	A	13	+	13	A	1
KE332547.1	774020	774032	A	12	-	12	T	1
KE332547.1	797346	797361	A	15	+	15	A	1
KE332547.1	836335	836348	A	13	+	13	A	1
KE332547.1	842651	842663	A	12	+	12	A	1
KE332547.1	890162	890178	C	16	+	16	C	1
KE332547.1	916968	916980	A	12	+	12	A	1
KE332547.1	929823	929841	A	18	+	18	A	1
KE332547.1	937184	937196	A	12	+	12	A	1
KE332547.1	954770	954783	A	13	+	13	A	1
KE332547.1	960685	960698	A	13	+	13	A	1
KE332547.1	968172	968184	A	12	-	12	T	1
KE332547.1	968501	968514	A	13	-	13	T	1
KE332547.1	983080	983096	A	16	+	16	A	1
KE332547.1	983183	983201	A	18	+	18	A	1
KE332547.1	984996	985008	A	12	+	12	A	1
KE332547.1	987594	987608	A	14	-	14	T	1
KE332547.1	1005625	1005639	A	14	-	14	T	1
KE332547.1	1008560	1008574	A	14	+	14	A	1
KE332547.1	1014220	1014232	A	12	-	12	T	1
KE332547.1	1058841	1058854	A	13	+	13	A	1
KE332547.1	1064450	1064462	A	12	+	12	A	1
KE332547.1	1120745	1120758	A	13	+	13	A	1
KE332547.1	1131439	1131468	A	29	+	29	A	1
KE332547.1	1140254	1140266	A	12	-	12	T	1
KE332547.1	1183090	1183103	A	13	+	13	A	1
KE332547.1	1193861	1193874	A	13	+	13	A	1
KE332547.1	1196025	1196037	A	12	-	12	T	1
KE332547.1	1211549	1211563	A	14	-	14	T	1
KE332547.1	1222310	1222323	A	13	-	13	T	1
KE332547.1	1247198	1247210	A	12	-	12	T	1
KE332547.1	1257335	1257349	A	14	+	14	A	1
KE332547.1	1285084	1285101	A	17	+	17	A	1
KE332547.1	1292083	1292095	A	12	-	12	T	1
KE332547.1	1318697	1318710	A	13	-	13	T	1
KE332547.1	1325941	1325954	C	13	+	13	C	1
KE332547.1	1373611	1373624	A	13	-	13	T	1
KE332547.1	1374093	1374109	A	16	-	16	T	1
KE332547.1	1377755	1377771	C	16	-	16	G	1
KE332547.1	1439413	1439425	A	12	+	12	A	1
KE332547.1	1442390	1442403	A	13	+	13	A	1
KE332547.1	1446599	1446616	A	17	+	17	A	1
KE332547.1	1447215	1447227	A	12	-	12	T	1
KE332547.1	1449717	1449729	A	12	-	12	T	1
KE332547.1	1456576	1456592	C	16	+	16	C	1
KE332547.1	1472705	1472718	C	13	-	13	G	1
KE332547.1	1475820	1475836	C	16	-	16	G	1
KE332547.1	1482494	1482507	C	13	+	13	C	1
KE332547.1	1492556	1492570	C	14	-	14	G	1
KE332547.1	1502342	1502354	A	12	+	12	A	1
KE332547.1	1516736	1516751	A	15	+	15	A	1
KE332547.1	1542077	1542092	A	15	+	15	A	1
KE332547.1	1543549	1543561	A	12	-	12	T	1
KE332547.1	1547337	1547350	A	13	-	13	T	1
KE332547.1	1549625	1549638	A	13	+	13	A	1
KE332547.1	1552408	1552420	A	12	-	12	T	1
KE332547.1	1586208	1586221	A	13	-	13	T	1
KE332547.1	1631081	1631097	A	16	+	16	A	1
KE332547.1	1635551	1635563	A	12	-	12	T	1
KE332547.1	1641734	1641747	A	13	+	13	A	1
KE332547.1	1664083	1664095	A	12	+	12	A	1
KE332547.1	1683718	1683731	A	13	+	13	A	1
KE332547.1	1721818	1721831	A	13	+	13	A	1
KE332547.1	1771590	1771602	A	12	-	12	T	1
KE332547.1	1787698	1787711	A	13	+	13	A	1
KE332547.1	1828163	1828176	A	13	+	13	A	1
KE332547.1	1837572	1837586	A	14	-	14	T	1
KE332547.1	1842922	1842937	A	15	+	15	A	1
KE332547.1	1843130	1843142	A	12	+	12	A	1
KE332547.1	1846481	1846493	C	12	+	12	C	1
KE332547.1	1881921	1881933	A	12	-	12	T	1
KE332547.1	1893174	1893188	C	14	-	14	G	1
KE332547.1	1920719	1920731	A	12	-	12	T	1
KE332547.1	1948781	1948793	A	12	-	12	T	1
KE332547.1	1951645	1951657	A	12	-	12	T	1
KE332547.1	1953242	1953254	A	12	+	12	A	1
KE332547.1	1955658	1955670	A	12	-	12	T	1
KE332547.1	1960376	1960388	A	12	+	12	A	1
KE332547.1	1964303	1964315	A	12	+	12	A	1
KE332547.1	2003466	2003479	A	13	+	13	A	1
KE332547.1	2012719	2012731	A	12	-	12	T	1
KE332547.1	2030936	2030950	A	14	+	14	A	1
KE332547.1	2031401	2031413	A	12	+	12	A	1
KE332547.1	2038301	2038313	A	12	+	12	A	1
KE332547.1	2043921	2043941	C	20	-	20	G	1
KE332547.1	2058253	2058266	A	13	+	13	A	1
KE332547.1	2086434	2086446	A	12	+	12	A	1
KE332547.1	2091361	2091374	A	13	-	13	T	1
KE332547.1	2093445	2093457	A	12	-	12	T	1
KE332547.1	2094185	2094199	C	14	-	14	G	1
KE332547.1	2119447	2119459	A	12	-	12	T	1
KE332547.1	2144258	2144270	A	12	+	12	A	1
KE332547.1	2149596	2149608	A	12	-	12	T	1
KE332547.1	2150618	2150633	A	15	-	15	T	1
KE332547.1	2151361	2151374	A	13	+	13	A	1
KE332547.1	2192428	2192440	A	12	-	12	T	1
KE332547.1	2193740	2193753	A	13	-	13	T	1
KE332547.1	2206935	2206950	C	15	+	15	C	1
KE332547.1	2211147	2211159	A	12	-	12	T	1
KE332547.1	2212459	2212472	A	13	-	13	T	1
KE332547.1	2215194	2215207	A	13	+	13	A	1
KE332547.1	2237504	2237518	A	14	+	14	A	1
KE332547.1	2259860	2259873	A	13	+	13	A	1
KE332547.1	2342310	2342322	A	12	-	12	T	1
KE332547.1	2343690	2343703	A	13	-	13	T	1
KE332547.1	2350098	2350111	A	13	-	13	T	1
KE332547.1	2356207	2356219	A	12	+	12	A	1
KE332547.1	2380852	2380867	A	15	+	15	A	1
KE332547.1	2390077	2390090	A	13	+	13	A	1
KE332547.1	2392871	2392886	A	15	-	15	T	1
KE332547.1	2398547	2398559	A	12	-	12	T	1
KE332547.1	2405729	2405741	A	12	+	12	A	1
KE332547.1	2415648	2415660	A	12	+	12	A	1
KE332547.1	2498843	2498855	A	12	-	12	T	1
KE332547.1	2504964	2504976	C	12	-	12	G	1
KE332547.1	2525636	2525649	A	13	-	13	T	1
KE332547.1	2526559	2526577	A	18	-	18	T	1
KE332547.1	2538955	2538967	A	12	-	12	T	1
KE332547.1	2542307	2542320	A	13	+	13	A	1
KE332547.1	2555365	2555377	A	12	+	12	A	1
KE332547.1	2557817	2557829	C	12	+	12	C	1
KE332547.1	2574606	2574618	A	12	-	12	T	1
KE332547.1	2575777	2575789	A	12	-	12	T	1
KE332547.1	2577120	2577133	A	13	-	13	T	1
KE332547.1	2579826	2579839	A	13	-	13	T	1
KE332547.1	2597491	2597504	A	13	-	13	T	1
KE332547.1	2598455	2598467	A	12	+	12	A	1
KE332547.1	2632276	2632288	A	12	-	12	T	1
KE332547.1	2654669	2654681	A	12	+	12	A	1
KE332547.1	2693866	2693879	A	13	+	13	A	1
KE332547.1	2698449	2698462	A	13	+	13	A	1
KE332547.1	2748553	2748569	A	16	-	16	T	1
KE332547.1	2769347	2769360	A	13	+	13	A	1
KE332547.1	2770166	2770181	A	15	+	15	A	1
KE332547.1	2797737	2797749	A	12	+	12	A	1
KE332547.1	2800992	2801004	C	12	+	12	C	1
KE332547.1	2812567	2812581	A	14	+	14	A	1
KE332547.1	2843311	2843325	A	14	-	14	T	1
KE332547.1	2849728	2849741	A	13	+	13	A	1
KE332547.1	2859792	2859804	A	12	+	12	A	1
KE332547.1	2954713	2954725	A	12	+	12	A	1
KE332547.1	3046270	3046283	C	13	-	13	G	1
KE332547.1	3052407	3052420	A	13	+	13	A	1
KE332547.1	3094772	3094784	A	12	-	12	T	1
KE332547.1	3196587	3196600	C	13	-	13	G	1
KE332547.1	3212722	3212735	A	13	-	13	T	1
KE332547.1	3256909	3256924	A	15	+	15	A	1
KE332547.1	3318443	3318455	A	12	-	12	T	1
KE332547.1	3341778	3341791	A	13	-	13	T	1
KE332548.1	15212	15225	A	13	-	13	T	1
KE332548.1	27248	27264	C	16	+	16	C	1
KE332548.1	71029	71041	A	12	+	12	A	1
KE332548.1	72262	72277	A	15	-	15	T	1
KE332548.1	94863	94875	A	12	-	12	T	1
KE332548.1	95055	95067	A	12	-	12	T	1
KE332548.1	95069	95081	A	12	+	12	A	1
KE332548.1	97409	97421	A	12	+	12	A	1
KE332548.1	113049	113068	C	19	+	19	C	1
KE332548.1	118442	118456	A	14	-	14	T	1
KE332548.1	123363	123376	A	13	+	13	A	1
KE332548.1	124100	124113	A	13	+	13	A	1
KE332548.1	124161	124173	A	12	-	12	T	1
KE332548.1	125743	125756	A	13	+	13	A	1
KE332548.1	129576	129588	A	12	-	12	T	1
KE332548.1	129836	129850	A	14	-	14	T	1
KE332548.1	136638	136651	A	13	+	13	A	1
KE332548.1	167222	167234	A	12	+	12	A	1
KE332548.1	184038	184052	A	14	-	14	T	1
KE332548.1	225307	225320	A	13	+	13	A	1
KE332548.1	228742	228756	A	14	-	14	T	1
KE332548.1	232760	232772	A	12	+	12	A	1
KE332548.1	238467	238480	A	13	+	13	A	1
KE332548.1	242991	243003	A	12	+	12	A	1
KE332548.1	259481	259494	A	13	-	13	T	1
KE332548.1	271831	271844	A	13	-	13	T	1
KE332548.1	285481	285494	A	13	-	13	T	1
KE332548.1	298061	298073	A	12	-	12	T	1
KE332548.1	311475	311490	A	15	+	15	A	1
KE332548.1	326555	326567	A	12	-	12	T	1
KE332548.1	330603	330618	A	15	+	15	A	1
KE332548.1	332169	332181	A	12	+	12	A	1
KE332548.1	342603	342615	C	12	-	12	G	1
KE332548.1	348214	348226	A	12	-	12	T	1
KE332548.1	351043	351057	C	14	+	14	C	1
KE332548.1	357778	357792	A	14	-	14	T	1
KE332548.1	386022	386034	C	12	+	12	C	1
KE332548.1	399938	399951	A	13	-	13	T	1
KE332548.1	410496	410511	A	15	+	15	A	1
KE332548.1	411387	411400	A	13	+	13	A	1
KE332548.1	414521	414534	A	13	-	13	T	1
KE332548.1	418070	418090	A	20	-	20	T	1
KE332548.1	433685	433697	A	12	+	12	A	1
KE332548.1	461701	461713	C	12	-	12	G	1
KE332548.1	493775	493787	A	12	+	12	A	1
KE332548.1	500568	500584	A	16	+	16	A	1
KE332548.1	506216	506228	A	12	-	12	T	1
KE332548.1	516485	516497	A	12	+	12	A	1
KE332548.1	535131	535144	A	13	-	13	T	1
KE332548.1	563677	563691	A	14	-	14	T	1
KE332548.1	567009	567027	A	18	+	18	A	1
KE332548.1	597086	597099	A	13	-	13	T	1
KE332548.1	600866	600878	C	12	-	12	G	1
KE332548.1	635789	635802	A	13	-	13	T	1
KE332548.1	642875	642890	A	15	+	15	A	1
KE332548.1	644450	644463	A	13	+	13	A	1
KE332548.1	650110	650125	A	15	+	15	A	1
KE332548.1	651451	651469	A	18	+	18	A	1
KE332548.1	660497	660511	A	14	-	14	T	1
KE332548.1	668065	668080	A	15	+	15	A	1
KE332548.1	684144	684158	A	14	+	14	A	1
KE332548.1	686009	686024	A	15	-	15	T	1
KE332548.1	688193	688205	A	12	-	12	T	1
KE332548.1	725609	725621	A	12	+	12	A	1
KE332548.1	772759	772776	A	17	-	17	T	1
KE332548.1	785632	785644	A	12	+	12	A	1
KE332548.1	811138	811153	A	15	+	15	A	1
KE332548.1	813393	813405	A	12	-	12	T	1
KE332548.1	814294	814306	A	12	+	12	A	1
KE332548.1	821806	821818	A	12	-	12	T	1
KE332548.1	839877	839889	A	12	-	12	T	1
KE332548.1	841280	841295	A	15	-	15	T	1
KE332548.1	850217	850229	A	12	+	12	A	1
KE332548.1	872262	872275	A	13	-	13	T	1
KE332548.1	886062	886076	C	14	+	14	C	1
KE332548.1	898244	898258	A	14	-	14	T	1
KE332548.1	916667	916679	A	12	+	12	A	1
KE332548.1	917922	917934	A	12	+	12	A	1
KE332548.1	923122	923135	A	13	-	13	T	1
KE332548.1	923471	923487	A	16	+	16	A	1
KE332548.1	931232	931244	A	12	-	12	T	1
KE332548.1	948073	948087	C	14	-	14	G	1
KE332548.1	956081	956094	A	13	+	13	A	1
KE332548.1	963346	963359	A	13	+	13	A	1
KE332548.1	966850	966867	A	17	-	17	T	1
KE332548.1	972071	972083	A	12	-	12	T	1
KE332548.1	975376	975389	A	13	-	13	T	1
KE332548.1	976224	976238	A	14	-	14	T	1
KE332548.1	989931	989945	A	14	+	14	A	1
KE332548.1	998250	998263	A	13	+	13	A	1
KE332548.1	1002185	1002197	A	12	-	12	T	1
KE332548.1	1004865	1004889	A	24	+	24	A	1
KE332548.1	1026412	1026424	A	12	+	12	A	1
KE332548.1	1043348	1043360	A	12	-	12	T	1
KE332548.1	1053786	1053798	A	12	+	12	A	1
KE332548.1	1110794	1110807	A	13	-	13	T	1
KE332548.1	1115926	1115938	C	12	-	12	G	1
KE332548.1	1119004	1119017	A	13	+	13	A	1
KE332548.1	1127102	1127117	C	15	-	15	G	1
KE332548.1	1132548	1132561	A	13	+	13	A	1
KE332548.1	1174344	1174359	C	15	-	15	G	1
KE332548.1	1178397	1178409	C	12	-	12	G	1
KE332548.1	1191668	1191681	A	13	-	13	T	1
KE332548.1	1194971	1194985	A	14	+	14	A	1
KE332548.1	1218205	1218217	A	12	+	12	A	1
KE332548.1	1224632	1224645	A	13	-	13	T	1
KE332548.1	1232187	1232199	A	12	+	12	A	1
KE332548.1	1255298	1255310	A	12	-	12	T	1
KE332548.1	1260168	1260181	A	13	-	13	T	1
KE332548.1	1277558	1277570	A	12	+	12	A	1
KE332548.1	1286749	1286762	A	13	-	13	T	1
KE332548.1	1288671	1288683	A	12	+	12	A	1
KE332548.1	1290868	1290880	A	12	+	12	A	1
KE332548.1	1326988	1327000	A	12	+	12	A	1
KE332548.1	1328176	1328188	A	12	+	12	A	1
KE332548.1	1342560	1342572	C	12	-	12	G	1
KE332548.1	1350437	1350454	C	17	-	17	G	1
KE332548.1	1364752	1364765	A	13	+	13	A	1
KE332548.1	1412436	1412449	A	13	+	13	A	1
KE332548.1	1416780	1416792	A	12	+	12	A	1
KE332548.1	1431473	1431485	A	12	-	12	T	1
KE332548.1	1454562	1454578	A	16	+	16	A	1
KE332548.1	1483836	1483848	A	12	-	12	T	1
KE332548.1	1499873	1499888	A	15	-	15	T	1
KE332548.1	1500278	1500293	A	15	-	15	T	1
KE332548.1	1505584	1505597	A	13	-	13	T	1
KE332548.1	1507248	1507262	A	14	-	14	T	1
KE332548.1	1510174	1510186	A	12	+	12	A	1
KE332548.1	1512159	1512174	A	15	-	15	T	1
KE332548.1	1513193	1513211	A	18	+	18	A	1
KE332548.1	1513234	1513249	A	15	-	15	T	1
KE332548.1	1513921	1513934	A	13	-	13	T	1
KE332548.1	1533354	1533367	A	13	+	13	A	1
KE332548.1	1538563	1538576	A	13	-	13	T	1
KE332548.1	1563309	1563322	A	13	+	13	A	1
KE332548.1	1564686	1564701	A	15	+	15	A	1
KE332548.1	1575172	1575185	A	13	+	13	A	1
KE332548.1	1577230	1577243	A	13	-	13	T	1
KE332548.1	1582787	1582802	A	15	-	15	T	1
KE332548.1	1598682	1598695	A	13	-	13	T	1
KE332548.1	1614881	1614894	A	13	-	13	T	1
KE332548.1	1614934	1614946	A	12	+	12	A	1
KE332548.1	1655922	1655935	A	13	-	13	T	1
KE332548.1	1703914	1703926	A	12	+	12	A	1
KE332548.1	1723252	1723265	A	13	+	13	A	1
KE332548.1	1744607	1744620	A	13	-	13	T	1
KE332548.1	1757587	1757603	C	16	-	16	G	1
KE332548.1	1768759	1768776	A	17	+	17	A	1
KE332548.1	1786764	1786783	A	19	+	19	A	1
KE332548.1	1787780	1787792	A	12	-	12	T	1
KE332548.1	1788803	1788821	A	18	+	18	A	1
KE332548.1	1813903	1813915	A	12	-	12	T	1
KE332548.1	1820528	1820543	A	15	+	15	A	1
KE332548.1	1826252	1826264	A	12	-	12	T	1
KE332548.1	1826768	1826781	A	13	-	13	T	1
KE332548.1	1827037	1827049	A	12	+	12	A	1
KE332548.1	1827840	1827852	A	12	-	12	T	1
KE332548.1	1830173	1830188	A	15	+	15	A	1
KE332548.1	1838049	1838064	A	15	+	15	A	1
KE332548.1	1860645	1860657	A	12	+	12	A	1
KE332548.1	1860714	1860726	A	12	+	12	A	1
KE332548.1	1866444	1866456	A	12	-	12	T	1
KE332548.1	1877210	1877228	C	18	-	18	G	1
KE332548.1	1883417	1883429	A	12	+	12	A	1
KE332548.1	1891482	1891496	A	14	-	14	T	1
KE332548.1	1895194	1895207	A	13	-	13	T	1
KE332548.1	1912579	1912591	A	12	+	12	A	1
KE332548.1	1923124	1923140	A	16	-	16	T	1
KE332548.1	1932195	1932207	A	12	-	12	T	1
KE332548.1	1945200	1945212	A	12	+	12	A	1
KE332548.1	1950773	1950786	A	13	+	13	A	1
KE332548.1	1952007	1952020	A	13	+	13	A	1
KE332548.1	1953398	1953410	A	12	-	12	T	1
KE332548.1	1955459	1955472	A	13	+	13	A	1
KE332548.1	1998319	1998332	A	13	-	13	T	1
KE332548.1	2020418	2020430	A	12	-	12	T	1
KE332548.1	2027324	2027336	A	12	-	12	T	1
KE332548.1	2107227	2107242	C	15	-	15	G	1
KE332548.1	2142665	2142677	A	12	-	12	T	1
KE332548.1	2162009	2162022	A	13	-	13	T	1
KE332548.1	2193578	2193590	A	12	-	12	T	1
KE332548.1	2193700	2193716	A	16	-	16	T	1
KE332548.1	2210188	2210202	A	14	-	14	T	1
KE332548.1	2241657	2241670	A	13	-	13	T	1
KE332548.1	2244212	2244226	A	14	-	14	T	1
KE332548.1	2282276	2282291	A	15	-	15	T	1
KE332548.1	2286759	2286774	A	15	-	15	T	1
KE332548.1	2287644	2287657	A	13	-	13	T	1
KE332548.1	2301227	2301240	A	13	+	13	A	1
KE332548.1	2304504	2304519	A	15	+	15	A	1
KE332548.1	2316589	2316602	A	13	+	13	A	1
KE332548.1	2362103	2362115	A	12	+	12	A	1
KE332548.1	2378032	2378045	A	13	-	13	T	1
KE332548.1	2379131	2379143	A	12	+	12	A	1
KE332548.1	2379443	2379457	A	14	-	14	T	1
KE332548.1	2381407	2381421	A	14	-	14	T	1
KE332548.1	2382501	2382514	A	13	-	13	T	1
KE332548.1	2384499	2384512	C	13	-	13	G	1
KE332548.1	2392903	2392915	A	12	+	12	A	1
KE332548.1	2401345	2401364	A	19	-	19	T	1
KE332548.1	2406054	2406066	A	12	+	12	A	1
KE332548.1	2410353	2410365	A	12	-	12	T	1
KE332548.1	2425390	2425403	C	13	+	13	C	1
KE332548.1	2470969	2470981	A	12	-	12	T	1
KE332548.1	2473045	2473058	C	13	-	13	G	1
KE332548.1	2475279	2475292	A	13	+	13	A	1
KE332548.1	2483344	2483357	C	13	-	13	G	1
KE332548.1	2518929	2518941	A	12	+	12	A	1
KE332548.1	2519929	2519942	A	13	+	13	A	1
KE332548.1	2520648	2520661	A	13	-	13	T	1
KE332548.1	2522225	2522241	A	16	-	16	T	1
KE332548.1	2555729	2555742	A	13	+	13	A	1
KE332548.1	2568904	2568917	C	13	+	13	C	1
KE332548.1	2574416	2574428	A	12	-	12	T	1
KE332548.1	2581974	2581988	A	14	+	14	A	1
KE332548.1	2588114	2588130	A	16	+	16	A	1
KE332548.1	2596731	2596746	A	15	-	15	T	1
KE332548.1	2621794	2621806	A	12	+	12	A	1
KE332548.1	2624262	2624274	A	12	+	12	A	1
KE332548.1	2641198	2641211	A	13	+	13	A	1
KE332548.1	2643581	2643597	A	16	+	16	A	1
KE332548.1	2648023	2648035	A	12	-	12	T	1
KE332548.1	2733452	2733464	A	12	+	12	A	1
KE332548.1	2743264	2743282	A	18	+	18	A	1
KE332548.1	2747863	2747876	A	13	-	13	T	1
KE332548.1	2755327	2755339	C	12	+	12	C	1
KE332548.1	2756047	2756060	A	13	+	13	A	1
KE332548.1	2764289	2764305	A	16	-	16	T	1
KE332548.1	2780607	2780621	A	14	-	14	T	1
KE332548.1	2814141	2814154	A	13	+	13	A	1
KE332548.1	2814629	2814644	A	15	+	15	A	1
KE332548.1	2816104	2816121	C	17	+	17	C	1
KE332548.1	2816121	2816133	A	12	+	12	A	1
KE332548.1	2828625	2828639	A	14	+	14	A	1
KE332548.1	2837953	2837966	A	13	+	13	A	1
KE332548.1	2844330	2844343	A	13	-	13	T	1
KE332548.1	2845768	2845781	A	13	+	13	A	1
KE332548.1	2865051	2865063	A	12	+	12	A	1
KE332548.1	2872330	2872345	A	15	+	15	A	1
KE332548.1	2876966	2876981	C	15	+	15	C	1
KE332548.1	2891920	2891932	A	12	+	12	A	1
KE332548.1	2892942	2892954	A	12	-	12	T	1
KE332548.1	2918634	2918647	A	13	-	13	T	1
KE332548.1	2929210	2929223	A	13	+	13	A	1
KE332548.1	2945174	2945186	A	12	+	12	A	1
KE332548.1	2947928	2947941	A	13	-	13	T	1
KE332548.1	2961180	2961192	A	12	-	12	T	1
KE332548.1	2975034	2975046	A	12	+	12	A	1
KE332548.1	2980910	2980922	A	12	-	12	T	1
KE332548.1	2992486	2992498	A	12	+	12	A	1
KE332548.1	3021930	3021944	A	14	+	14	A	1
KE332548.1	3039343	3039358	A	15	+	15	A	1
KE332548.1	3040718	3040739	A	21	-	21	T	1
KE332548.1	3041726	3041742	A	16	+	16	A	1
KE332548.1	3054562	3054574	A	12	-	12	T	1
KE332548.1	3059632	3059644	A	12	+	12	A	1
KE332548.1	3100314	3100326	C	12	-	12	G	1
KE332548.1	3113776	3113788	A	12	+	12	A	1
KE332548.1	3132769	3132781	A	12	-	12	T	1
KE332548.1	3133395	3133409	A	14	+	14	A	1
KE332548.1	3143653	3143665	A	12	-	12	T	1
KE332548.1	3156875	3156894	A	19	-	19	T	1
KE332548.1	3157229	3157241	A	12	-	12	T	1
KE332548.1	3170558	3170573	A	15	+	15	A	1
KE332548.1	3179003	3179019	A	16	-	16	T	1
KE332548.1	3179598	3179613	A	15	+	15	A	1
KE332548.1	3185525	3185538	A	13	+	13	A	1
KE332548.1	3186388	3186400	A	12	-	12	T	1
KE332548.1	3198380	3198392	A	12	-	12	T	1
KE332548.1	3202578	3202597	A	19	+	19	A	1
KE332548.1	3234765	3234777	A	12	+	12	A	1
KE332548.1	3240122	3240134	A	12	+	12	A	1
KE332548.1	3253098	3253110	A	12	+	12	A	1
KE332548.1	3279768	3279783	A	15	-	15	T	1
KE332548.1	3283527	3283542	A	15	+	15	A	1
KE332548.1	3286065	3286081	A	16	-	16	T	1
KE332549.1	12312	12325	A	13	+	13	A	1
KE332549.1	37669	37682	A	13	-	13	T	1
KE332549.1	57767	57780	A	13	+	13	A	1
KE332549.1	58860	58874	A	14	-	14	T	1
KE332549.1	59109	59133	A	24	+	24	A	1
KE332549.1	76851	76863	A	12	-	12	T	1
KE332549.1	78386	78402	A	16	-	16	T	1
KE332549.1	93782	93794	A	12	-	12	T	1
KE332549.1	99575	99593	A	18	+	18	A	1
KE332549.1	109471	109484	A	13	+	13	A	1
KE332549.1	139132	139144	A	12	-	12	T	1
KE332549.1	146247	146259	A	12	-	12	T	1
KE332549.1	161045	161058	A	13	+	13	A	1
KE332549.1	205285	205298	A	13	+	13	A	1
KE332549.1	225193	225205	A	12	-	12	T	1
KE332549.1	225550	225562	A	12	-	12	T	1
KE332549.1	236563	236575	A	12	-	12	T	1
KE332549.1	240188	240201	A	13	+	13	A	1
KE332549.1	243886	243902	A	16	-	16	T	1
KE332549.1	251882	251895	A	13	-	13	T	1
KE332549.1	251896	251908	A	12	-	12	T	1
KE332549.1	253209	253221	A	12	-	12	T	1
KE332549.1	259368	259381	A	13	-	13	T	1
KE332549.1	281491	281504	C	13	-	13	G	1
KE332549.1	288643	288655	A	12	-	12	T	1
KE332549.1	310055	310068	A	13	+	13	A	1
KE332549.1	323062	323078	C	16	+	16	C	1
KE332549.1	337045	337058	A	13	+	13	A	1
KE332549.1	337777	337790	C	13	+	13	C	1
KE332549.1	384098	384110	A	12	-	12	T	1
KE332549.1	385812	385825	A	13	-	13	T	1
KE332549.1	404510	404523	A	13	-	13	T	1
KE332549.1	406843	406855	A	12	-	12	T	1
KE332549.1	431405	431418	C	13	+	13	C	1
KE332549.1	434923	434936	A	13	-	13	T	1
KE332549.1	448313	448325	A	12	+	12	A	1
KE332549.1	450050	450067	C	17	+	17	C	1
KE332549.1	452798	452811	A	13	+	13	A	1
KE332549.1	522699	522722	A	23	+	23	A	1
KE332549.1	530620	530637	A	17	-	17	T	1
KE332549.1	568006	568026	C	20	+	20	C	1
KE332549.1	603751	603763	A	12	+	12	A	1
KE332549.1	611402	611415	A	13	-	13	T	1
KE332549.1	611457	611469	A	12	-	12	T	1
KE332549.1	629201	629214	A	13	+	13	A	1
KE332549.1	629551	629568	A	17	+	17	A	1
KE332549.1	629662	629674	A	12	-	12	T	1
KE332549.1	645320	645332	A	12	-	12	T	1
KE332549.1	653955	653968	A	13	-	13	T	1
KE332549.1	654098	654110	A	12	+	12	A	1
KE332549.1	654840	654854	A	14	+	14	A	1
KE332549.1	657781	657794	A	13	-	13	T	1
KE332549.1	664387	664399	A	12	-	12	T	1
KE332549.1	666697	666713	C	16	-	16	G	1
KE332549.1	676942	676955	A	13	+	13	A	1
KE332549.1	677046	677059	A	13	+	13	A	1
KE332549.1	686095	686107	A	12	-	12	T	1
KE332549.1	686111	686124	C	13	-	13	G	1
KE332549.1	688489	688504	A	15	-	15	T	1
KE332549.1	691186	691206	A	20	-	20	T	1
KE332549.1	746862	746876	C	14	+	14	C	1
KE332549.1	761951	761964	A	13	-	13	T	1
KE332549.1	766409	766425	A	16	+	16	A	1
KE332549.1	771277	771291	A	14	+	14	A	1
KE332549.1	774024	774042	A	18	+	18	A	1
KE332549.1	839233	839246	A	13	+	13	A	1
KE332549.1	839758	839783	A	25	-	25	T	1
KE332549.1	839817	839837	A	20	-	20	T	1
KE332549.1	856151	856164	A	13	-	13	T	1
KE332549.1	868130	868144	A	14	-	14	T	1
KE332549.1	872240	872254	A	14	+	14	A	1
KE332549.1	876059	876072	A	13	-	13	T	1
KE332549.1	897317	897333	C	16	-	16	G	1
KE332549.1	907492	907508	A	16	-	16	T	1
KE332549.1	912513	912526	A	13	+	13	A	1
KE332549.1	915591	915603	A	12	-	12	T	1
KE332549.1	915798	915812	A	14	-	14	T	1
KE332549.1	923446	923461	A	15	+	15	A	1
KE332549.1	943928	943940	A	12	+	12	A	1
KE332549.1	945848	945863	A	15	+	15	A	1
KE332549.1	1010991	1011003	A	12	-	12	T	1
KE332549.1	1056175	1056187	A	12	+	12	A	1
KE332549.1	1058387	1058399	A	12	+	12	A	1
KE332549.1	1060220	1060234	A	14	-	14	T	1
KE332549.1	1072332	1072344	A	12	+	12	A	1
KE332549.1	1078092	1078104	A	12	-	12	T	1
KE332549.1	1078224	1078236	A	12	-	12	T	1
KE332549.1	1098717	1098730	C	13	+	13	C	1
KE332549.1	1112041	1112053	A	12	-	12	T	1
KE332549.1	1120294	1120307	A	13	-	13	T	1
KE332549.1	1147990	1148003	A	13	+	13	A	1
KE332549.1	1201721	1201736	A	15	+	15	A	1
KE332549.1	1220242	1220255	A	13	+	13	A	1
KE332549.1	1256012	1256024	A	12	+	12	A	1
KE332549.1	1284204	1284220	A	16	-	16	T	1
KE332549.1	1284722	1284734	A	12	+	12	A	1
KE332549.1	1285080	1285092	A	12	+	12	A	1
KE332549.1	1323537	1323549	A	12	+	12	A	1
KE332549.1	1336626	1336639	A	13	+	13	A	1
KE332549.1	1336854	1336867	A	13	-	13	T	1
KE332549.1	1369267	1369280	A	13	+	13	A	1
KE332549.1	1383544	1383558	A	14	-	14	T	1
KE332549.1	1386020	1386034	A	14	+	14	A	1
KE332549.1	1397091	1397103	A	12	-	12	T	1
KE332549.1	1427935	1427947	A	12	+	12	A	1
KE332549.1	1471990	1472005	A	15	+	15	A	1
KE332549.1	1475521	1475533	A	12	-	12	T	1
KE332549.1	1479397	1479409	A	12	-	12	T	1
KE332549.1	1498287	1498299	A	12	+	12	A	1
KE332549.1	1507392	1507408	A	16	+	16	A	1
KE332549.1	1508251	1508263	A	12	-	12	T	1
KE332549.1	1526535	1526548	A	13	+	13	A	1
KE332549.1	1529311	1529323	C	12	-	12	G	1
KE332549.1	1538230	1538243	A	13	+	13	A	1
KE332549.1	1563737	1563754	A	17	+	17	A	1
KE332549.1	1578812	1578829	A	17	-	17	T	1
KE332549.1	1582125	1582137	A	12	+	12	A	1
KE332549.1	1584570	1584582	A	12	+	12	A	1
KE332549.1	1602154	1602171	A	17	-	17	T	1
KE332549.1	1605672	1605687	A	15	-	15	T	1
KE332549.1	1606352	1606365	A	13	-	13	T	1
KE332549.1	1609434	1609447	A	13	-	13	T	1
KE332549.1	1615773	1615787	A	14	+	14	A	1
KE332549.1	1620963	1620976	A	13	-	13	T	1
KE332549.1	1648367	1648380	A	13	-	13	T	1
KE332549.1	1665078	1665095	C	17	+	17	C	1
KE332549.1	1665095	1665110	A	15	+	15	A	1
KE332549.1	1672593	1672605	A	12	-	12	T	1
KE332549.1	1684507	1684519	C	12	-	12	G	1
KE332549.1	1692699	1692712	C	13	-	13	G	1
KE332549.1	1705964	1705976	A	12	+	12	A	1
KE332549.1	1714615	1714627	A	12	+	12	A	1
KE332549.1	1718357	1718370	A	13	+	13	A	1
KE332549.1	1728572	1728585	C	13	+	13	C	1
KE332549.1	1743126	1743140	A	14	-	14	T	1
KE332549.1	1766418	1766430	A	12	-	12	T	1
KE332549.1	1783507	1783519	A	12	+	12	A	1
KE332549.1	1785353	1785365	A	12	-	12	T	1
KE332549.1	1786363	1786375	A	12	-	12	T	1
KE332549.1	1788497	1788510	A	13	-	13	T	1
KE332549.1	1791495	1791507	A	12	+	12	A	1
KE332549.1	1791717	1791730	A	13	-	13	T	1
KE332549.1	1823165	1823180	A	15	+	15	A	1
KE332549.1	1838543	1838558	A	15	-	15	T	1
KE332549.1	1842563	1842576	A	13	+	13	A	1
KE332549.1	1862211	1862226	A	15	+	15	A	1
KE332549.1	1879420	1879434	A	14	+	14	A	1
KE332549.1	1879915	1879928	A	13	-	13	T	1
KE332549.1	1895082	1895096	A	14	-	14	T	1
KE332549.1	1897933	1897945	A	12	+	12	A	1
KE332549.1	1899563	1899575	A	12	+	12	A	1
KE332549.1	1912693	1912706	A	13	-	13	T	1
KE332549.1	1921202	1921217	A	15	+	15	A	1
KE332549.1	1939693	1939705	A	12	+	12	A	1
KE332549.1	1941098	1941111	C	13	+	13	C	1
KE332549.1	1941656	1941669	A	13	+	13	A	1
KE332549.1	1946319	1946332	A	13	-	13	T	1
KE332549.1	1947786	1947802	A	16	-	16	T	1
KE332549.1	1954454	1954466	A	12	-	12	T	1
KE332549.1	1954902	1954922	A	20	+	20	A	1
KE332549.1	1966708	1966721	A	13	+	13	A	1
KE332549.1	2005001	2005013	C	12	+	12	C	1
KE332549.1	2005309	2005321	A	12	-	12	T	1
KE332549.1	2011727	2011739	A	12	-	12	T	1
KE332549.1	2030853	2030866	A	13	+	13	A	1
KE332549.1	2040484	2040497	A	13	-	13	T	1
KE332549.1	2044559	2044573	C	14	+	14	C	1
KE332549.1	2062910	2062923	A	13	+	13	A	1
KE332549.1	2076874	2076886	A	12	+	12	A	1
KE332549.1	2081713	2081729	C	16	-	16	G	1
KE332549.1	2091064	2091076	A	12	-	12	T	1
KE332549.1	2106400	2106413	A	13	+	13	A	1
KE332549.1	2167652	2167664	A	12	-	12	T	1
KE332549.1	2201272	2201287	A	15	+	15	A	1
KE332549.1	2202863	2202875	A	12	-	12	T	1
KE332549.1	2220993	2221010	A	17	-	17	T	1
KE332549.1	2228441	2228453	A	12	-	12	T	1
KE332549.1	2234173	2234185	A	12	+	12	A	1
KE332549.1	2239256	2239270	C	14	-	14	G	1
KE332549.1	2241851	2241872	C	21	-	21	G	1
KE332549.1	2247706	2247719	A	13	+	13	A	1
KE332549.1	2250199	2250212	A	13	-	13	T	1
KE332549.1	2250961	2250974	A	13	-	13	T	1
KE332549.1	2256131	2256146	C	15	+	15	C	1
KE332549.1	2256155	2256168	A	13	+	13	A	1
KE332549.1	2263142	2263155	A	13	+	13	A	1
KE332549.1	2272567	2272579	A	12	+	12	A	1
KE332549.1	2301123	2301135	A	12	+	12	A	1
KE332549.1	2307649	2307661	A	12	-	12	T	1
KE332549.1	2312339	2312353	A	14	-	14	T	1
KE332549.1	2317344	2317356	A	12	+	12	A	1
KE332549.1	2325692	2325705	A	13	+	13	A	1
KE332549.1	2356420	2356435	C	15	-	15	G	1
KE332549.1	2356642	2356659	A	17	+	17	A	1
KE332549.1	2363132	2363144	A	12	+	12	A	1
KE332549.1	2383369	2383386	A	17	+	17	A	1
KE332549.1	2408292	2408304	A	12	-	12	T	1
KE332549.1	2421879	2421891	A	12	+	12	A	1
KE332549.1	2445920	2445933	A	13	-	13	T	1
KE332549.1	2452367	2452381	A	14	-	14	T	1
KE332549.1	2454834	2454849	A	15	+	15	A	1
KE332549.1	2455189	2455203	A	14	+	14	A	1
KE332549.1	2456032	2456051	A	19	+	19	A	1
KE332549.1	2461720	2461736	A	16	+	16	A	1
KE332549.1	2489770	2489782	A	12	-	12	T	1
KE332549.1	2491420	2491432	A	12	-	12	T	1
KE332549.1	2497081	2497094	A	13	-	13	T	1
KE332549.1	2497605	2497618	A	13	-	13	T	1
KE332549.1	2499438	2499451	A	13	+	13	A	1
KE332549.1	2510635	2510648	A	13	+	13	A	1
KE332549.1	2554090	2554106	A	16	+	16	A	1
KE332549.1	2558648	2558665	A	17	-	17	T	1
KE332549.1	2564994	2565007	A	13	+	13	A	1
KE332549.1	2579010	2579024	A	14	+	14	A	1
KE332549.1	2580112	2580125	A	13	-	13	T	1
KE332549.1	2582453	2582465	A	12	-	12	T	1
KE332549.1	2585295	2585307	C	12	+	12	C	1
KE332549.1	2589244	2589260	A	16	+	16	A	1
KE332549.1	2656854	2656867	A	13	+	13	A	1
KE332549.1	2659037	2659052	A	15	+	15	A	1
KE332549.1	2664522	2664540	C	18	+	18	C	1
KE332549.1	2667533	2667545	A	12	-	12	T	1
KE332549.1	2667932	2667945	A	13	-	13	T	1
KE332549.1	2690823	2690835	C	12	+	12	C	1
KE332549.1	2693690	2693702	A	12	-	12	T	1
KE332549.1	2740147	2740162	A	15	+	15	A	1
KE332549.1	2747410	2747425	A	15	+	15	A	1
KE332549.1	2755856	2755868	A	12	-	12	T	1
KE332549.1	2757653	2757665	A	12	+	12	A	1
KE332549.1	2757751	2757763	A	12	+	12	A	1
KE332549.1	2759299	2759312	A	13	-	13	T	1
KE332549.1	2803924	2803940	A	16	+	16	A	1
KE332549.1	2804594	2804606	A	12	+	12	A	1
KE332549.1	2807087	2807099	A	12	-	12	T	1
KE332549.1	2842810	2842828	C	18	+	18	C	1
KE332549.1	2844750	2844765	A	15	-	15	T	1
KE332549.1	2848356	2848372	A	16	-	16	T	1
KE332549.1	2852314	2852326	A	12	+	12	A	1
KE332549.1	2858176	2858191	A	15	-	15	T	1
KE332549.1	2864935	2864947	A	12	+	12	A	1
KE332549.1	2881932	2881944	A	12	+	12	A	1
KE332549.1	2886109	2886133	C	24	-	24	G	1
KE332549.1	2907206	2907223	A	17	-	17	T	1
KE332549.1	2927890	2927903	A	13	+	13	A	1
KE332549.1	2928528	2928540	A	12	+	12	A	1
KE332549.1	2928902	2928915	A	13	-	13	T	1
KE332549.1	2937573	2937586	C	13	-	13	G	1
KE332549.1	2940612	2940624	C	12	+	12	C	1
KE332549.1	2983240	2983253	A	13	-	13	T	1
KE332549.1	2995025	2995037	A	12	-	12	T	1
KE332549.1	3006666	3006679	A	13	-	13	T	1
KE332549.1	3009816	3009833	A	17	+	17	A	1
KE332549.1	3015706	3015719	C	13	+	13	C	1
KE332549.1	3047290	3047303	A	13	+	13	A	1
KE332549.1	3049426	3049438	A	12	-	12	T	1
KE332549.1	3053406	3053418	A	12	+	12	A	1
KE332550.1	23278	23291	A	13	-	13	T	1
KE332550.1	24968	24980	A	12	+	12	A	1
KE332550.1	44577	44589	C	12	-	12	G	1
KE332550.1	46296	46308	A	12	+	12	A	1
KE332550.1	46750	46766	C	16	-	16	G	1
KE332550.1	47642	47655	A	13	-	13	T	1
KE332550.1	52678	52697	A	19	+	19	A	1
KE332550.1	59077	59090	C	13	-	13	G	1
KE332550.1	94224	94245	A	21	+	21	A	1
KE332550.1	110903	110915	A	12	-	12	T	1
KE332550.1	112052	112064	A	12	+	12	A	1
KE332550.1	114154	114166	A	12	-	12	T	1
KE332550.1	114353	114365	A	12	-	12	T	1
KE332550.1	116649	116665	A	16	-	16	T	1
KE332550.1	122359	122374	A	15	-	15	T	1
KE332550.1	132084	132098	A	14	-	14	T	1
KE332550.1	150617	150630	A	13	+	13	A	1
KE332550.1	173894	173906	A	12	+	12	A	1
KE332550.1	185532	185553	A	21	-	21	T	1
KE332550.1	193255	193280	A	25	-	25	T	1
KE332550.1	199325	199339	A	14	+	14	A	1
KE332550.1	202232	202244	A	12	+	12	A	1
KE332550.1	202990	203002	A	12	+	12	A	1
KE332550.1	222211	222223	A	12	+	12	A	1
KE332550.1	240332	240344	A	12	+	12	A	1
KE332550.1	240834	240847	A	13	+	13	A	1
KE332550.1	241965	241981	A	16	+	16	A	1
KE332550.1	242267	242279	A	12	-	12	T	1
KE332550.1	258148	258194	A	46	+	46	A	1
KE332550.1	265067	265079	A	12	+	12	A	1
KE332550.1	268305	268318	A	13	-	13	T	1
KE332550.1	290641	290653	C	12	+	12	C	1
KE332550.1	291947	291959	A	12	+	12	A	1
KE332550.1	318627	318639	A	12	+	12	A	1
KE332550.1	331935	331948	A	13	+	13	A	1
KE332550.1	366143	366160	A	17	+	17	A	1
KE332550.1	382703	382719	A	16	-	16	T	1
KE332550.1	387957	387970	A	13	-	13	T	1
KE332550.1	398136	398151	A	15	-	15	T	1
KE332550.1	400491	400503	A	12	-	12	T	1
KE332550.1	422012	422025	A	13	-	13	T	1
KE332550.1	435770	435784	A	14	+	14	A	1
KE332550.1	437873	437886	A	13	-	13	T	1
KE332550.1	449747	449765	A	18	-	18	T	1
KE332550.1	449822	449838	A	16	-	16	T	1
KE332550.1	451568	451590	A	22	-	22	T	1
KE332550.1	484469	484481	A	12	-	12	T	1
KE332550.1	490524	490539	A	15	+	15	A	1
KE332550.1	494157	494170	A	13	-	13	T	1
KE332550.1	528070	528082	A	12	+	12	A	1
KE332550.1	552957	552969	A	12	+	12	A	1
KE332550.1	555612	555628	A	16	-	16	T	1
KE332550.1	555640	555652	C	12	-	12	G	1
KE332550.1	565790	565802	A	12	+	12	A	1
KE332550.1	579081	579093	A	12	+	12	A	1
KE332550.1	584457	584469	A	12	-	12	T	1
KE332550.1	611941	611953	A	12	+	12	A	1
KE332550.1	617261	617277	C	16	-	16	G	1
KE332550.1	624581	624593	A	12	-	12	T	1
KE332550.1	645406	645418	A	12	+	12	A	1
KE332550.1	674929	674942	A	13	+	13	A	1
KE332550.1	677501	677513	A	12	+	12	A	1
KE332550.1	678188	678201	A	13	-	13	T	1
KE332550.1	684806	684822	A	16	-	16	T	1
KE332550.1	685057	685072	A	15	+	15	A	1
KE332550.1	685623	685635	A	12	-	12	T	1
KE332550.1	716244	716261	C	17	+	17	C	1
KE332550.1	781301	781314	A	13	+	13	A	1
KE332550.1	786553	786572	A	19	+	19	A	1
KE332550.1	792787	792800	A	13	-	13	T	1
KE332550.1	799519	799533	A	14	+	14	A	1
KE332550.1	808313	808330	A	17	-	17	T	1
KE332550.1	830771	830783	A	12	+	12	A	1
KE332550.1	832213	832225	A	12	+	12	A	1
KE332550.1	839029	839041	A	12	+	12	A	1
KE332550.1	902608	902620	A	12	-	12	T	1
KE332550.1	908203	908215	A	12	+	12	A	1
KE332550.1	911763	911776	A	13	+	13	A	1
KE332550.1	956819	956831	A	12	+	12	A	1
KE332550.1	963012	963024	A	12	-	12	T	1
KE332550.1	965569	965582	A	13	+	13	A	1
KE332550.1	979999	980014	A	15	+	15	A	1
KE332550.1	988300	988312	A	12	-	12	T	1
KE332550.1	1002542	1002555	A	13	-	13	T	1
KE332550.1	1014636	1014651	A	15	-	15	T	1
KE332550.1	1017616	1017628	A	12	-	12	T	1
KE332550.1	1023384	1023396	A	12	+	12	A	1
KE332550.1	1024201	1024213	A	12	-	12	T	1
KE332550.1	1025643	1025655	A	12	-	12	T	1
KE332550.1	1032888	1032901	A	13	+	13	A	1
KE332550.1	1035585	1035599	A	14	+	14	A	1
KE332550.1	1068321	1068334	A	13	+	13	A	1
KE332550.1	1094112	1094124	A	12	+	12	A	1
KE332550.1	1094535	1094547	A	12	-	12	T	1
KE332550.1	1106187	1106199	C	12	-	12	G	1
KE332550.1	1117754	1117767	A	13	-	13	T	1
KE332550.1	1117859	1117872	A	13	-	13	T	1
KE332550.1	1120827	1120839	A	12	-	12	T	1
KE332550.1	1123039	1123052	C	13	-	13	G	1
KE332550.1	1131458	1131470	A	12	-	12	T	1
KE332550.1	1151935	1151947	A	12	+	12	A	1
KE332550.1	1172800	1172813	A	13	-	13	T	1
KE332550.1	1179883	1179897	A	14	+	14	A	1
KE332550.1	1181653	1181666	A	13	-	13	T	1
KE332550.1	1198983	1198995	A	12	-	12	T	1
KE332550.1	1205725	1205741	A	16	+	16	A	1
KE332550.1	1205787	1205806	A	19	+	19	A	1
KE332550.1	1206219	1206235	A	16	+	16	A	1
KE332550.1	1211769	1211781	A	12	+	12	A	1
KE332550.1	1242147	1242161	A	14	-	14	T	1
KE332550.1	1242558	1242571	A	13	+	13	A	1
KE332550.1	1251148	1251161	A	13	-	13	T	1
KE332550.1	1255397	1255411	A	14	+	14	A	1
KE332550.1	1258444	1258460	A	16	+	16	A	1
KE332550.1	1263310	1263323	A	13	+	13	A	1
KE332550.1	1268311	1268329	A	18	-	18	T	1
KE332550.1	1270791	1270803	C	12	+	12	C	1
KE332550.1	1274556	1274571	A	15	-	15	T	1
KE332550.1	1289703	1289715	A	12	-	12	T	1
KE332550.1	1364796	1364808	A	12	+	12	A	1
KE332550.1	1396355	1396368	A	13	+	13	A	1
KE332550.1	1397108	1397124	A	16	-	16	T	1
KE332550.1	1397382	1397397	A	15	-	15	T	1
KE332550.1	1407296	1407308	A	12	-	12	T	1
KE332550.1	1445501	1445513	A	12	+	12	A	1
KE332550.1	1448220	1448232	A	12	+	12	A	1
KE332550.1	1456772	1456784	A	12	-	12	T	1
KE332550.1	1475959	1475972	C	13	+	13	C	1
KE332550.1	1485274	1485286	A	12	+	12	A	1
KE332550.1	1500517	1500539	C	22	+	22	C	1
KE332550.1	1500539	1500551	A	12	+	12	A	1
KE332550.1	1507851	1507864	C	13	-	13	G	1
KE332550.1	1511214	1511226	C	12	+	12	C	1
KE332550.1	1515121	1515133	A	12	+	12	A	1
KE332550.1	1516285	1516299	C	14	+	14	C	1
KE332550.1	1516299	1516313	A	14	+	14	A	1
KE332550.1	1533080	1533092	A	12	-	12	T	1
KE332550.1	1542709	1542722	A	13	+	13	A	1
KE332550.1	1543043	1543055	A	12	+	12	A	1
KE332550.1	1555147	1555160	A	13	+	13	A	1
KE332550.1	1569036	1569049	A	13	+	13	A	1
KE332550.1	1571288	1571302	A	14	-	14	T	1
KE332550.1	1577107	1577120	C	13	-	13	G	1
KE332550.1	1595290	1595303	A	13	-	13	T	1
KE332550.1	1599093	1599105	A	12	-	12	T	1
KE332550.1	1602253	1602267	A	14	+	14	A	1
KE332550.1	1624960	1624973	A	13	+	13	A	1
KE332550.1	1646462	1646475	A	13	+	13	A	1
KE332550.1	1648067	1648081	A	14	+	14	A	1
KE332550.1	1651735	1651747	A	12	-	12	T	1
KE332550.1	1673971	1673983	A	12	-	12	T	1
KE332550.1	1676253	1676270	A	17	-	17	T	1
KE332550.1	1691734	1691746	A	12	+	12	A	1
KE332550.1	1728232	1728244	A	12	+	12	A	1
KE332550.1	1739831	1739843	A	12	-	12	T	1
KE332550.1	1741248	1741261	A	13	+	13	A	1
KE332550.1	1748513	1748526	A	13	+	13	A	1
KE332550.1	1755544	1755556	A	12	+	12	A	1
KE332550.1	1773024	1773040	A	16	-	16	T	1
KE332550.1	1783055	1783067	A	12	+	12	A	1
KE332550.1	1792209	1792224	C	15	-	15	G	1
KE332550.1	1803385	1803400	A	15	-	15	T	1
KE332550.1	1805130	1805142	A	12	-	12	T	1
KE332550.1	1816996	1817009	A	13	+	13	A	1
KE332550.1	1817701	1817713	A	12	-	12	T	1
KE332550.1	1867966	1867981	A	15	+	15	A	1
KE332550.1	1912319	1912331	C	12	-	12	G	1
KE332550.1	1913698	1913712	A	14	+	14	A	1
KE332550.1	1913895	1913907	A	12	-	12	T	1
KE332550.1	1927580	1927593	A	13	+	13	A	1
KE332550.1	1934521	1934533	A	12	+	12	A	1
KE332550.1	1955927	1955940	A	13	-	13	T	1
KE332550.1	1962105	1962118	A	13	+	13	A	1
KE332550.1	1963012	1963024	A	12	-	12	T	1
KE332550.1	1963716	1963728	A	12	-	12	T	1
KE332550.1	1965668	1965681	A	13	-	13	T	1
KE332550.1	1972750	1972767	A	17	+	17	A	1
KE332550.1	1973828	1973841	A	13	+	13	A	1
KE332550.1	1978526	1978543	A	17	+	17	A	1
KE332550.1	1983646	1983659	A	13	-	13	T	1
KE332550.1	1994724	1994738	A	14	+	14	A	1
KE332550.1	2007477	2007490	A	13	-	13	T	1
KE332550.1	2041422	2041436	A	14	+	14	A	1
KE332550.1	2046002	2046018	A	16	-	16	T	1
KE332550.1	2047257	2047269	A	12	-	12	T	1
KE332550.1	2074043	2074055	A	12	-	12	T	1
KE332550.1	2078171	2078183	A	12	-	12	T	1
KE332550.1	2081426	2081438	A	12	+	12	A	1
KE332550.1	2082944	2082957	A	13	+	13	A	1
KE332550.1	2109457	2109473	A	16	+	16	A	1
KE332550.1	2133599	2133611	A	12	+	12	A	1
KE332550.1	2155070	2155087	C	17	-	17	G	1
KE332550.1	2169735	2169748	A	13	+	13	A	1
KE332550.1	2170835	2170847	A	12	-	12	T	1
KE332550.1	2175925	2175937	A	12	-	12	T	1
KE332550.1	2189183	2189195	C	12	+	12	C	1
KE332550.1	2209612	2209625	A	13	-	13	T	1
KE332550.1	2210811	2210823	A	12	+	12	A	1
KE332550.1	2222220	2222232	C	12	+	12	C	1
KE332550.1	2232032	2232044	C	12	+	12	C	1
KE332550.1	2249550	2249563	A	13	-	13	T	1
KE332550.1	2257568	2257585	A	17	-	17	T	1
KE332550.1	2263729	2263743	A	14	-	14	T	1
KE332550.1	2267590	2267603	A	13	-	13	T	1
KE332550.1	2275311	2275324	A	13	-	13	T	1
KE332550.1	2282941	2282954	A	13	-	13	T	1
KE332550.1	2284103	2284115	A	12	-	12	T	1
KE332550.1	2286534	2286547	A	13	-	13	T	1
KE332550.1	2319453	2319465	A	12	+	12	A	1
KE332550.1	2320504	2320517	A	13	-	13	T	1
KE332550.1	2323628	2323641	A	13	-	13	T	1
KE332550.1	2329024	2329039	A	15	-	15	T	1
KE332550.1	2336442	2336454	A	12	+	12	A	1
KE332550.1	2339647	2339659	A	12	+	12	A	1
KE332550.1	2339884	2339897	A	13	+	13	A	1
KE332550.1	2391320	2391332	A	12	+	12	A	1
KE332550.1	2413188	2413200	A	12	-	12	T	1
KE332550.1	2418219	2418231	A	12	-	12	T	1
KE332550.1	2443811	2443823	A	12	+	12	A	1
KE332550.1	2488293	2488306	A	13	+	13	A	1
KE332550.1	2488602	2488618	A	16	+	16	A	1
KE332550.1	2507441	2507454	A	13	+	13	A	1
KE332550.1	2508780	2508792	A	12	-	12	T	1
KE332550.1	2510358	2510370	A	12	-	12	T	1
KE332550.1	2513851	2513863	A	12	+	12	A	1
KE332550.1	2528932	2528949	A	17	+	17	A	1
KE332550.1	2531562	2531574	A	12	-	12	T	1
KE332550.1	2535415	2535427	A	12	-	12	T	1
KE332550.1	2546028	2546040	A	12	-	12	T	1
KE332550.1	2546521	2546533	A	12	+	12	A	1
KE332550.1	2547519	2547532	A	13	-	13	T	1
KE332550.1	2555649	2555662	A	13	-	13	T	1
KE332550.1	2564733	2564745	A	12	+	12	A	1
KE332550.1	2566904	2566917	A	13	+	13	A	1
KE332550.1	2593511	2593528	A	17	+	17	A	1
KE332550.1	2601920	2601933	A	13	-	13	T	1
KE332550.1	2604261	2604275	A	14	-	14	T	1
KE332550.1	2633496	2633509	A	13	-	13	T	1
KE332550.1	2645013	2645030	A	17	+	17	A	1
KE332550.1	2651014	2651026	A	12	-	12	T	1
KE332550.1	2655830	2655842	A	12	-	12	T	1
KE332550.1	2657245	2657258	A	13	-	13	T	1
KE332550.1	2674902	2674914	A	12	+	12	A	1
KE332550.1	2675833	2675848	C	15	-	15	G	1
KE332550.1	2675907	2675919	A	12	+	12	A	1
KE332550.1	2680748	2680764	A	16	+	16	A	1
KE332550.1	2684445	2684458	A	13	-	13	T	1
KE332550.1	2687810	2687823	A	13	+	13	A	1
KE332550.1	2688335	2688348	A	13	-	13	T	1
KE332550.1	2711603	2711616	A	13	-	13	T	1
KE332550.1	2718408	2718425	A	17	-	17	T	1
KE332550.1	2722015	2722027	A	12	+	12	A	1
KE332550.1	2749654	2749667	A	13	-	13	T	1
KE332550.1	2780648	2780661	A	13	+	13	A	1
KE332550.1	2842671	2842684	A	13	-	13	T	1
KE332550.1	2843881	2843894	C	13	-	13	G	1
KE332550.1	2849580	2849592	A	12	-	12	T	1
KE332550.1	2850246	2850258	A	12	-	12	T	1
KE332550.1	2861421	2861433	A	12	-	12	T	1
KE332551.1	637	651	C	14	-	14	G	1
KE332551.1	6788	6803	A	15	-	15	T	1
KE332551.1	6803	6816	C	13	-	13	G	1
KE332551.1	12453	12466	A	13	-	13	T	1
KE332551.1	13270	13284	A	14	+	14	A	1
KE332551.1	30386	30398	A	12	-	12	T	1
KE332551.1	44508	44520	A	12	+	12	A	1
KE332551.1	46183	46197	A	14	-	14	T	1
KE332551.1	58483	58496	A	13	+	13	A	1
KE332551.1	71617	71637	A	20	-	20	T	1
KE332551.1	71728	71743	A	15	-	15	T	1
KE332551.1	73056	73069	A	13	-	13	T	1
KE332551.1	74172	74184	A	12	-	12	T	1
KE332551.1	81041	81054	C	13	-	13	G	1
KE332551.1	92908	92920	A	12	-	12	T	1
KE332551.1	113257	113270	A	13	+	13	A	1
KE332551.1	159883	159896	A	13	+	13	A	1
KE332551.1	160416	160434	A	18	-	18	T	1
KE332551.1	162981	162994	A	13	-	13	T	1
KE332551.1	192910	192923	A	13	+	13	A	1
KE332551.1	202889	202902	A	13	+	13	A	1
KE332551.1	213583	213595	C	12	-	12	G	1
KE332551.1	216977	216994	A	17	+	17	A	1
KE332551.1	217943	217960	A	17	+	17	A	1
KE332551.1	217961	217974	A	13	+	13	A	1
KE332551.1	221931	221943	A	12	-	12	T	1
KE332551.1	252563	252575	A	12	+	12	A	1
KE332551.1	258765	258777	A	12	-	12	T	1
KE332551.1	264156	264174	C	18	+	18	C	1
KE332551.1	291896	291910	A	14	-	14	T	1
KE332551.1	291910	291925	C	15	-	15	G	1
KE332551.1	300229	300241	A	12	-	12	T	1
KE332551.1	341097	341109	A	12	+	12	A	1
KE332551.1	346145	346160	A	15	+	15	A	1
KE332551.1	347141	347160	C	19	-	19	G	1
KE332551.1	371509	371521	A	12	-	12	T	1
KE332551.1	374905	374919	A	14	-	14	T	1
KE332551.1	380428	380441	A	13	-	13	T	1
KE332551.1	401822	401839	A	17	+	17	A	1
KE332551.1	402085	402097	A	12	+	12	A	1
KE332551.1	411913	411925	A	12	+	12	A	1
KE332551.1	423745	423758	A	13	+	13	A	1
KE332551.1	430203	430230	A	27	+	27	A	1
KE332551.1	433825	433837	A	12	-	12	T	1
KE332551.1	455405	455422	A	17	+	17	A	1
KE332551.1	470461	470477	A	16	+	16	A	1
KE332551.1	472783	472796	A	13	-	13	T	1
KE332551.1	474939	474952	A	13	+	13	A	1
KE332551.1	478358	478370	A	12	+	12	A	1
KE332551.1	504623	504636	A	13	-	13	T	1
KE332551.1	524039	524052	A	13	+	13	A	1
KE332551.1	524574	524587	A	13	-	13	T	1
KE332551.1	539755	539769	A	14	-	14	T	1
KE332551.1	570332	570357	A	25	-	25	T	1
KE332551.1	605455	605467	A	12	-	12	T	1
KE332551.1	614796	614809	A	13	+	13	A	1
KE332551.1	616827	616840	A	13	-	13	T	1
KE332551.1	622386	622398	A	12	+	12	A	1
KE332551.1	622783	622803	C	20	-	20	G	1
KE332551.1	636177	636189	A	12	-	12	T	1
KE332551.1	638141	638157	A	16	-	16	T	1
KE332551.1	653977	653993	A	16	-	16	T	1
KE332551.1	659539	659553	A	14	-	14	T	1
KE332551.1	682491	682503	A	12	-	12	T	1
KE332551.1	684127	684142	A	15	-	15	T	1
KE332551.1	699953	699967	A	14	-	14	T	1
KE332551.1	730372	730385	C	13	+	13	C	1
KE332551.1	734993	735005	A	12	+	12	A	1
KE332551.1	744570	744585	A	15	-	15	T	1
KE332551.1	751354	751367	A	13	+	13	A	1
KE332551.1	761368	761383	A	15	+	15	A	1
KE332551.1	785716	785728	A	12	+	12	A	1
KE332551.1	797698	797710	A	12	-	12	T	1
KE332551.1	819165	819177	A	12	+	12	A	1
KE332551.1	839615	839629	C	14	-	14	G	1
KE332551.1	847202	847216	A	14	-	14	T	1
KE332551.1	849429	849443	A	14	-	14	T	1
KE332551.1	873134	873173	A	39	+	39	A	1
KE332551.1	883116	883129	A	13	+	13	A	1
KE332551.1	898635	898647	A	12	-	12	T	1
KE332551.1	902414	902429	A	15	+	15	A	1
KE332551.1	912148	912161	A	13	-	13	T	1
KE332551.1	918426	918439	A	13	-	13	T	1
KE332551.1	929577	929590	A	13	+	13	A	1
KE332551.1	935005	935018	A	13	+	13	A	1
KE332551.1	956379	956392	A	13	-	13	T	1
KE332551.1	972440	972453	A	13	-	13	T	1
KE332551.1	1015867	1015880	A	13	+	13	A	1
KE332551.1	1017397	1017409	A	12	+	12	A	1
KE332551.1	1020381	1020394	A	13	+	13	A	1
KE332551.1	1020910	1020922	A	12	+	12	A	1
KE332551.1	1028570	1028583	A	13	+	13	A	1
KE332551.1	1054357	1054370	C	13	+	13	C	1
KE332551.1	1060355	1060368	A	13	+	13	A	1
KE332551.1	1060407	1060420	A	13	+	13	A	1
KE332551.1	1061008	1061021	A	13	-	13	T	1
KE332551.1	1066436	1066448	A	12	-	12	T	1
KE332551.1	1116114	1116130	A	16	-	16	T	1
KE332551.1	1120528	1120541	C	13	-	13	G	1
KE332551.1	1125893	1125905	A	12	-	12	T	1
KE332551.1	1126206	1126221	A	15	+	15	A	1
KE332551.1	1141315	1141335	A	20	-	20	T	1
KE332551.1	1155591	1155603	A	12	-	12	T	1
KE332551.1	1162139	1162151	A	12	-	12	T	1
KE332551.1	1167583	1167598	A	15	-	15	T	1
KE332551.1	1217099	1217114	A	15	-	15	T	1
KE332551.1	1223245	1223258	A	13	+	13	A	1
KE332551.1	1240515	1240527	A	12	+	12	A	1
KE332551.1	1242006	1242018	A	12	-	12	T	1
KE332551.1	1250872	1250884	A	12	+	12	A	1
KE332551.1	1270943	1270955	A	12	+	12	A	1
KE332551.1	1279728	1279740	A	12	+	12	A	1
KE332551.1	1279988	1280005	A	17	+	17	A	1
KE332551.1	1283234	1283246	A	12	+	12	A	1
KE332551.1	1295827	1295839	A	12	+	12	A	1
KE332551.1	1297920	1297935	A	15	-	15	T	1
KE332551.1	1303423	1303439	A	16	-	16	T	1
KE332551.1	1303512	1303525	A	13	+	13	A	1
KE332551.1	1320265	1320277	A	12	-	12	T	1
KE332551.1	1332693	1332706	A	13	-	13	T	1
KE332551.1	1336833	1336846	A	13	-	13	T	1
KE332551.1	1340158	1340181	A	23	-	23	T	1
KE332551.1	1346075	1346093	A	18	+	18	A	1
KE332551.1	1346996	1347012	A	16	+	16	A	1
KE332551.1	1349408	1349420	A	12	+	12	A	1
KE332551.1	1352317	1352331	A	14	+	14	A	1
KE332551.1	1353053	1353069	C	16	-	16	G	1
KE332551.1	1353784	1353799	A	15	+	15	A	1
KE332551.1	1354012	1354027	C	15	-	15	G	1
KE332551.1	1358598	1358611	A	13	-	13	T	1
KE332551.1	1372923	1372935	A	12	+	12	A	1
KE332551.1	1398463	1398476	A	13	-	13	T	1
KE332551.1	1406628	1406641	A	13	+	13	A	1
KE332551.1	1412417	1412437	A	20	-	20	T	1
KE332551.1	1434193	1434209	A	16	-	16	T	1
KE332551.1	1435109	1435131	A	22	+	22	A	1
KE332551.1	1435706	1435718	A	12	-	12	T	1
KE332551.1	1437270	1437283	A	13	-	13	T	1
KE332551.1	1472329	1472341	A	12	-	12	T	1
KE332551.1	1485075	1485087	A	12	+	12	A	1
KE332551.1	1498035	1498049	A	14	-	14	T	1
KE332551.1	1512184	1512196	A	12	-	12	T	1
KE332551.1	1512202	1512215	A	13	-	13	T	1
KE332551.1	1544318	1544333	A	15	+	15	A	1
KE332551.1	1574420	1574432	A	12	-	12	T	1
KE332551.1	1610191	1610205	A	14	+	14	A	1
KE332551.1	1612264	1612280	A	16	+	16	A	1
KE332551.1	1613947	1613962	A	15	-	15	T	1
KE332551.1	1638792	1638804	C	12	+	12	C	1
KE332551.1	1645923	1645935	A	12	-	12	T	1
KE332551.1	1646641	1646653	A	12	-	12	T	1
KE332551.1	1648968	1648980	A	12	-	12	T	1
KE332551.1	1673470	1673483	A	13	+	13	A	1
KE332551.1	1674500	1674513	C	13	-	13	G	1
KE332551.1	1685439	1685451	A	12	+	12	A	1
KE332551.1	1697178	1697190	A	12	+	12	A	1
KE332551.1	1715351	1715368	A	17	+	17	A	1
KE332551.1	1715757	1715771	A	14	+	14	A	1
KE332551.1	1721454	1721475	A	21	+	21	A	1
KE332551.1	1726589	1726605	A	16	-	16	T	1
KE332551.1	1735953	1735965	A	12	-	12	T	1
KE332551.1	1763421	1763434	A	13	-	13	T	1
KE332551.1	1779393	1779405	A	12	-	12	T	1
KE332551.1	1793801	1793817	A	16	-	16	T	1
KE332551.1	1804514	1804526	A	12	-	12	T	1
KE332551.1	1808463	1808475	A	12	+	12	A	1
KE332551.1	1910858	1910870	A	12	-	12	T	1
KE332551.1	1915701	1915713	C	12	+	12	C	1
KE332551.1	1915840	1915852	C	12	+	12	C	1
KE332551.1	1927518	1927539	A	21	+	21	A	1
KE332551.1	1927904	1927916	A	12	-	12	T	1
KE332551.1	1944085	1944098	A	13	+	13	A	1
KE332551.1	1985949	1985965	A	16	-	16	T	1
KE332551.1	2025965	2025985	C	20	+	20	C	1
KE332551.1	2029746	2029759	A	13	-	13	T	1
KE332551.1	2037958	2037970	C	12	+	12	C	1
KE332551.1	2044757	2044771	A	14	+	14	A	1
KE332551.1	2045445	2045458	A	13	+	13	A	1
KE332551.1	2056741	2056754	A	13	-	13	T	1
KE332551.1	2065089	2065102	A	13	-	13	T	1
KE332551.1	2096164	2096176	A	12	-	12	T	1
KE332551.1	2097349	2097361	A	12	-	12	T	1
KE332551.1	2108565	2108578	A	13	+	13	A	1
KE332551.1	2117921	2117934	A	13	+	13	A	1
KE332551.1	2135734	2135747	A	13	+	13	A	1
KE332551.1	2136842	2136856	A	14	-	14	T	1
KE332551.1	2136889	2136902	A	13	-	13	T	1
KE332551.1	2138715	2138729	A	14	-	14	T	1
KE332551.1	2147776	2147789	A	13	+	13	A	1
KE332551.1	2161498	2161511	A	13	-	13	T	1
KE332551.1	2166392	2166405	A	13	+	13	A	1
KE332551.1	2189740	2189753	A	13	+	13	A	1
KE332551.1	2200307	2200319	A	12	+	12	A	1
KE332551.1	2208349	2208362	A	13	+	13	A	1
KE332551.1	2215735	2215748	A	13	+	13	A	1
KE332551.1	2258925	2258937	A	12	+	12	A	1
KE332551.1	2259282	2259299	A	17	+	17	A	1
KE332551.1	2273073	2273086	A	13	+	13	A	1
KE332551.1	2292897	2292909	A	12	+	12	A	1
KE332551.1	2343766	2343778	A	12	-	12	T	1
KE332551.1	2344369	2344382	A	13	+	13	A	1
KE332551.1	2380640	2380652	A	12	-	12	T	1
KE332551.1	2387732	2387745	A	13	-	13	T	1
KE332551.1	2421984	2421997	C	13	-	13	G	1
KE332551.1	2441205	2441218	A	13	-	13	T	1
KE332551.1	2456777	2456793	A	16	+	16	A	1
KE332551.1	2482225	2482238	A	13	-	13	T	1
KE332551.1	2494914	2494926	A	12	-	12	T	1
KE332551.1	2497046	2497061	A	15	+	15	A	1
KE332551.1	2503675	2503689	A	14	+	14	A	1
KE332551.1	2505757	2505770	A	13	+	13	A	1
KE332551.1	2534814	2534826	A	12	-	12	T	1
KE332551.1	2541238	2541251	A	13	+	13	A	1
KE332551.1	2548848	2548861	A	13	-	13	T	1
KE332551.1	2551657	2551675	A	18	+	18	A	1
KE332551.1	2579977	2579990	A	13	+	13	A	1
[truncated: 116,241 more rows]
